# Supplementary material for: Dominant negative ADA2 mutations cause ADA2 deficiency in heterozygous carriers
Source: J Exp Med. 2025 Aug 27;222(11):e20250499. doi: 10.1084/jem.20250499 (PMC12382605; doi:10.1084/jem.20250499)
Supplement: Table S10 — shows Genebass. [file jem_20250499_tables10.xlsx]

## Sheet: Supplemental Table 10
Table S10. Genebass
Description	Info	N cases	N controls	P-Value	Beta	Select		analysis_id
Frontotemporal dementia custom		86	394755	0.0287588428059656	527874043780215			categorical-Frontotemporal_dementia_custom-both_sexes--custom
Plavix 75mg tablet		175	394608	0.0455520229529793	48276690599411			categorical-20003-both_sexes-1141168322-
Trospium		173	394610	0.0478527093171316	47420650620765			categorical-20003-both_sexes-1141171496-
D15.1 Myringotomy with insertion of ventilation tube through tympanic membrane		175	394666	0.0498600017707052	467747792321035			categorical-41210-both_sexes-D151-
Tacrolimus		171	394612	0.0509676306662774	463294563994009			categorical-20003-both_sexes-1140911642-
Stapedectomy		163	394620	0.0518197637173759	461026265587069			categorical-20004-both_sexes-1526-
F11 Mental and behavioural disorders due to use of opioids		185	394656	0.0517718415327092	460601740684184			icd_first_occurrence-130856-both_sexes--
M81.4 Dilation of meatus of urethra		161	181067	0.0524598528785811	458633659623997			categorical-41210-both_sexes-M814-
Q28 Other congenital malformations of circulatory system		163	394678	0.0532800986938256	455920813229622			icd_first_occurrence-132482-both_sexes--
V33.8 Other specified primary excision of lumbar intervertebral disc		164	394677	0.0532341230232002	455761774460566			categorical-41200-both_sexes-V338-
Avandamet 1mg / 500mg tablet		149	394634	0.0487279758119045	453453107027475			categorical-20003-both_sexes-1141189094-
X71.3 Procurement of drugs for chemotherapy for neoplasm for regimens in Band 8		163	394678	0.0557460283116766	448060153236342			categorical-41210-both_sexes-X713-
G46 Vascular syndromes of brain in cerebrovascular diseases		165	394676	0.0572966442834445	443820493986449			icd_first_occurrence-131058-both_sexes--
Z35.9 Cerebral artery NEC		176	394665	0.057450918847586	442621578360328			categorical-41210-both_sexes-Z359-
C13.2 Blepharoplasty of upper eyelid		172	394669	0.0576270951891162	442109522700468			categorical-41210-both_sexes-C132-
Y79.8 Other specified approach to organ through artery		170	394671	0.0578803860397034	441599284123448			categorical-41210-both_sexes-Y798-
F09.5 Surgical removal of retained root of tooth		174	394667	0.057863389058611	441390680163602			categorical-41210-both_sexes-F095-
Z61.3 Axillary lymph node		167	213446	0.0592900189437685	437574285166984			categorical-41210-both_sexes-Z613-
S02.1 Abdominoplasty		149	213464	0.0554930814968382	437032904070343			categorical-41200-both_sexes-S021-
M03.9 Unspecified partial excision of kidney		166	394675	0.0590098320198763	437011473877678			categorical-41200-both_sexes-M039-
A55.2 Spinal myelography NEC		163	394678	0.0568430754922458	433934016130627			categorical-41200-both_sexes-A552-
Zanidip 10mg tablet		177	394606	0.0611599278634232	431880884854152			categorical-20003-both_sexes-1141153032-
Parotid surgery / parotidectomy		170	394613	0.06169126704834	430397688383739			categorical-20004-both_sexes-1560-
Y46.9 Unspecified open approach to contents of cranium		185	394656	0.0618492622682956	430050398207341			categorical-41210-both_sexes-Y469-
Diprosalic ointment		155	394628	0.0596768581604047	427875534756835			categorical-20003-both_sexes-1140882618-
W32.9 Unspecified other graft of bone		178	394663	0.00539030342762985	427605272839457			categorical-41210-both_sexes-W329-
N32.1 Biopsy of lesion of penis		194	181034	0.00543384638648551	427190650461711			categorical-41200-both_sexes-N321-
B33 Other viral diseases	not elsewhere classified		178	394663	0.0630900699123126	425526237544659			icd_first_occurrence-130222-both_sexes--
K45 Other abdominal hernia		179	394662	0.0638910357631765	42482818020546			icd_first_occurrence-131622-both_sexes--
X71.5 Procurement of drugs for chemotherapy for neoplasm for regimens in Band 10		178	394663	0.0643578768653983	423122068497874			categorical-41210-both_sexes-X715-
Y26.8 Other specified other repair of organ NOC		176	394665	0.066005376527589	419085143633959			categorical-41210-both_sexes-Y268-
Q74 Other congenital malformations of limb(s)		180	394661	0.070143152160274	40754598003736			icd_first_occurrence-132558-both_sexes--
Oesophageal cancer		175	394608	0.071022839133317	406507606857632			categorical-20001-both_sexes-1017-
L85.2 Ligation of short saphenous vein		201	394640	0.0070627030819824	406303185891364			categorical-41210-both_sexes-L852-
Calcium carbonate+colecalciferol 1.25g/5micrograms tablet		174	394609	0.071506473619694	405164462366375			categorical-20003-both_sexes-1141180936-
Z58.3 Tibialis posterior		185	394656	0.00727297264117365	404070030538559			categorical-41210-both_sexes-Z583-
C69.3 Injection into anterior chamber of eye		208	394633	0.00733348600267501	40341490814753			categorical-41210-both_sexes-C693-
L87.5 Local excision of varicose vein of leg		187	394654	0.0730020240477359	401664757573434			categorical-41210-both_sexes-L875-
S64.2 Chemical destruction of nail bed		210	394631	0.00753842123518457	401266105118974			categorical-41210-both_sexes-S642-
W31.4 Cancellous chip autograft of bone		176	394665	0.0735151622917318	400555342643719			categorical-41210-both_sexes-W314-
U19.9 Unspecified diagnostic electrocardiography		246	394595	0.0738224816264352	399798148139685			categorical-41200-both_sexes-U199-
Nasacort 55micrograms aqueous nasal spray		180	394603	0.0741222056466319	399234991713162			categorical-20003-both_sexes-1141146508-
Adrenal surgery		182	394601	0.0756093772175362	395613396290525			categorical-20004-both_sexes-1232-
Q27 Other congenital malformations of peripheral vascular system		191	394650	0.0781693078192028	389945095813077			icd_first_occurrence-132480-both_sexes--
Y35.4 Introduction of radioactive substance into organ for brachytherapy NOC		225	394616	0.00917692941159956	386107737435599			categorical-41210-both_sexes-Y354-
U29.5 Adrenal suppression test		167	394674	0.0595577993469714	385620947470637			categorical-41200-both_sexes-U295-
T64.2 Transfer of tendon to tendon NEC		186	394655	0.0811964043346176	383831535498245			categorical-41210-both_sexes-T642-
F12 Mental and behavioural disorders due to use of cannabinoids		201	394640	0.0818163530140861	382481814986779			icd_first_occurrence-130858-both_sexes--
R15.9 Unspecified other induction of labour		186	213427	0.0824521677819665	382119559977524			categorical-41210-both_sexes-R159-
Salmeterol product		238	394545	0.010456108258771	376422933182512			categorical-20003-both_sexes-1141157264-
Labyrinthitis		188	394595	0.0847759229092409	37620151228505			categorical-20002-both_sexes-1499-
S70.1 Avulsion of nail		248	394593	0.0107515453983469	373986786795669			categorical-41200-both_sexes-S701-
W19.5 Primary open reduction of fragment of bone and fixation using screw		298	394543	0.00155981604141188	373318928551678			categorical-41200-both_sexes-W195-
V25.3 Primary posterior decompression of lumbar spine and intertransverse fusion of joint of lumbar spine		234	394607	0.0109090578727093	372833763764788			categorical-41200-both_sexes-V253-
E13 Other specified diabetes mellitus		245	394596	0.0109746435654481	372369906300917			icd_first_occurrence-130712-both_sexes--
Peripheral nerve disorder		201	394582	0.0868361594219785	372121160295687			categorical-20002-both_sexes-1254-
R10.2 Diagnostic amniocentesis		209	213404	0.0113910750904894	370433134458284			categorical-41200-both_sexes-R102-
Q10.8 Other specified curettage of uterus		202	213411	0.0906880218429464	364828315149802			categorical-41200-both_sexes-Q108-
T64.5 Tenodesis		199	394642	0.0907842246678774	364627704786024			categorical-41210-both_sexes-T645-
Elocon cream		258	394525	0.0121783742900124	364477086162958			categorical-20003-both_sexes-1140888092-
X08.4 Amputation of finger NEC		195	394646	0.0919146284122528	361166363092153			categorical-41200-both_sexes-X084-
Y13.3 Curettage of lesion of organ NOC		208	394633	0.0946114579611119	357654822546049			categorical-41210-both_sexes-Y133-
A41.1 Evacuation of subdural haematoma		218	394623	0.0947556076446389	356269455672954			categorical-41200-both_sexes-A411-
I81 Portal vein thrombosis		209	394632	0.0969360825405929	353577899369414			icd_first_occurrence-131398-both_sexes--
Z69.7 Lower end of humerus NEC		199	394642	0.0981203081870513	351540856785062			categorical-41210-both_sexes-Z697-
Z59.2 Flexor digitorum muscle of foot		283	394558	0.014585950764935	351126698991914			categorical-41210-both_sexes-Z592-
H10.3 Sigmoid colectomy and anastomosis NEC		210	394631	0.0987498687723016	35057970926282			categorical-41200-both_sexes-H103-
Renal failure not requiring dialysis		292	394491	0.0161023669823669	343621128744986			categorical-20002-both_sexes-1194-
Intracranial haematoma drainage		212	394571	0.103760421595164	342165891121			categorical-20004-both_sexes-1468-
Cardioplen xl 5mg m/r tablet		230	394553	0.103848696495123	342031974864001			categorical-20003-both_sexes-1141199858-
Solpadol caplet		302	394481	0.0172756512878134	338408332247856			categorical-20003-both_sexes-1140871688-
Luteine		291	394492	0.0174532007518599	337994746770315			categorical-20003-both_sexes-1140910640-
W15.7 Osteotomy of bone of foot and fixation HFQ		299	394542	0.0180477929475262	335240412908495			categorical-41200-both_sexes-W157-
Cefalexin		219	394564	0.108716102136847	334381317033195			categorical-20003-both_sexes-1141180392-
I37 Pulmonary valve disorders		221	394620	0.108904417700197	334060333376642			icd_first_occurrence-131328-both_sexes--
Gall bladder disease		211	394572	0.109435662767122	333434199420198			categorical-20002-both_sexes-1161-
O66 Other obstructed labour		333	213280	0.0187615085626095	333126562712499			icd_first_occurrence-132256-both_sexes--
W83.4 Endoscopic articular abrasion chondroplasty		211	394630	0.110014168362689	332573142368701			categorical-41210-both_sexes-W834-
Moxonidine		333	394450	0.0194439351290498	330295373654183			categorical-20003-both_sexes-1140928284-
Hydroxocobalamin		332	394451	0.0193869330564436	330039600336162			categorical-20003-both_sexes-1141173348-
M43.3 Endoscopic overdistension of bladder NEC		208	394633	0.111918223491752	3295187792718			categorical-41200-both_sexes-M433-
K25.5 Mitral valve repair NEC		208	394633	0.111090672669435	328698434899862			categorical-41200-both_sexes-K255-
G64 Other disorders of peripheral nervous system		220	394621	0.113586423681363	325913327781855			icd_first_occurrence-131090-both_sexes--
Becloforte 250micrograms inhaler		222	394561	0.116051714845764	323634738712825			categorical-20003-both_sexes-1140862380-
Low platelets/platelet disorder		330	394453	0.0214651599026971	322836714819144			categorical-20002-both_sexes-1327-
Lung cancer		233	394550	0.117570528919879	321315220393101			categorical-20001-both_sexes-1001-
Tendonitis / tendinitis / tenosynovitis		221	394562	0.11910855501359	319136811799487			categorical-20002-both_sexes-1619-
F02 Dementia in other diseases classified elsewhere		236	394605	0.119883391835618	318120771519872			icd_first_occurrence-130840-both_sexes--
S06.4 Shave excision of lesion of skin NEC		225	394616	0.119947137677237	317972849321084			categorical-41210-both_sexes-S064-
R21.5 Low forceps cephalic delivery		367	213246	0.0232091059799605	317754505028925			categorical-41200-both_sexes-R215-
B18 Chronic viral hepatitis		383	394458	0.0232345449086618	317237638147191			icd_first_occurrence-130200-both_sexes--
Glyceryl trinitrate product		368	394415	0.0232803706799014	316769569435379			categorical-20003-both_sexes-1141157252-
Z76.2 Neck of femur		333	394508	0.0233627056237447	316554823882326			categorical-41210-both_sexes-Z762-
Y67.2 Harvest of composite of skin and fat		225	394616	0.120425817712156	315040957294985			categorical-41210-both_sexes-Y672-
T67.9 Unspecified primary repair of tendon		351	394490	0.0243862543805294	313598896924438			categorical-41200-both_sexes-T679-
Nitrazepam		229	394554	0.122523746859582	313277486945476			categorical-20003-both_sexes-1140863182-
H55.1 Laying open of low anal fistula		227	394614	0.123260848193431	312044173506825			categorical-41200-both_sexes-H551-
E04.6 Cauterisation of turbinate of nose		228	394613	0.125997970358814	310173465197927			categorical-41210-both_sexes-E046-
Q67 Congenital musculoskeletal deformities of head	face	spine and chest		224	394617	0.126973988453538	308529358991804			icd_first_occurrence-132544-both_sexes--
Throat or larynx disorder		359	394424	0.0263268302621802	307933951721678			categorical-20002-both_sexes-1414-
X30.8 Other specified injection of therapeutic substance		354	394487	0.0265115378674097	307732485892085			categorical-41210-both_sexes-X308-
G59 Mononeuropathy in diseases classified elsewhere		233	394608	0.128061799303236	307430309463079			icd_first_occurrence-131080-both_sexes--
O73 Retained placenta and membranes	without haemorrhage		242	213371	0.128338762950541	307032819140124			icd_first_occurrence-132270-both_sexes--
G44.8 Other specified other therapeutic fibreoptic endoscopic operations on upper gastrointestinal tract		236	394605	0.128896809561749	30644434289937			categorical-41200-both_sexes-G448-
T54.1 Division of palmar fascia		246	394595	0.129290065885992	30634618298853			categorical-41200-both_sexes-T541-
M99 Biomechanical lesions	not elsewhere classified		228	394613	0.128932454954788	305991166608441			icd_first_occurrence-131996-both_sexes--
Epaderm ointment		239	394544	0.129986676082219	304649648909252			categorical-20003-both_sexes-1140927730-
V52.3 Discography of intervertebral disc		229	394612	0.131450015736832	303113475498064			categorical-41200-both_sexes-V523-
L88.1 Percutaneous transluminal laser ablation of long saphenous vein		480	394361	0.00603419370359106	30188532051701			categorical-41200-both_sexes-L881-
C10.1 Excision of lesion of eyebrow		407	394434	0.0293011121985836	300636928179277			categorical-41200-both_sexes-C101-
Z16.4 Eyelid		234	394607	0.133916853404247	299728650284066			categorical-41210-both_sexes-Z164-
Y91.9 Unspecified external beam radiotherapy		236	394605	0.132724984052603	299673509088029			categorical-41210-both_sexes-Y919-
W85.8 Other specified therapeutic endoscopic operations on cavity of knee joint		232	394609	0.134758466812267	299025027382712			categorical-41210-both_sexes-W858-
W36.2 Needle biopsy of lesion of bone NEC		224	394617	0.13433229170277	29901229172226			categorical-41200-both_sexes-W362-
E46 Unspecified protein-energy malnutrition		246	394595	0.134875329741042	298728862972707			icd_first_occurrence-130762-both_sexes--
Z15.9 Breast NEC		402	213211	0.030280684180354	298580806968757			categorical-41210-both_sexes-Z159-
S08.2 Curettage and cauterisation of lesion of skin NEC		226	394615	0.134541079687414	297815828253548			categorical-41210-both_sexes-S082-
M81.4 Dilation of meatus of urethra		249	394592	0.136301033597838	297492396536241			categorical-41200-both_sexes-M814-
W90.1 Aspiration of joint		417	394424	0.0308767280823332	296534399215633			categorical-41210-both_sexes-W901-
W57.1 Primary excision arthroplasty of first metatarsophalangeal joint		406	394435	0.0316770743130098	295449227733012			categorical-41200-both_sexes-W571-
C81.2 Laser photocoagulation of retina for detachment		232	394609	0.137868937711498	294938371174402			categorical-41200-both_sexes-C812-
Zomig 2.5mg tablet		382	394401	0.032003615481432	294242038253435			categorical-20003-both_sexes-1141150624-
A65.1 Carpal tunnel release		461	394380	0.0070498038803275	293555580588995			categorical-41210-both_sexes-A651-
L51 Erythema multiforme		237	394604	0.137995435654411	293257809966348			icd_first_occurrence-131756-both_sexes--
J91 Pleural effusion in conditions classified elsewhere		271	394570	0.140480067016495	292298375590428			icd_first_occurrence-131536-both_sexes--
X08.3 Amputation of phalanx of finger		235	394606	0.140880043028774	291711322242968			categorical-41200-both_sexes-X083-
Trimovate ointment		238	394545	0.139813168561647	291528070855004			categorical-20003-both_sexes-1140884700-
Prostate biopsy		265	180930	0.141227813008394	291145674278318			categorical-20004-both_sexes-1617-
T72.3 Release of constriction of sheath of tendon		397	394444	0.0337539655577848	290721305148441			categorical-41210-both_sexes-T723-
C79.4 Injection into vitreous body NEC		522	394319	0.00753290789869372	290481139735546			categorical-41200-both_sexes-C794-
C92 Myeloid leukaemia		424	394417	0.0339668081272286	290059831447338			icd10-C92-both_sexes--
T27.3 Repair of ventral hernia using sutures		404	394437	0.0341863599438584	289888196150041			categorical-41200-both_sexes-T273-
Z79.2 Os calcis		426	394415	0.0347121818214267	288549963486148			categorical-41210-both_sexes-Z792-
D17.1 Stapedectomy		239	394602	0.142255783982109	287867948743633			categorical-41200-both_sexes-D171-
Z34.2 Aortic arch		253	394588	0.145080426652853	286754244106578			categorical-41210-both_sexes-Z342-
Opticrom allergy eye drops		234	394549	0.146068490382125	285603300325047			categorical-20003-both_sexes-1140909482-
Dovobet ointment		452	394331	0.0366108072555008	285480846731521			categorical-20003-both_sexes-1141179992-
Y39.8 Other specified injection of other substance into organ NOC		425	394416	0.0363811560754262	285370740745459			categorical-41210-both_sexes-Y398-
H33.1 Abdominoperineal excision of rectum and end colostomy		254	394587	0.146354617702419	285215314616594			categorical-41200-both_sexes-H331-
Ever addicted to illicit or recreational drugs		545	6887	0.0357389292284898	284712798277411			categorical-20456-both_sexes--
H71 Cholesteatoma of middle ear		528	394313	0.00853417736704277	283899123779438			icd_first_occurrence-131240-both_sexes--
Fracture patella / knee		251	394532	0.148239160238712	283032352467953			categorical-20002-both_sexes-1650-
Nurofen 200mg tablet		230	394553	0.148462561241718	282838157761818			categorical-20003-both_sexes-1141187776-
Z31.1 Pancreas		240	394601	0.148628630599608	282586129757722			categorical-41210-both_sexes-Z311-
Lumigan 0.3mg/ml eye drops		246	394537	0.149838574111501	281273532448027			categorical-20003-both_sexes-1141179920-
Q12.4 Removal of intrauterine contraceptive device NEC		443	213170	0.0392172116208095	28036129198806			categorical-41200-both_sexes-Q124-
W16.4 Osteotomy and internal fixation NEC		424	394417	0.0393829368395719	279918424586101			categorical-41200-both_sexes-W164-
L94 Other localised connective tissue disorders		458	394383	0.0404980283792454	278224058183109			icd_first_occurrence-131830-both_sexes--
J37 Chronic laryngitis and laryngotracheitis		449	394392	0.0416828493452626	276057254509231			icd_first_occurrence-131478-both_sexes--
Omacor 1g capsule		485	394298	0.0422035274368571	275355228244348			categorical-20003-both_sexes-1141181868-
E51.9 Unspecified diagnostic endoscopic examination of lower respiratory tract using rigid bronchoscope		249	394592	0.15544896104053	275236996184377			categorical-41210-both_sexes-E519-
Echocardiogram/transoesophageal echo		476	394307	0.0426046009923724	274638416007375			categorical-20004-both_sexes-1516-
Abdominal hernia		259	394524	0.157181347119213	273623706939017			categorical-20002-both_sexes-1511-
Vertigo		453	394330	0.0442420318100726	27222515676195			categorical-20002-both_sexes-1500-
L91.1 Open insertion of central venous catheter		249	394592	0.158654021489068	272137617843138			categorical-41200-both_sexes-L911-
W08.3 Excision of excrescence of bone		459	394382	0.0443458703463269	271904869255809			categorical-41210-both_sexes-W083-
Stemetil 5mg tablet		240	394543	0.158927181393931	271844574361381			categorical-20003-both_sexes-1140868172-
A73.3 Decompression of peripheral nerve NEC		254	394587	0.159589247032589	271202492052579			categorical-41200-both_sexes-A733-
H31 Other disorders of choroid		490	394351	0.04684441867471	270849319744508			icd_first_occurrence-131174-both_sexes--
W15.6 Cuneiform osteotomy of proximal phalanx with resection of head of first metatarsal		508	213105	0.046032956462258	269689519523353			categorical-41210-both_sexes-W156-
Q55.4 Colposcopy of cervix		244	213369	0.161046207398964	269604295517479			categorical-41200-both_sexes-Q554-
Liver/biliary/pancreas problem		676	394107	0.00303884583732151	269273934920202			categorical-20002-both_sexes-1136-
J18.3 Total cholecystectomy NEC		509	394332	0.0477432458933775	26905803499395			categorical-41210-both_sexes-J183-
Q17.4 Endoscopic destruction of lesion of uterus NEC		582	213031	0.0116201986334592	268585008314019			categorical-41200-both_sexes-Q174-
Fracture foot		243	394540	0.16299794312866	267521763071775			categorical-20002-both_sexes-1654-
E09.5 Biopsy of lesion of external nose		516	394325	0.0487570215900852	267064649725228			categorical-41200-both_sexes-E095-
Z92.8 Specified region of body NEC		247	394594	0.163522676055647	267039664852017			categorical-41210-both_sexes-Z928-
K51.8 Other specified diagnostic transluminal operations on coronary artery		497	394344	0.0480109327145488	26694364064643			categorical-41210-both_sexes-K518-
C29.2 Enlargement of lacrimal punctum		599	394242	0.0126194785083764	264056807045029			categorical-41200-both_sexes-C292-
H55.3 Laying open of anal fistula NEC		525	394316	0.0509925814931647	262996923001473			categorical-41200-both_sexes-H553-
Y08.2 Laser excision of lesion of organ NOC		265	394576	0.168799348049358	261855627723347			categorical-41210-both_sexes-Y082-
Hiv/aids		278	394505	0.169112955122626	261577809800909			categorical-20002-both_sexes-1439-
X73.1 Delivery of exclusively oral chemotherapy for neoplasm		500	394341	0.0524019246681569	260760417354659			categorical-41210-both_sexes-X731-
Diabetic eye disease		750	394033	0.00388210093868738	259809537176105			categorical-20002-both_sexes-1276-
Zoton 15mg capsule		270	394513	0.171284492262903	25947282524538			categorical-20003-both_sexes-1140923688-
IBDColectomy custom		312	3992	0.0564492635523648	258188108709346			categorical-IBDColectomy_custom-both_sexes--custom
IBDColectomy custom		312	3992	0.0564492635523648	258188108709346			categorical-IBDColectomy_custom-both_sexes--custom
M12 Other specific arthropathies		522	394319	0.0541228272034935	257972695705561			icd_first_occurrence-131862-both_sexes--
E17.8 Other specified operations on unspecified nasal sinus		266	394575	0.17005986377334	25768611662405			categorical-41210-both_sexes-E178-
B08.3 Hemithyroidectomy		503	394338	0.0551167720724977	256473985671539			categorical-41200-both_sexes-B083-
A55.8 Other specified diagnostic spinal puncture		598	394243	0.0147273156453381	256463477599102			categorical-41200-both_sexes-A558-
A46 Erysipelas		270	394571	0.175371309350502	255611550969059			icd_first_occurrence-130078-both_sexes--
S08.2 Curettage and cauterisation of lesion of skin NEC		529	394312	0.0571621360802461	252978139588738			categorical-41200-both_sexes-S082-
X36.8 Other specified blood withdrawal		242	394599	0.180871443973349	25076335020136			categorical-41210-both_sexes-X368-
Z98.5 Long saphenous vein		533	394308	0.0595211755316011	249445203925815			categorical-41210-both_sexes-Z985-
F99 Mental disorder	not otherwise specified		270	394571	0.182953131337352	248757602282561			icd_first_occurrence-130990-both_sexes--
E73 Lactose intolerance		264	394577	0.183579853639697	248549787226341			icd_first_occurrence-130804-both_sexes--
W19.6 Primary open reduction of fragment of bone and fixation using wire system		256	394585	0.184406050858645	247481864692962			categorical-41200-both_sexes-W196-
W08.5 Partial excision of bone NEC		660	394181	0.0177338092875372	247283853609089			categorical-41210-both_sexes-W085-
Clomipramine		265	394518	0.185211143230405	24678306026327			categorical-20003-both_sexes-1140879620-
Arthrotec tablet		552	394231	0.0612450330540599	24673663022458			categorical-20003-both_sexes-1140871266-
E85.1 Invasive ventilation		601	394240	0.0635827446857796	243579121996974			categorical-41200-both_sexes-E851-
Carpal tunnel syndrome		659	394124	0.019234040661624	243514154581302			categorical-20002-both_sexes-1541-
Prochlorperazine		549	394234	0.0635634869707551	243057830692015			categorical-20003-both_sexes-1140868170-
Y06.8 Other specified excision of lesion of organ NOC		549	394292	0.0635216861423116	242312199061419			categorical-41210-both_sexes-Y068-
alcoholic cirrhosis custom		770	385587	0.0197610006983932	242155761482222			categorical-alcoholic_cirrhosis_custom-both_sexes--custom
W45.1 Primary total prosthetic replacement of joint NEC		264	394577	0.190887996265928	241925533140682			categorical-41200-both_sexes-W451-
Telfast 30 tablet		271	394512	0.191171633412263	241672093393734			categorical-20003-both_sexes-1141194386-
Z50.6 Skin of toe		542	394299	0.064856277979018	241335775776349			categorical-41210-both_sexes-Z506-
W80.2 Open debridement of joint NEC		535	394306	0.0650416050689763	24121870921033			categorical-41200-both_sexes-W802-
B33.1 Drainage of lesion of breast		278	213335	0.193059031620827	240256396722233			categorical-41200-both_sexes-B331-
Mental health problems ever diagnosed by a professional		276	127648	0.193566098978808	23980315419817			categorical-20544-both_sexes-4-
Scoliosis		260	394523	0.193595283768409	239676442583509			categorical-20002-both_sexes-1535-
S68.2 Excision of wedge of nail		254	394587	0.147769031000152	239584727308732			categorical-41200-both_sexes-S682-
X65.3 Delivery of a fraction of interstitial radiotherapy		264	180964	0.195021106173055	23799433623912			categorical-41210-both_sexes-X653-
W83.8 Other specified therapeutic endoscopic operations on other articular cartilage		280	394561	0.195782976933814	236373516861593			categorical-41200-both_sexes-W838-
J15 Bacterial pneumonia	not elsewhere classified		763	394078	0.0222458168839728	236289282966983			icd_first_occurrence-131450-both_sexes--
X38.2 Injection of steroid for local action NEC		565	394276	0.0686029796587546	236038611353199			categorical-41200-both_sexes-X382-
Clonazepam		270	394513	0.198426081129483	235844566308205			categorical-20003-both_sexes-1140872150-
Co-tenidone		569	394214	0.0689932383938193	235675943903653			categorical-20003-both_sexes-1140923336-
Post-traumatic stress disorder		268	394515	0.198964000571208	235256034678028			categorical-20002-both_sexes-1469-
G16.9 Unspecified diagnostic fibreoptic endoscopic examination of oesophagus		575	394266	0.0716410358359265	232616191113706			categorical-41200-both_sexes-G169-
B30.3 Removal of prosthesis for breast		275	213338	0.202889080195045	23223266685879			categorical-41200-both_sexes-B303-
Leg claudication/ intermittent claudication		306	394477	0.203430830803152	231945991723123			categorical-20002-both_sexes-1087-
X70.1 Procurement of drugs for chemotherapy for neoplasm for regimens in Band 1		865	393976	0.00787749870436471	231850222498531			categorical-41200-both_sexes-X701-
O47 False labour		1021	212592	0.00292670896296959	231590343959971			icd_first_occurrence-132240-both_sexes--
E34 Other endocrine disorders		288	394553	0.205140860264002	230344560783246			icd_first_occurrence-130746-both_sexes--
B24 Unspecified human immunodeficiency virus [hiv] disease		302	394539	0.205438144250183	230197697263698			icd_first_occurrence-130212-both_sexes--
Z50.8 Skin of specified site NEC		289	394552	0.208237342139942	228024106452493			categorical-41210-both_sexes-Z508-
H48.2 Excision of skin tag of anus		764	394077	0.0264675697746236	227961615772174			categorical-41210-both_sexes-H482-
K40.2 Saphenous vein graft replacement of two coronary arteries		307	394534	0.209172635840132	227557722640091			categorical-41200-both_sexes-K402-
Anorexia/bulimia/other eating disorder		285	213303	0.209550747834243	227216620762077			categorical-20002-both_sexes-1470-
U16.2 Magnetic resonance cholangiopancreatography		557	394284	0.0762336063568133	226663814205756			categorical-41200-both_sexes-U162-
E06.9 Unspecified packing of cavity of nose		301	394540	0.210574011807688	226179113473934			categorical-41200-both_sexes-E069-
J38.9 Unspecified endoscopic incision of sphincter of Oddi		295	394546	0.210823579005009	225984154626949			categorical-41200-both_sexes-J389-
C90.8 Other specified local anaesthetics for ophthalmology procedures		290	394551	0.21128194284515	225659330330756			categorical-41210-both_sexes-C908-
X33.3 Intravenous blood transfusion of platelets		291	394550	0.2151357693997	222906745664552			categorical-41210-both_sexes-X333-
B28.7 Wire guided excision of lesion of breast		277	213336	0.216852377027637	221567221569094			categorical-41200-both_sexes-B287-
Risedronate sodium		798	393985	0.0301783798564541	221466653545669			categorical-20003-both_sexes-1141175684-
L88.2 Radiofrequency ablation of varicose vein of leg		572	394269	0.0815316932943986	220930241635694			categorical-41200-both_sexes-L882-
Co-proxamol		305	394478	0.219023263323813	220049399124091			categorical-20003-both_sexes-1140923348-
Z71.6 Lower end of ulna NEC		287	394554	0.220097713474695	219366621362544			categorical-41210-both_sexes-Z716-
O12.1 Superficial temporal artery		283	394558	0.22122546473711	218337965913013			categorical-41210-both_sexes-O121-
J43.9 Unspecified diagnostic endoscopic retrograde examination of bile duct and pancreatic duct		1006	393835	0.0112156886926089	2182585710909			categorical-41200-both_sexes-J439-
E22 Hyperfunction of pituitary gland		581	394260	0.0841599814748628	217886994493433			icd_first_occurrence-130724-both_sexes--
Z85.4 Talonavicular joint		296	394545	0.223162900053952	217241191048445			categorical-41210-both_sexes-Z854-
M34 Systemic sclerosis		284	394557	0.22287452402948	217081554250699			icd_first_occurrence-131898-both_sexes--
Eyelid surgery		291	394492	0.223730947689321	216734439789859			categorical-20004-both_sexes-1591-
Actonel 5mg tablet		285	213303	0.224202662291337	216254562724224			categorical-20003-both_sexes-1141175690-
W40.3 Revision of total prosthetic replacement of knee joint using cement		302	394539	0.224142763642223	216240120999746			categorical-41200-both_sexes-W403-
S42.1 Primary suture of skin NEC		831	394010	0.033740454030474	216210643099205			categorical-41200-both_sexes-S421-
W44.1 Primary total prosthetic replacement of joint not using cement NEC		304	394537	0.226246709749901	215038780373553			categorical-41200-both_sexes-W441-
Infective/viral hepatitis		830	393953	0.0323723008851324	214807970241085			categorical-20002-both_sexes-1156-
Carbamazepine		600	394183	0.0865103712171361	214540627272003			categorical-20003-both_sexes-2038459704-
H25.8 Other specified diagnostic endoscopic examination of lower bowel using fibreoptic sigmoidoscope		294	394547	0.229148278028917	213034799907625			categorical-41200-both_sexes-H258-
Antihistamine 60mg tablet		278	394505	0.229913830098005	212508922257244			categorical-20003-both_sexes-1140926922-
W19.1 Primary open reduction of fracture of neck of femur and open fixation using pin and plate		294	394547	0.229896358158313	212309931548349			categorical-41200-both_sexes-W191-
Uterine polypectomy/uterine polyps removed		555	213033	0.0898791601289607	212292429931829			categorical-20004-both_sexes-1539-
X36.1 Blood donation		295	394546	0.231255100322314	211546448263163			categorical-41200-both_sexes-X361-
Z11.2 Sacral nerve		292	394549	0.231717648794703	211432508472854			categorical-41210-both_sexes-Z112-
Dermovate cream		585	394198	0.090323535931757	211415702414093			categorical-20003-both_sexes-1140882782-
Bone disorder		884	393899	0.0372974717848252	211390205191195			categorical-20002-both_sexes-1293-
Thyroid problem (not cancer)		1014	393769	0.0136824420602421	210845760368707			categorical-20002-both_sexes-1224-
C39.1 Excision of lesion of conjunctiva		307	394534	0.233355525589059	209828882909669			categorical-41200-both_sexes-C391-
E03.1 Submucous excision of septum of nose		587	394254	0.0938326443855655	208109953810588			categorical-41200-both_sexes-E031-
B80 Enterobiasis		584	394257	0.0939619504401405	207886695758904			icd_first_occurrence-130310-both_sexes--
X55.8 Other specified other operations on unspecified organ		1464	393377	0.0157327851251903	207030658168904			categorical-41200-both_sexes-X558-
Sodium warfarin		324	394459	0.238809455124992	206209155068144			categorical-20003-both_sexes-1140910832-
T67.6 Primary simple repair of tendon		310	394531	0.239675769037365	205876304874392			categorical-41210-both_sexes-T676-
R29.1 Manual removal of placenta from delivered uterus		317	213296	0.240223579568713	205569311945451			categorical-41210-both_sexes-R291-
Q03.9 Unspecified biopsy of cervix uteri		296	213317	0.24097159092836	204800384173231			categorical-41200-both_sexes-Q039-
Mental health problems ever diagnosed by a professional		1584	126349	0.00110827253423262	204275820987165			categorical-20544-both_sexes-1-
N11.1 Excision of hydrocele sac		308	180920	0.242869786808435	203787830448099			categorical-41200-both_sexes-N111-
G74.3 Creation of defunctioning ileostomy		318	394523	0.24414222487611	20269567177983			categorical-41210-both_sexes-G743-
Z94.9 Laterality NEC		301	394540	0.245661375637775	202058579325311			categorical-41210-both_sexes-Z949-
J38.1 Endoscopic sphincterotomy of sphincter of Oddi and removal of calculus HFQ		1138	393703	0.0172906923837823	201965006085925			categorical-41200-both_sexes-J381-
K60.1 Implantation of intravenous cardiac pacemaker system NEC		632	394209	0.101215915210057	201805548710472			categorical-41200-both_sexes-K601-
S15.2 Biopsy of lesion of skin NEC		660	394181	0.104261820146067	198732752196747			categorical-41200-both_sexes-S152-
M45.3 Diagnostic endoscopic examination of bladder and biopsy of lesion of bladder using rigid cystoscope		303	394538	0.250731296153101	19852957005123			categorical-41200-both_sexes-M453-
E05.1 Cauterisation of internal nose		616	394225	0.105485023113334	197715501005236			categorical-41200-both_sexes-E051-
H23.2 Endoscopic cauterisation of lesion of lower bowel using fibreoptic sigmoidoscope		628	394213	0.106217354979899	197505573853882			categorical-41200-both_sexes-H232-
M42.2 Endoscopic cauterisation of lesion of bladder		1001	393840	0.048366461297823	197092908593595			categorical-41200-both_sexes-M422-
Rizatriptan		300	394483	0.254390206707113	196241026833198			categorical-20003-both_sexes-1141167932-
E06 Thyroiditis		944	393897	0.0468873563376748	19593023355967			icd_first_occurrence-130702-both_sexes--
Multivitamins capsule		307	394476	0.255601133896555	195476214899682			categorical-20003-both_sexes-1140909766-
F29 Unspecified nonorganic psychosis		318	394523	0.255733048548146	195390268338276			icd_first_occurrence-130888-both_sexes--
E63.2 Endobronchial ultrasound examination of mediastinum		330	394511	0.260741549108696	193245724290484			categorical-41200-both_sexes-E632-
H20.2 Fibreoptic endoscopic cauterisation of lesion of colon		331	394510	0.259840315031432	19313614525526			categorical-41210-both_sexes-H202-
Testicular hydrocoele surgery / drainage		1211	179984	0.0222306856599493	192970084583368			categorical-20004-both_sexes-1489-
W15.3 Osteotomy of first metatarsal bone NEC		953	212660	0.0515895694357797	192541495294844			categorical-41210-both_sexes-W153-
Constipation		301	394482	0.260750869488612	191861847079423			categorical-20002-both_sexes-1599-
Lercanidipine		952	393831	0.0519927432543785	191746932790384			categorical-20003-both_sexes-1141153026-
Retinal problem		648	394135	0.115139890207857	190026282667567			categorical-20002-both_sexes-1275-
Glimepiride		330	394453	0.264843891772943	190013406404611			categorical-20003-both_sexes-1141152590-
A81.8 Other specified other operations on sympathetic nerve		332	394509	0.266651130305824	188837635296729			categorical-41200-both_sexes-A818-
F09.4 Surgical removal of tooth NEC		293	394548	0.267642887607572	188341559090219			categorical-41210-both_sexes-F094-
K75.3 Percutaneous transluminal balloon angioplasty and insertion of 1-2 stents into coronary artery		1325	393516	0.0255415198024415	187670927021054			categorical-41200-both_sexes-K753-
X38.2 Injection of steroid for local action NEC		624	394217	0.118779896902573	187023547075249			categorical-41210-both_sexes-X382-
Carbimazole		323	394460	0.271169180850949	18679984660794			categorical-20003-both_sexes-1140874866-
S35.9 Unspecified split autograft of skin		332	394509	0.270211352933425	186771875323433			categorical-41210-both_sexes-S359-
X38.8 Other specified subcutaneous injection		304	394537	0.26913453486031	186316023299534			categorical-41200-both_sexes-X388-
S13.2 Punch biopsy of lesion of skin NEC		1253	393588	0.0265842696076044	185987516991594			categorical-41200-both_sexes-S132-
Z29.8 Specified part of bowel NEC		444	394397	0.27233641233741	185728150615502			categorical-41210-both_sexes-Z298-
G19.9 Unspecified diagnostic endoscopic examination of oesophagus using rigid oesophagoscope		347	394494	0.273177937621704	18516674694345			categorical-41200-both_sexes-G199-
Dosulepin		1401	393382	0.0116844744203589	185028398568337			categorical-20003-both_sexes-1140909806-
Loperamide		1287	393496	0.0275290191853883	18455607417637			categorical-20003-both_sexes-1140879464-
J43.9 Unspecified diagnostic endoscopic retrograde examination of bile duct and pancreatic duct		1341	393500	0.0289408989503287	182549545947195			categorical-41210-both_sexes-J439-
M60 Myositis		334	394507	0.2765667435118	182213290930724			icd_first_occurrence-131930-both_sexes--
X65.4 Delivery of a fraction of external beam radiotherapy NEC		996	393845	0.0614349366087912	181677893400222			categorical-41200-both_sexes-X654-
T52.5 Digital fasciectomy		335	394506	0.279578655356635	181486172969164			categorical-41210-both_sexes-T525-
Y14.4 Insertion of plastic stent into organ NOC		336	394505	0.281718028088907	180284319752738			categorical-41210-both_sexes-Y144-
Z75.3 Wing of ilium		1294	393547	0.0310470518127984	180210762696933			categorical-41210-both_sexes-Z753-
B19 Unspecified viral hepatitis		994	393847	0.062875876221488	179678765804603			icd_first_occurrence-130202-both_sexes--
X38.4 Subcutaneous chemotherapy		333	394508	0.284127980723177	179087995658295			categorical-41200-both_sexes-X384-
Head injury		1321	393462	0.0325083218870695	17833634378098			categorical-20002-both_sexes-1266-
L87.1 Stripping of long saphenous vein		330	394511	0.286919087987132	177430849955131			categorical-41200-both_sexes-L871-
H74 Other disorders of middle ear and mastoid		688	394153	0.133957493739914	176628690231842			icd_first_occurrence-131246-both_sexes--
G44.5 Fibreoptic endoscopic percutaneous insertion of gastrostomy		335	394506	0.288588354543069	17653635528218			categorical-41200-both_sexes-G445-
Bipolar and major depression status		604	94533	0.134432729366016	17630026774622			categorical-20126-both_sexes-1-
I69 Sequelae of cerebrovascular disease		1602	393239	0.0156546149560796	17594008040526			icd_first_occurrence-131378-both_sexes--
Y11.1 Cauterisation of organ NOC		663	394178	0.135599326046622	175742304396177			categorical-41210-both_sexes-Y111-
Z47.8 Specified skin of face NEC		1022	393819	0.0682054313884887	174538631252479			categorical-41210-both_sexes-Z478-
Montelukast product		700	394083	0.137732815679441	173717660421195			categorical-20003-both_sexes-1141157126-
Peptac liquid		354	394429	0.294381460521149	173460264429227			categorical-20003-both_sexes-1141168752-
Ulcerative colitis		2062	392721	0.0041642015196653	1721376535596			categorical-20002-both_sexes-1463-
Y66.8 Other specified harvest of bone		345	394496	0.297262465139703	171992361568221			categorical-41210-both_sexes-Y668-
N61 Inflammatory disorders of breast		1497	212116	0.0389721162658766	17192925212214			icd_first_occurrence-132098-both_sexes--
Disc problem		344	394439	0.298142885251921	171490924643461			categorical-20002-both_sexes-1532-
Transient ischaemic attack (tia)		1491	393292	0.0397259915224538	171104379029077			categorical-20002-both_sexes-1082-
Cystoscopy		359	394424	0.298993110624955	171052654306865			categorical-20004-both_sexes-1547-
Intrauterine contraceptive device insertion/removal		642	212946	0.142915339063903	170545448973465			categorical-20004-both_sexes-1363-
Colitis/not crohns or ulcerative colitis		1015	393768	0.074397931229811	169207829830027			categorical-20002-both_sexes-1459-
U16.2 Magnetic resonance cholangiopancreatography		355	394486	0.305054705161896	168766615721683			categorical-41210-both_sexes-U162-
Y98.4 Radiology of four body areas		1040	393801	0.0750733962375644	16865828948757			categorical-41210-both_sexes-Y984-
Dental/tooth surgery		1024	393759	0.0751132954397684	168473639062397			categorical-20004-both_sexes-1527-
Neck problem/injury		347	394436	0.306737897586529	167228649270564			categorical-20002-both_sexes-1545-
W91.9 Unspecified other manipulation of joint		698	394143	0.148994393217913	166982637417203			categorical-41210-both_sexes-W919-
I61 Intracerebral haemorrhage		1085	393756	0.0775621556393837	166441430334505			icd_first_occurrence-131362-both_sexes--
T24.9 Unspecified primary repair of umbilical hernia		372	394469	0.308320993158737	166308656155936			categorical-41200-both_sexes-T249-
Y22.2 Aspiration of other lesion of organ NOC		669	394172	0.15050007417964	16617259743673			categorical-41210-both_sexes-Y222-
Disc degeneration		701	394082	0.1509168941367	165818668013919			categorical-20002-both_sexes-1533-
E07 Other disorders of thyroid		1653	393188	0.0223369335945162	165257050875604			icd_first_occurrence-130704-both_sexes--
Attempted fluid intelligence (FI) test.		1602	128302	0.0235638851320424	164927069378847			categorical-4924-both_sexes--
P23.3 Posterior colporrhaphy NEC		340	213273	0.312170485258409	164436148606082			categorical-41210-both_sexes-P233-
L23 Allergic contact dermatitis		699	394142	0.148406932967081	16412458376405			icd_first_occurrence-131726-both_sexes--
Jaundice (unknown cause)		347	394436	0.314017362602245	163715523822085			categorical-20002-both_sexes-1508-
R14.1 Forewater rupture of amniotic membrane		1130	212483	0.0829061730911093	16356203942061			categorical-41210-both_sexes-R141-
Phenytoin		355	394428	0.315477646884213	162769759131213			categorical-20003-both_sexes-2038460076-
Liver surgery		343	394440	0.317271832368364	161901121126364			categorical-20004-both_sexes-1450-
Aqueous cream bp		348	394435	0.317309951185303	161887141180362			categorical-20003-both_sexes-1140876404-
X30.1 Injection of Rh immune globulin		393	213220	0.32036706513477	161435475472539			categorical-41210-both_sexes-X301-
E85.2 Non-invasive ventilation NEC		1072	393769	0.0851363302575288	16120941216094			categorical-41210-both_sexes-E852-
Z72.4 Carpal bone		1026	393815	0.0845221811368639	161208447298588			categorical-41210-both_sexes-Z724-
Hereditary/genetic haematological disorder		341	394442	0.320140277889129	160519862702019			categorical-20002-both_sexes-1451-
UC custom		2857	354529	0.00194019377514657	159547611920236			categorical-UC_custom-both_sexes--custom
Mitral valve repair/replacement		363	394420	0.324065433651769	158822501631584			categorical-20004-both_sexes-1100-
X72.4 Delivery of subsequent element of cycle of chemotherapy for neoplasm		373	394468	0.325535696626436	158206651648852			categorical-41210-both_sexes-X724-
G60 Hereditary and idiopathic neuropathy		351	394490	0.32530716866855	157994446574494			icd_first_occurrence-131082-both_sexes--
Buscopan 10mg tablet		376	394407	0.326206055660581	157639796520776			categorical-20003-both_sexes-1140865396-
Cardicor 1.25mg tablet		347	394436	0.327035728594747	157282835354631			categorical-20003-both_sexes-1141171152-
F53 Mental and behavioural disorders associated with the puerperium	not elsewhere classified		1031	212582	0.0923298072478368	155556578440407			icd_first_occurrence-130924-both_sexes--
Pacemaker/defibrillator insertion		739	394044	0.172149758731618	154680610245953			categorical-20004-both_sexes-1096-
F18.1 Enucleation of dental cyst of jaw		359	394482	0.333158917032283	154655359461584			categorical-41200-both_sexes-F181-
Ever physically dependent on alcohol		786	2016	0.125665842223753	15440873496157			categorical-20404-both_sexes--
X33.9 Unspecified other blood transfusion		1916	392925	0.0316351762418493	154288699103779			categorical-41200-both_sexes-X339-
D61 Other aplastic anaemias		762	394079	0.174020760798584	153600678938778			icd_first_occurrence-130642-both_sexes--
H44.4 Examination of rectum under anaesthetic		1094	393747	0.0949960650310064	153580656196166			categorical-41210-both_sexes-H444-
E88 Other metabolic disorders		732	394109	0.174473173385896	153241221092912			icd_first_occurrence-130830-both_sexes--
K38 Other diseases of appendix		343	394498	0.336385052859831	15294784297227			icd_first_occurrence-131610-both_sexes--
A63 Other predominantly sexually transmitted diseases	not elsewhere classified		1512	393329	0.0564941487983983	15187315496757			icd_first_occurrence-130106-both_sexes--
H33.5 Rectosigmoidectomy and closure of rectal stump and exteriorisation of bowel		383	394458	0.339799851225868	151405767989526			categorical-41200-both_sexes-H335-
G45.8 Other specified diagnostic fibreoptic endoscopic examination of upper gastrointestinal tract		733	394108	0.177892575671078	151141402057842			categorical-41200-both_sexes-G458-
Stomach surgery		2273	392510	0.0192677677566532	150349864367788			categorical-20004-both_sexes-1448-
Non-hodgkins lymphoma		739	394044	0.17943386892791	150234714737581			categorical-20001-both_sexes-1053-
E49.8 Other specified diagnostic fibreoptic endoscopic examination of lower respiratory tract		382	394459	0.342892681684085	150034365322881			categorical-41200-both_sexes-E498-
W89.1 Endoscopic chondroplasty NEC		349	394492	0.343733502760984	149747805901891			categorical-41200-both_sexes-W891-
J46 Status asthmaticus		375	394466	0.344640750666661	14961106693173			icd_first_occurrence-131496-both_sexes--
Z80.9 Bone of foot NEC		375	394466	0.345577040511757	149304429545919			categorical-41210-both_sexes-Z809-
Beconase 50micrograms nasal spray		2636	392147	0.00609645668566454	148867000191281			categorical-20003-both_sexes-1140876136-
Hodgkins lymphoma / hodgkins disease		369	394414	0.345552686798313	148849035701567			categorical-20001-both_sexes-1052-
G44.3 Fibreoptic endoscopic dilation of upper gastrointestinal tract NEC		398	394443	0.345619213660187	148820293602886			categorical-41200-both_sexes-G443-
Q18.1 Diagnostic endoscopic examination of uterus and biopsy of lesion of uterus		1502	212111	0.0598666220191114	148569244204191			categorical-41210-both_sexes-Q181-
Zolmitriptan		351	394432	0.347608552691811	148103509072715			categorical-20003-both_sexes-1141150620-
F44.2 Partial excision of parotid gland		368	394473	0.348598086365208	147858171227318			categorical-41200-both_sexes-F442-
S48.2 Insertion of skin expander into subcutaneous tissue of breast		373	213240	0.349043297678416	147648183885323			categorical-41210-both_sexes-S482-
Bell's palsy/facial nerve palsy		378	394405	0.350282017732872	147066772962281			categorical-20002-both_sexes-1250-
S60.4 Refashioning of scar NEC		381	394460	0.351076047770159	146793355532119			categorical-41200-both_sexes-S604-
I99 Other and unspecified disorders of circulatory system		398	394443	0.352694627469725	146034339143645			icd_first_occurrence-131422-both_sexes--
Mastoidectomy/mastoid surgery		763	394020	0.18973704883957	145937882926364			categorical-20004-both_sexes-1525-
X33.3 Intravenous blood transfusion of platelets		382	394459	0.353123037521281	145727437806775			categorical-41200-both_sexes-X333-
Y84.2 Sedation NEC		3384	391457	0.00226473507738115	145596974530678			categorical-41210-both_sexes-Y842-
Lithium product		379	394404	0.353880435094334	14525281021823			categorical-20003-both_sexes-1140867490-
Z45.1 Cervix uteri		360	213253	0.356800032362823	144036166687762			categorical-41210-both_sexes-Z451-
Meniere's disease		1145	393638	0.113756623726473	142555457643933			categorical-20002-both_sexes-1421-
I24 Other acute ischaemic heart diseases		2424	392417	0.0264196462968879	142231691266248			icd_first_occurrence-131304-both_sexes--
V25.5 Primary posterior decompression of lumbar spine NEC		758	394083	0.197850701219737	142016871819487			categorical-41200-both_sexes-V255-
Z89.5 Thumb NEC		1128	393713	0.114529720539676	141743596397931			categorical-41210-both_sexes-Z895-
Furosemide		2991	391792	0.00856404184894306	141486236034696			categorical-20003-both_sexes-1140909708-
Beclomethasone		1549	393234	0.0699592500689412	141310435532534			categorical-20003-both_sexes-1140884654-
Eye problems/disorders		2469	125918	0.0272698908989922	140102989342129			categorical-6148-both_sexes-1-
W69.3 Partial synovectomy		386	394455	0.365502065318263	139994242615371			categorical-41210-both_sexes-W693-
O64 Obstructed labour due to malposition and malpresentation of foetus		400	213213	0.367888690143312	139433027802512			icd_first_occurrence-132252-both_sexes--
Hip surgery (not replacement)		1542	393241	0.0722578751045999	139310794266956			categorical-20004-both_sexes-1497-
Z83.2 Metacarpophalangeal joint of finger		401	394440	0.370736055568313	138199421589476			categorical-41210-both_sexes-Z832-
B86 Scabies		1891	392950	0.0455674061418447	138068220180693			icd_first_occurrence-130320-both_sexes--
K45.3 Anastomosis of mammary artery to left anterior descending coronary artery		430	394411	0.373072159306666	137524880110347			categorical-41210-both_sexes-K453-
M02.1 Nephrectomy and excision of perirenal tissue		393	394448	0.374032238737255	137219424504449			categorical-41200-both_sexes-M021-
G95 Other diseases of spinal cord		1205	393636	0.12291384873702	136530827170859			icd_first_occurrence-131118-both_sexes--
Sarcoidosis		774	394009	0.211848983707351	136413007405955			categorical-20002-both_sexes-1371-
H07.2 Right hemicolectomy and side to side anastomosis of ileum to transverse colon		392	394449	0.379752839272381	134843397208244			categorical-41200-both_sexes-H072-
Salamol 100micrograms inhaler		1214	393569	0.129434284029391	134178692747481			categorical-20003-both_sexes-1140862086-
Cholecystitis		397	394386	0.383328661967441	133253071394783			categorical-20002-both_sexes-1163-
Z55.2 Extensor muscle of forearm		396	394445	0.383916842096582	133216095183276			categorical-41210-both_sexes-Z552-
Self-harmed in past year		475	4999	0.393840746898083	132969887737722			categorical-20481-both_sexes--
E23 Hypofunction and other disorders of pituitary gland		818	394023	0.21928788889044	13250813886953			icd_first_occurrence-130726-both_sexes--
Fracture finger		407	394376	0.386689233699115	131886098439901			categorical-20002-both_sexes-1639-
G81 Hemiplegia		2052	392789	0.054204071928012	131446767738539			icd_first_occurrence-131102-both_sexes--
P27.3 Colposcopy of vagina		1178	212435	0.136583731207667	13072803777781			categorical-41200-both_sexes-P273-
Trimethoprim		397	394386	0.390256953194869	130488821628661			categorical-20003-both_sexes-1140873966-
Tonsiltis		2791	391992	0.0249259826404823	130084622073188			categorical-20002-both_sexes-1598-
Sertraline		1630	393153	0.0878168271351992	129346886610474			categorical-20003-both_sexes-1140867878-
N15.3 Excision of lesion of epididymis		839	180389	0.230051959821052	129237044234079			categorical-41200-both_sexes-N153-
Ever attempted suicide		2830	2489	0.114357362347366	128979047830968			categorical-20483-both_sexes--
V33.7 Primary microdiscectomy of lumbar intervertebral disc		796	394045	0.232112919979806	128228031437456			categorical-41200-both_sexes-V337-
Abdominal/pelvic adhesion surgery		1220	393563	0.143675243132544	127387167308423			categorical-20004-both_sexes-1485-
Nitrolingual 400micrograms spray		418	394365	0.400355359327675	126832168439909			categorical-20003-both_sexes-1140860840-
S57.1 Debridement of skin NEC		1233	393608	0.145674683134409	126496534795272			categorical-41200-both_sexes-S571-
IBD custom2		4061	354529	0.00728314033961598	125617966918949			categorical-IBD_custom2-both_sexes--custom
Schizophrenia		424	394359	0.41036577541734	122365024055085			categorical-20002-both_sexes-1289-
Ever addicted to alcohol		2938	4031	0.111899186127435	122130929265549			categorical-20406-both_sexes--
Z80.4 Phalanx of toe NEC		413	394428	0.413406174891999	121901691266577			categorical-41210-both_sexes-Z804-
UlcerativeColitis custom		3380	375008	0.0210104118484425	121818008791939			categorical-UlcerativeColitis_custom-both_sexes--custom
UlcerativeColitis custom		3380	375008	0.0210104118484425	121818008791939			categorical-UlcerativeColitis_custom-both_sexes--custom
Y70.1 Emergency operations NOC		454	394387	0.418518028228069	120208085206827			categorical-41210-both_sexes-Y701-
Y84.8 Other specified other anaesthetic		1750	393091	0.10504771759846	120133304059264			categorical-41210-both_sexes-Y848-
Hepatitis		419	394364	0.419014891277152	119879403670365			categorical-20002-both_sexes-1155-
Z73.2 Metacarpal NEC		421	394420	0.42155874455187	119267657198522			categorical-41210-both_sexes-Z732-
Raynaud's phenomenon/disease		418	394365	0.421771631515204	118992695576353			categorical-20002-both_sexes-1561-
Z47.4 Skin of nasolabial area		428	394413	0.423052400597352	118601298016258			categorical-41210-both_sexes-Z474-
Quinine		2635	392148	0.0519808525111766	117850146922121			categorical-20003-both_sexes-1140874420-
L80 Vitiligo		815	394026	0.25887886835812	117649821147676			icd_first_occurrence-131802-both_sexes--
hepatitis custom		2583	392258	0.0514747079450666	117303220536879			categorical-hepatitis_custom-both_sexes--custom
F52 Sexual dysfunction	not caused by organic disorder or disease		1659	393182	0.112492837228215	11700423592114			icd_first_occurrence-130922-both_sexes--
O62 Abnormalities of forces of labour		409	213204	0.429080925668618	116843840415851			icd_first_occurrence-132248-both_sexes--
A52.8 Other specified therapeutic epidural injection		438	394403	0.429296374596646	116582033766472			categorical-41200-both_sexes-A528-
Peripheral nerve surgery		843	393940	0.26475819066443	115931611689239			categorical-20004-both_sexes-1471-
W79.2 Excision of bunion NEC		412	213201	0.432064548852298	11569556670444			categorical-41210-both_sexes-W792-
Triple heart bypass		499	180696	0.433474758285893	115061766652587			categorical-20004-both_sexes-1523-
Z73.4 Phalanx of finger		867	393974	0.268672601344386	114960349638063			categorical-41210-both_sexes-Z734-
H20.5 Fibreoptic endoscopic submucosal resection of lesion of colon		873	393968	0.270078098134908	114887122662712			categorical-41200-both_sexes-H205-
E54.3 Lobectomy of lung		470	394371	0.433632001487805	114813661904355			categorical-41200-both_sexes-E543-
K83 Other diseases of biliary tract		2688	392153	0.0564955532704133	114650538921721			icd_first_occurrence-131680-both_sexes--
B27.6 Skin sparing mastectomy		422	213191	0.435664316854168	114394361721285			categorical-41200-both_sexes-B276-
W38.1 Primary total prosthetic replacement of hip joint not using cement		3985	390856	0.0212742236378682	11375402745407			categorical-41200-both_sexes-W381-
Garlic product		5353	389430	0.00437352714489104	113252860536526			categorical-20003-both_sexes-1140911732-
Z49.3 Skin of anterior trunk		4393	390448	0.0146295514427423	113150800120768			categorical-41210-both_sexes-Z493-
N46 Male infertility		427	180801	0.439547717297748	112880620732379			icd_first_occurrence-132084-both_sexes--
Q21 Congenital malformations of cardiac septa		870	393971	0.275839946835085	112476407581862			icd_first_occurrence-132468-both_sexes--
U20.2 Transoesophageal echocardiography		879	393962	0.275456193266724	112471428892859			categorical-41200-both_sexes-U202-
W78.1 Release of contracture of shoulder joint		437	394404	0.440684260424788	112419657894569			categorical-41200-both_sexes-W781-
K81 Cholecystitis		4098	390743	0.0220640703770632	112317428991417			icd_first_occurrence-131676-both_sexes--
Olanzapine		443	394340	0.44257642870629	11187298510544			categorical-20003-both_sexes-1140928916-
Y13.4 Radiofrequency controlled thermal destruction of lesion of organ NOC		442	394399	0.441573996117029	111435577223897			categorical-41210-both_sexes-Y134-
K51 Ulcerative colitis		4410	390431	0.0145367992593562	111008714857015			icd_first_occurrence-131628-both_sexes--
X70.1 Procurement of drugs for chemotherapy for neoplasm for regimens in Band 1		897	393944	0.282438497381025	110705061787271			categorical-41210-both_sexes-X701-
B08 Other viral infections characterised by skin and mucous membrane lesions	not elsewhere classified		857	393984	0.28370223821981	110201003010368			icd_first_occurrence-130190-both_sexes--
H51.1 Haemorrhoidectomy		2268	392573	0.0891443188624154	109918835040425			categorical-41200-both_sexes-H511-
S06.8 Other specified other excision of lesion of skin		434	394407	0.448269389252911	109828207221359			categorical-41210-both_sexes-S068-
T87.4 Excision or biopsy of mediastinal lymph node		457	394384	0.449880436102922	109559141255232			categorical-41210-both_sexes-T874-
A61.1 Excision of lesion of peripheral nerve		1308	393533	0.191811968542667	109356380147859			categorical-41200-both_sexes-A611-
Cetirizine		4454	390329	0.0182416999994564	109218403735392			categorical-20003-both_sexes-1140883504-
L24 Irritant contact dermatitis		412	394429	0.453871867459616	108090246671151			icd_first_occurrence-131728-both_sexes--
Z78.7 Patella		1328	393513	0.196556578001796	107971799934288			categorical-41210-both_sexes-Z787-
Substances taken for depression		9299	118677	0.000671839943063665	106366034258207			categorical-20546-both_sexes-4-
Muscle/soft tissue problem		3105	391678	0.0514608549192191	106314450919927			categorical-20002-both_sexes-1297-
Y91.1 Megavoltage treatment for complex radiotherapy		897	393944	0.297136507299206	106159826303186			categorical-41210-both_sexes-Y911-
W36.5 Diagnostic extraction of bone marrow NEC		3181	391660	0.051942906384827	105887231186788			categorical-41200-both_sexes-W365-
Doctor diagnosed COPD (chronic obstructive pulmonary disease)		1460	98417	0.207009615707689	10576149634553			categorical-22130-both_sexes--
W58.1 Primary resurfacing arthroplasty of joint		1755	393086	0.141903950281323	105586281720555			categorical-41200-both_sexes-W581-
I05 Rheumatic mitral valve diseases		474	394367	0.461990449643805	105503609660029			icd_first_occurrence-131276-both_sexes--
S13.1 Punch biopsy of lesion of skin of head or neck		928	393913	0.299518790658162	105478644548735			categorical-41210-both_sexes-S131-
Other abdominal problem		470	394313	0.463989999081479	105256060429971			categorical-20002-both_sexes-1137-
N41 Inflammatory diseases of prostate		3274	177954	0.0550125667462444	104844152080468			icd_first_occurrence-132074-both_sexes--
T52.1 Palmar fasciectomy		2311	392530	0.101218883886755	104758932699418			categorical-41200-both_sexes-T521-
G90 Disorders of autonomic nervous system		449	394392	0.46500038326748	104659892831798			icd_first_occurrence-131108-both_sexes--
Tuberculosis (tb)		1915	392868	0.145150346585779	104527190208777			categorical-20002-both_sexes-1440-
N12 Tubulo-interstitial nephritis	not specified as acute or chronic		1367	393474	0.208094710019805	104166624334543			icd_first_occurrence-132020-both_sexes--
R22.2 Low vacuum delivery		436	213177	0.471239653108095	103074567810491			categorical-41200-both_sexes-R222-
C18 Malignant neoplasm of colon		2901	391940	0.0780520525163879	102672414725608			icd10-C18-both_sexes--
I11 Hypertensive heart disease		464	394377	0.472217998282908	102311910497633			icd_first_occurrence-131288-both_sexes--
Squamous cell carcinoma		475	394308	0.473427470721796	102258648854811			categorical-20001-both_sexes-1062-
Dihydrocodeine		1405	393378	0.214547504683386	101874670642977			categorical-20003-both_sexes-1140884464-
Trigeminal neuralgia custom		469	394372	0.474444640738429	101866792840584			categorical-Trigeminal_neuralgia_custom-both_sexes--custom
Fracture wrist / colles fracture		903	393880	0.315542727928554	100591929681594			categorical-20002-both_sexes-1637-
Oesophageal surgery		452	394331	0.478103218033853	100520725771971			categorical-20004-both_sexes-1449-
Z78.4 Lateral malleolus		914	393927	0.318508548565641	100184272436906			categorical-41210-both_sexes-Z784-
L53 Other erythematous conditions		936	393905	0.317680322444398	100115972867987			icd_first_occurrence-131760-both_sexes--
X72.9 Unspecified delivery of chemotherapy for neoplasm		549	394292	0.480075786795195	100112881805181			categorical-41200-both_sexes-X729-
Tiotropium		994	393789	0.317368728144505	100100081969033			categorical-20003-both_sexes-1141182628-
V48.5 Radiofrequency controlled thermal denervation of spinal facet joint of lumbar vertebra		439	394402	0.480526634431727	0.997480708923872			categorical-41200-both_sexes-V485-
Stress		450	394333	0.482035725718456	0.992981387593264			categorical-20002-both_sexes-1614-
U33.1 Polysomnography		950	393891	0.320256500782334	0.992802353443193			categorical-41200-both_sexes-U331-
Metoclopramide		459	394324	0.482930325634298	0.992386468573071			categorical-20003-both_sexes-1140879494-
Throat/larynx surgery (incl tracheostomy)		2346	392437	0.118251027099807	0.988832712840157			categorical-20004-both_sexes-1129-
T20.9 Unspecified primary repair of inguinal hernia		1043	180185	0.327191882207963	0.981127377042131			categorical-41200-both_sexes-T209-
G61 Inflammatory polyneuropathy		472	394369	0.485967300222185	0.981103495600242			icd_first_occurrence-131084-both_sexes--
Digoxin		1039	393744	0.326097346155832	0.979984963114059			categorical-20003-both_sexes-2038459814-
D69 Purpura and other haemorrhagic conditions		2871	391970	0.0910325661455788	0.969137096057893			icd_first_occurrence-130658-both_sexes--
Joint disorder		1913	392870	0.167836855298367	0.968059644346299			categorical-20002-both_sexes-1295-
Y65.8 Other specified harvest of tendon		460	394381	0.492038644089903	0.967530338726823			categorical-41210-both_sexes-Y658-
T42.3 Endoscopic division of adhesions of peritoneum		459	394382	0.491247750906732	0.966035057351306			categorical-41200-both_sexes-T423-
A15 Respiratory tuberculosis	bacteriologically and histologically confirmed		1995	392846	0.171208335805221	0.963374149021726			icd_first_occurrence-130020-both_sexes--
Y80.4 Intravenous anaesthetic NEC		1841	393000	0.171679077161546	0.959123751028548			categorical-41210-both_sexes-Y804-
U07.1 Computed tomography of chest		972	393869	0.33445241200876	0.959016892815307			categorical-41200-both_sexes-U071-
Bronchiectasis		947	393836	0.33565909662843	0.953305189217055			categorical-20002-both_sexes-1114-
Valsartan		1875	392908	0.176642293703146	0.949022180751137			categorical-20003-both_sexes-1141145660-
Z90.5 Foot NEC		933	393908	0.338215319278952	0.946341721957897			categorical-41210-both_sexes-Z905-
Z41.1 Kidney		1422	393419	0.242316384822564	0.944302453021818			categorical-41210-both_sexes-Z411-
Calcium salts		2353	392430	0.132469472957424	0.938326012156543			categorical-20003-both_sexes-1140870788-
Z80.3 Phalanx of great toe		936	393905	0.342545246006423	0.936348489692745			categorical-41210-both_sexes-Z803-
S23.2 Z plasty NEC		473	394368	0.501988585208937	0.935934384946589			categorical-41210-both_sexes-S232-
Oesphageal fundoplication/hiatus hernia surgery		961	393822	0.342896953442793	0.935356285131615			categorical-20004-both_sexes-1482-
IBD custom1		4783	375008	0.0333766847550652	0.930453597849775			categorical-IBD_custom1-both_sexes--custom
IBD custom1		4783	375008	0.0333766847550652	0.930453597849775			categorical-IBD_custom1-both_sexes--custom
Scarlet fever / scarlatina		476	394307	0.504148805160366	0.929397497445835			categorical-20002-both_sexes-1677-
G80.2 Wireless capsule endoscopy		462	394379	0.504948672532136	0.928817094396691			categorical-41200-both_sexes-G802-
F10.9 Unspecified simple extraction of tooth		1014	393827	0.347036858831119	0.925879248839541			categorical-41200-both_sexes-F109-
W15.8 Other specified division of bone of foot		462	213151	0.505155613873579	0.925418564149652			categorical-41210-both_sexes-W158-
B28.8 Other specified other excision of breast		476	213137	0.505567215880085	0.924759667031707			categorical-41200-both_sexes-B288-
Z27.8 Specified upper digestive tract NEC		1166	393675	0.348363597466115	0.924748239297516			categorical-41210-both_sexes-Z278-
Z36.1 Carotid artery NEC		484	394357	0.507965875183107	0.92117262150965			categorical-41210-both_sexes-Z361-
O81 Single delivery by forceps and vacuum extractor		1531	212082	0.251927499079153	0.920876742525734			icd_first_occurrence-132278-both_sexes--
Malaria		464	394319	0.507131075987573	0.919455254061575			categorical-20002-both_sexes-1441-
E55 Vitamin d deficiency		1443	393398	0.252158996560132	0.915728506925838			icd_first_occurrence-130774-both_sexes--
Z91.8 Specified vein of upper body NEC		487	394354	0.510630511222518	0.909480548243468			categorical-41210-both_sexes-Z918-
W06.8 Other specified total excision of bone		939	393902	0.354700400049061	0.905449051983643			categorical-41200-both_sexes-W068-
C64 Malignant neoplasm of kidney	except renal pelvis		985	393856	0.35534956252942	0.901985604994149			icd10-C64-both_sexes--
C71 Malignant neoplasm of brain		497	394344	0.516972562961865	0.894689374161265			icd10-C71-both_sexes--
Z58.1 Triceps surae		961	393880	0.359408835319515	0.893289478077494			categorical-41210-both_sexes-Z581-
Z86.3 Tarsometatarsal joint		480	394361	0.517284507611058	0.892387721779066			categorical-41210-both_sexes-Z863-
Mental health problems ever diagnosed by a professional		479	127445	0.518120637260127	0.889387699186529			categorical-20544-both_sexes-3-
Olmesartan		492	394291	0.52066904695779	0.881525583273569			categorical-20003-both_sexes-1141193282-
R32.3 Repair of obstetric laceration of vagina and floor of pelvis		2481	211132	0.159643351600809	0.881408814983756			categorical-41210-both_sexes-R323-
M47.4 Urodynamic studies using catheter		1460	393381	0.267630749032172	0.880344635158637			categorical-41200-both_sexes-M474-
Kidney stone/ureter stone/bladder stone		3045	391738	0.11459751499507	0.878367870529911			categorical-20002-both_sexes-1197-
Z09.2 Median nerve		496	394345	0.522351530619042	0.876810434510762			categorical-41210-both_sexes-Z092-
G51 Facial nerve disorders		2486	392355	0.156739291804476	0.871388704662748			icd_first_occurrence-131064-both_sexes--
ColorectalCancer custom		7006	303530	0.0172257852157322	0.867593408544533			categorical-ColorectalCancer_custom-both_sexes--custom
Salbutamol 100micrograms spacehaler		2505	392278	0.159434749988225	0.862883130251793			categorical-20003-both_sexes-1140926606-
Hospitalized vs non-hospitalized (among COVID-19 positive; old definition using "origin field)"		4206	8097	0.168897984252468	0.859471231374089			categorical-COVID19-both_sexes-B1_v2_origin-04162021
T21.2 Repair of recurrent inguinal hernia using insert of prosthetic material		1022	180206	0.375465387431743	0.856835341214473			categorical-41200-both_sexes-T212-
Substances taken for depression		4453	123523	0.0642517264896484	0.854171598856141			categorical-20546-both_sexes-1-
Alcohol dependency		586	394197	0.532756016751291	0.850111041341912			categorical-20002-both_sexes-1408-
Lactulose product		1030	393753	0.377808707470757	0.84980125547365			categorical-20003-both_sexes-1140865800-
W83.3 Endoscopic shaving of articular cartilage		967	393874	0.37953263825836	0.847320064017038			categorical-41200-both_sexes-W833-
K86 Other diseases of pancreas		1571	393270	0.282419847297638	0.846611132780616			icd_first_occurrence-131684-both_sexes--
N30.3 Circumcision		2162	179066	0.217469136912992	0.846129151219635			categorical-41200-both_sexes-N303-
Rubella / german measles		478	394305	0.534239666563513	0.845544359147165			categorical-20002-both_sexes-1570-
B08.1 Total thyroidectomy		504	394337	0.535879961322131	0.842244796763309			categorical-41200-both_sexes-B081-
Y53.8 Other specified approach to organ under image control		507	394334	0.53631610417255	0.841655743414326			categorical-41210-both_sexes-Y538-
Prozac 20mg capsule		525	394258	0.534447398156309	0.841560688121553			categorical-20003-both_sexes-1140867876-
T79.1 Plastic repair of rotator cuff of shoulder NEC		1025	393816	0.38300985976943	0.837786711773871			categorical-41210-both_sexes-T791-
X31.2 Intravenous pyelography		1031	393810	0.383555587267898	0.837633017910525			categorical-41200-both_sexes-X312-
H52.4 Rubber band ligation of haemorrhoid		1014	393827	0.383084793373702	0.837498259317			categorical-41210-both_sexes-H524-
L87.4 Avulsion of varicose vein of leg		5666	389175	0.0397736337887578	0.835183016614692			categorical-41210-both_sexes-L874-
T59.4 Excision of ganglion of foot		505	394336	0.539212853244488	0.834782540724441			categorical-41200-both_sexes-T594-
Desloratadine		509	394274	0.538493997779697	0.833177707340591			categorical-20003-both_sexes-1141172924-
K01 Embedded and impacted teeth		2004	392837	0.220673553098856	0.831920349509537			icd_first_occurrence-131554-both_sexes--
N45 Orchitis and epididymitis		2136	179092	0.220430680186413	0.831423304633429			icd_first_occurrence-132082-both_sexes--
Intracerebral hemorrhage custom		1050	384479	0.388066475025374	0.827021941557638			categorical-Intracerebral_hemorrhage_custom-both_sexes--custom
M43 Other deforming dorsopathies		4046	390795	0.0839838946573118	0.826891490266483			icd_first_occurrence-131910-both_sexes--
K63.1 Angiocardiography of combination of right and left side of heart		1114	393727	0.387392379427407	0.826786266054477			categorical-41200-both_sexes-K631-
G63 Polyneuropathy in diseases classified elsewhere		519	394322	0.541983964106503	0.826394375228768			icd_first_occurrence-131088-both_sexes--
N08 Glomerular disorders in diseases classified elsewhere		531	394310	0.545365459074776	0.815455836922103			icd_first_occurrence-132014-both_sexes--
T20.3 Primary repair of inguinal hernia using sutures		536	394305	0.54895151987181	0.808899532205644			categorical-41200-both_sexes-T203-
J69 Pneumonitis due to solids and liquids		1059	393782	0.397364046842028	0.808430419527938			icd_first_occurrence-131518-both_sexes--
W24.2 Closed reduction of fracture of long bone and rigid internal fixation NEC		1012	393829	0.396848358673294	0.806645769013303			categorical-41200-both_sexes-W242-
Seroxat 20mg tablet		522	394261	0.550260225980113	0.804227967965855			categorical-20003-both_sexes-1140882236-
Kidney/renal cell cancer		523	394260	0.551797649602312	0.798444290060621			categorical-20001-both_sexes-1034-
Serevent 25mcg inhaler		1055	393728	0.401952532619245	0.797760780904133			categorical-20003-both_sexes-1140862148-
F01 Vascular dementia		538	394303	0.553037774728944	0.795968807456948			icd_first_occurrence-130838-both_sexes--
Basal cell carcinoma		3706	391077	0.119609840674995	0.792753721712358			categorical-20001-both_sexes-1061-
K06 Other disorders of gingiva and edentulous alveolar ridge		523	394318	0.555487221411367	0.790659918797687			icd_first_occurrence-131564-both_sexes--
Mental health problems ever diagnosed by a professional		503	127421	0.555297262167604	0.790412374964707			categorical-20544-both_sexes-17-
W82.8 Other specified therapeutic endoscopic operations on semilunar cartilage		540	394301	0.557011790985422	0.78772607558551			categorical-41200-both_sexes-W828-
K82 Other diseases of gallbladder		2565	392276	0.191901648631416	0.786327164154085			icd_first_occurrence-131678-both_sexes--
L67.1 Biopsy of artery NEC		513	394328	0.559003230656743	0.780235559904633			categorical-41200-both_sexes-L671-
Ventolin 100micrograms inhaler		11386	383397	0.00479172633073542	0.779856842963967			categorical-20003-both_sexes-1140861998-
Ever seen an un-real vision		4082	122857	0.102934789683907	0.77966388828356			categorical-20471-both_sexes--
Ever believed in an un-real conspiracy against self		999	127004	0.411427489018426	0.779130628325015			categorical-20468-both_sexes--
Gastric/stomach ulcers		2762	392021	0.193686089173218	0.779041615342759			categorical-20002-both_sexes-1142-
M47.9 Unspecified urethral catheterisation of bladder		2224	392617	0.24793112670484	0.775188688706439			categorical-41200-both_sexes-M479-
Z86.4 Metatarsophalangeal joint of great toe		2070	392771	0.245830519287482	0.773748142994642			categorical-41210-both_sexes-Z864-
Z58.6 Extensor digitorum muscle of foot		495	394346	0.562170368625285	0.771533513490108			categorical-41210-both_sexes-Z586-
H52 Disorders of refraction and accommodation		4104	390737	0.103452319271519	0.771452815186535			icd_first_occurrence-131208-both_sexes--
Levothyroxine sodium		16162	378621	0.000417306085200062	0.770480722130473			categorical-20003-both_sexes-1141191044-
Infectious mononucleosis / glandular fever / epstein barr virus (ebv)		494	394289	0.564573470157241	0.767717587055492			categorical-20002-both_sexes-1567-
W90.1 Aspiration of joint		1620	393221	0.319630037559775	0.767134965821318			categorical-41200-both_sexes-W901-
D75 Other diseases of blood and blood-forming organs		1589	393252	0.322802731228698	0.760327086054646			icd_first_occurrence-130670-both_sexes--
H25.9 Unspecified diagnostic endoscopic examination of lower bowel using fibreoptic sigmoidoscope		3328	391513	0.162951085853349	0.760274851098113			categorical-41210-both_sexes-H259-
Candesartan cilexetil		4245	390538	0.109036400954563	0.757186055210928			categorical-20003-both_sexes-1141156836-
Spinal fusion		540	394243	0.571547553215696	0.753867611765504			categorical-20004-both_sexes-1590-
Y81.9 Unspecified spinal anaesthetic		3390	391451	0.167655342243263	0.752676672264914			categorical-41210-both_sexes-Y819-
Ankylosing spondylitis		1103	393680	0.430273111160859	0.746594127174058			categorical-20002-both_sexes-1313-
H36 Retinal disorders in diseases classified elsewhere		2193	392648	0.263278210285527	0.746057788595579			icd_first_occurrence-131184-both_sexes--
L85.2 Ligation of short saphenous vein		526	394315	0.573555558072574	0.745649177186715			categorical-41200-both_sexes-L852-
S06.3 Shave excision of lesion of skin of head or neck		532	394309	0.573956910821303	0.742508562171648			categorical-41210-both_sexes-S063-
Colposcopy +/- biopsy		1627	211961	0.333146571128635	0.73901380796888			categorical-20004-both_sexes-1522-
U08.1 Computed tomography of abdomen NEC		1138	393703	0.431859930769046	0.734226229418915			categorical-41210-both_sexes-U081-
Y69.8 Other specified harvest of other tissue		542	394299	0.578067668768783	0.733701200528485			categorical-41210-both_sexes-Y698-
Eye trauma		550	394233	0.579098476777621	0.731706729867055			categorical-20002-both_sexes-1279-
W52.1 Primary prosthetic replacement of articulation of bone using cement NEC		531	394310	0.579086188966696	0.731653153570278			categorical-41200-both_sexes-W521-
I38 Endocarditis	valve unspecified		569	394272	0.579633393309787	0.729493440934246			icd_first_occurrence-131330-both_sexes--
K08 Other disorders of teeth and supporting structures		3195	391646	0.177849691974998	0.724313279852396			icd_first_occurrence-131568-both_sexes--
G55 Nerve root and plexus compressions in diseases classified elsewhere		4865	389976	0.101170144170475	0.724135864452288			icd_first_occurrence-131072-both_sexes--
C71.2 Phacoemulsification of lens		543	394298	0.583356545052456	0.723488400130675			categorical-41200-both_sexes-C712-
Mesalazine		544	394239	0.582943333399002	0.722094309760505			categorical-20003-both_sexes-1140865578-
A52.2 Therapeutic sacral epidural injection		2182	392659	0.273313444206828	0.721297849347748			categorical-41200-both_sexes-A522-
X55.8 Other specified other operations on unspecified organ		708	394133	0.585599790355645	0.718106926698903			categorical-41210-both_sexes-X558-
R24.9 All normal delivery		6718	206895	0.073526502794197	0.717355599871416			categorical-41200-both_sexes-R249-
W24.1 Closed reduction of intracapsular fracture of neck of femur and fixation using nail or screw		527	394314	0.584903751642007	0.71725668434101			categorical-41200-both_sexes-W241-
C12.1 Excision of lesion of eyelid NEC		3846	390995	0.152111671190553	0.713048701435942			categorical-41200-both_sexes-C121-
C90.9 Unspecified local anaesthetics for ophthalmology procedures		1642	393199	0.348343297767445	0.711492067760357			categorical-41210-both_sexes-C909-
X33.2 Intravenous blood transfusion of packed cells		561	394280	0.587830596897135	0.709878421921279			categorical-41210-both_sexes-X332-
Large bowel resection +/- colostomy		1097	393686	0.440864416951745	0.709518639594404			categorical-20004-both_sexes-1461-
I87 Other disorders of veins		1094	393747	0.4451032198705	0.70769000911124			icd_first_occurrence-131410-both_sexes--
Z67.3 Cervical intervertebral joint		543	394298	0.588568240128285	0.707033010238905			categorical-41210-both_sexes-Z673-
Y13.1 Cauterisation of lesion of organ NOC		1620	393221	0.351521990476771	0.706401434493387			categorical-41210-both_sexes-Y131-
Perindopril		5626	389157	0.0893249043596953	0.705697676093338			categorical-20003-both_sexes-1140888560-
K72 Hepatic failure	not elsewhere classified		558	394283	0.589204658292383	0.705567987985362			icd_first_occurrence-131662-both_sexes--
K60.3 Renewal of intravenous cardiac pacemaker system		555	394286	0.592157656248689	0.700701533998489			categorical-41200-both_sexes-K603-
Asacol 400mg e/c tablet		539	394244	0.591908316941911	0.700692791420396			categorical-20003-both_sexes-1140865580-
H25.1 Diagnostic endoscopic examination of lower bowel and biopsy of lesion of lower bowel using fibreoptic sigmoidoscope		8981	385860	0.0324087048654242	0.700322135861532			categorical-41200-both_sexes-H251-
Heart arrhythmia		2169	392614	0.283870991066269	0.698998796522837			categorical-20002-both_sexes-1077-
G04 Encephalitis	myelitis and encephalomyelitis		552	394289	0.592646338687777	0.698073964021394			icd_first_occurrence-131000-both_sexes--
Y22.1 Aspiration of haematoma of organ NOC		564	394277	0.59254999905604	0.697529460706972			categorical-41210-both_sexes-Y221-
O48 Prolonged pregnancy		1142	212471	0.453226766285547	0.696175766467091			icd_first_occurrence-132242-both_sexes--
I62 Other nontraumatic intracranial haemorrhage		564	394277	0.595603096089984	0.692037851954552			icd_first_occurrence-131364-both_sexes--
S36.1 Full thickness autograft of skin to head or neck		1107	393734	0.450276185059623	0.691293003278132			categorical-41210-both_sexes-S361-
E04.1 Submucous diathermy to turbinate of nose		1131	393710	0.452654881090209	0.690966119919947			categorical-41210-both_sexes-E041-
C79.2 Vitrectomy using pars plana approach		558	394283	0.596036280799854	0.690374085356113			categorical-41210-both_sexes-C792-
X50.1 Direct current cardioversion		2887	391954	0.234749861831804	0.688292417690263			categorical-41200-both_sexes-X501-
Vitamin c product		4939	389844	0.114323248952785	0.686298209556183			categorical-20003-both_sexes-1140909726-
X35.2 Intravenous chemotherapy		3417	391424	0.200801872375126	0.68076268323375			categorical-41200-both_sexes-X352-
G21.1 Intubation of oesophagus for pH manometry		1136	393705	0.459343791817116	0.679452335225109			categorical-41200-both_sexes-G211-
M31 Other necrotising vasculopathies		1126	393715	0.461494938330578	0.677054227708662			icd_first_occurrence-131892-both_sexes--
PsO custom		5864	354529	0.0853358993262843	0.676190561324137			categorical-PsO_custom-both_sexes--custom
Cataract		5494	389289	0.103327223316861	0.674861844140623			categorical-20002-both_sexes-1278-
Ginseng product		557	394226	0.603028790146798	0.674433673109182			categorical-20003-both_sexes-1140911736-
Myomectomy/fibroids removed		2122	211466	0.298988181558778	0.673094903979114			categorical-20004-both_sexes-1509-
all cause cirrhosis custom		2360	385485	0.299914009945319	0.67227705738399			categorical-all_cause_cirrhosis_custom-both_sexes--custom
G91 Hydrocephalus		555	394286	0.604638053538761	0.669202672371017			icd_first_occurrence-131110-both_sexes--
F09.1 Surgical removal of impacted wisdom tooth		1670	393171	0.370484371187973	0.668785224286053			categorical-41200-both_sexes-F091-
Lacri-lube eye ointment		562	394221	0.604872984845299	0.668773679835632			categorical-20003-both_sexes-1140881472-
C85 Other and unspecified types of non-Hodgkin's lymphoma		1146	393695	0.46767859214615	0.666509599765584			icd10-C85-both_sexes--
Iron product		1113	393670	0.466356165431129	0.665241130115399			categorical-20003-both_sexes-1140888386-
Abdominal subcutaneous adipose tissue volume (ASAT)		5275		0.115993081029951	0.663357753327039			continuous-22408-both_sexes--irnt
O29.1 Subacromial decompression		3342	391499	0.209514617255766	0.662056038652599			categorical-41200-both_sexes-O291-
Medication for cholesterol	blood pressure	diabetes	or take exogenous hormones		5504	207129	0.113142570628468	0.661476145175595			categorical-6153-both_sexes-5-
X36.8 Other specified blood withdrawal		541	394300	0.608746585862771	0.659779786563758			categorical-41200-both_sexes-X368-
Thyroid custom		20373	354529	0.00122174572585691	0.657376233202394			categorical-Thyroid_custom-both_sexes--custom
Hospitalized vs non-hospitalized (controls include untested)		2315	392526	0.311803053673742	0.652461499226142			categorical-COVID19-both_sexes-B2_v2-04162021
Y71.4 Failed minimal access approach converted to open		1138	393703	0.474644460436854	0.651078056466511			categorical-41210-both_sexes-Y714-
Y71.3 Revisional operations NOC		2261	392580	0.31500465682976	0.647950604052472			categorical-41210-both_sexes-Y713-
E16 Other disorders of pancreatic internal secretion		2292	392549	0.317750683306237	0.646159235922393			icd_first_occurrence-130718-both_sexes--
M49.4 Introduction of therapeutic substance into bladder		580	394261	0.616154898787603	0.644560774782987			categorical-41210-both_sexes-M494-
Fybogel mebeverine sachet		562	394221	0.616641994657502	0.641805909384545			categorical-20003-both_sexes-1140865350-
Z77.9 Tibia NEC		572	394269	0.617302565683233	0.640259546532323			categorical-41210-both_sexes-Z779-
Allergy/hypersensitivity/anaphylaxis		2820	391963	0.266786207665421	0.638927660559166			categorical-20002-both_sexes-1374-
Z84.4 Patellofemoral joint		547	394294	0.6189223290555	0.638455088484978			categorical-41210-both_sexes-Z844-
Z92.1 Head NEC		1737	393104	0.388980098332262	0.638336336142428			categorical-41210-both_sexes-Z921-
Fluticasone		1735	393048	0.392164889264748	0.636077571819906			categorical-20003-both_sexes-1140888098-
Trazodone		559	394224	0.619168255116138	0.636047239610894			categorical-20003-both_sexes-1140879634-
Weighted-mean OD in tract posterior thalamic radiation (left)		16495		0.00316798627579907	0.63487295525678			continuous-25696-both_sexes--irnt
Muscle or soft tissue injuries		2843	391940	0.267934046767799	0.634016307339505			categorical-20002-both_sexes-1406-
W59.5 Fusion of interphalangeal joint of toe NEC		1123	393718	0.484418194256952	0.633540393848514			categorical-41210-both_sexes-W595-
O14.2 Sentinel lymph node		2776	210837	0.271571638771837	0.63301862912391			categorical-41210-both_sexes-O142-
C43.4 Subconjunctival injection		573	394268	0.622176367445655	0.630824329894607			categorical-41210-both_sexes-C434-
O26 Maternal care for other conditions predominantly related to pregnancy		1797	211816	0.400347187389305	0.62987475448669			icd_first_occurrence-132206-both_sexes--
Hospitalized vs non-hospitalized (among COVID-19 positive)		2315	9988	0.381041232041304	0.629659966832132			categorical-COVID19-both_sexes-B1_v2-04162021
Terbutaline		582	394201	0.622195514841995	0.629247041343204			categorical-20003-both_sexes-1140879792-
A38 Scarlet fever		1134	393707	0.487636131491524	0.62627435266925			icd_first_occurrence-130064-both_sexes--
Adcal 600mg chewable tablet		1143	393640	0.489668993933299	0.625400678631233			categorical-20003-both_sexes-1141171948-
Hypothyroidism/myxoedema		19312	375471	0.0022142239614613	0.622124408601413			categorical-20002-both_sexes-1226-
W37.1 Primary total prosthetic replacement of hip joint using cement		4727	390114	0.170182477098413	0.620440806639579			categorical-41200-both_sexes-W371-
I34 Nonrheumatic mitral valve disorders		3527	391314	0.235949678939415	0.620036034776303			icd_first_occurrence-131322-both_sexes--
O70 Perineal laceration during delivery		5236	208377	0.161357779663946	0.619757340908567			icd_first_occurrence-132264-both_sexes--
T85.2 Block dissection of axillary lymph nodes		571	394270	0.628830320896902	0.616894018643025			categorical-41200-both_sexes-T852-
M62 Other disorders of muscle		3437	391404	0.235412362590648	0.616389457791345			icd_first_occurrence-131934-both_sexes--
Medication for cholesterol	blood pressure or diabetes		2464	177083	0.337243940778629	0.61611005785342			categorical-6177-both_sexes-3-
M47.3 Removal of urethral catheter from bladder		2985	391856	0.282039706749502	0.61531053038676			categorical-41200-both_sexes-M473-
Mental health problems ever diagnosed by a professional		1748	126180	0.406882911958692	0.612244598305543			categorical-20544-both_sexes-5-
E42.3 Temporary tracheostomy		589	394252	0.630766964335158	0.610283469795377			categorical-41210-both_sexes-E423-
H73 Other disorders of tympanic membrane		574	394267	0.632445210541188	0.609294968904426			icd_first_occurrence-131244-both_sexes--
M49.4 Introduction of therapeutic substance into bladder		599	394242	0.633425484449102	0.606529779844281			categorical-41200-both_sexes-M494-
W31.9 Unspecified other autograft of bone		589	394252	0.633053772053124	0.605125060983296			categorical-41210-both_sexes-W319-
T43.9 Unspecified diagnostic endoscopic examination of peritoneum		1775	211838	0.411644042330007	0.605061475216897			categorical-41210-both_sexes-T439-
Hospitalized vs non-hospitalized (controls include untested; old definition using "origin field)"		4206	390635	0.210032209970802	0.6030736472186			categorical-COVID19-both_sexes-B2_v2_origin-04162021
Calcium+vitamin d 500units tablet		1691	393092	0.411867735521914	0.601753077037128			categorical-20003-both_sexes-1140852948-
Pernicious anaemia		1203	393580	0.505173024737453	0.599961824258429			categorical-20002-both_sexes-1331-
Trapped nerve/compressed nerve		1155	393628	0.503850119816505	0.597721748270572			categorical-20002-both_sexes-1257-
L81 Other disorders of pigmentation		3405	391436	0.249970767069199	0.597667960090631			icd_first_occurrence-131804-both_sexes--
S06.9 Unspecified other excision of lesion of skin		2348	392493	0.349732806323892	0.593111350567444			categorical-41210-both_sexes-S069-
K40.2 Saphenous vein graft replacement of two coronary arteries		1253	393588	0.509726847579925	0.589591582768889			categorical-41210-both_sexes-K402-
L84 Corns and callosities		2851	391990	0.298698149646098	0.588542337998955			icd_first_occurrence-131810-both_sexes--
Bladder problem (not cancer)		2355	392428	0.353176043485686	0.588138783377401			categorical-20002-both_sexes-1201-
Mammoplasty/cosmetic operation on breast		2892	210696	0.300511020015021	0.587802466238954			categorical-20004-both_sexes-1370-
Y14.3 Insertion of metal stent into organ NOC		628	394213	0.64137397122527	0.58551706520512			categorical-41210-both_sexes-Y143-
Y20.3 Biopsy of lesion of organ NOC		3583	391258	0.259967235566618	0.58215232717322			categorical-41210-both_sexes-Y203-
W85.2 Endoscopic irrigation of knee joint		1178	393663	0.51532629361368	0.581476171318797			categorical-41210-both_sexes-W852-
Bipolar and major depression status		12087	83050	0.0391924641445149	0.581131757487527			categorical-20126-both_sexes-4-
N10 Acute tubulo-interstitial nephritis		1156	393685	0.516108359962456	0.579473548135246			icd_first_occurrence-132016-both_sexes--
Weighted-mean OD in tract uncinate fasciculus (left)		16495		0.00873553540827519	0.578034272707957			continuous-25702-both_sexes--irnt
S13.2 Punch biopsy of lesion of skin NEC		589	394252	0.646477183597741	0.576137097571544			categorical-41210-both_sexes-S132-
Squint correction		5272	389511	0.168366567043131	0.57504559844253			categorical-20004-both_sexes-1491-
K70 Alcoholic liver disease		1284	393557	0.519440512754367	0.574513363572425			icd_first_occurrence-131658-both_sexes--
F06 Other mental disorders due to brain damage and dysfunction and to physical disease		600	394241	0.648808808995114	0.574376859026362			icd_first_occurrence-130848-both_sexes--
H20.2 Fibreoptic endoscopic cauterisation of lesion of colon		2458	392383	0.364084695540359	0.571902604569534			categorical-41200-both_sexes-H202-
C91 Lymphoid leukaemia		607	394234	0.649796207012255	0.571037985496988			icd10-C91-both_sexes--
O29.1 Subacromial decompression		589	394252	0.652393816878314	0.564355238563639			categorical-41210-both_sexes-O291-
Salbutamol product		616	394167	0.652323120796305	0.563571618147194			categorical-20003-both_sexes-1141157486-
I35 Nonrheumatic aortic valve disorders		3732	391109	0.273228388902341	0.562311993436671			icd_first_occurrence-131324-both_sexes--
K27 Peptic ulcer	site unspecified		1296	393545	0.525220678983893	0.561756368673575			icd_first_occurrence-131594-both_sexes--
O46 Antepartum haemorrhage	not elsewhere classified		612	213001	0.655009892887476	0.561679241852099			icd_first_occurrence-132238-both_sexes--
H52.4 Rubber band ligation of haemorrhoid		3707	391134	0.275026755243791	0.560022422106481			categorical-41200-both_sexes-H524-
A67.1 Cubital tunnel release		584	394257	0.656822801223473	0.556739143265428			categorical-41200-both_sexes-A671-
Clopidogrel		2543	392240	0.378983847547285	0.551046410792856			categorical-20003-both_sexes-1141168318-
W39.1 Primary total prosthetic replacement of hip joint NEC		581	394260	0.658549557998519	0.550699706995399			categorical-41200-both_sexes-W391-
Detrusitol 1mg tablet		618	394165	0.660596763827217	0.549468496771031			categorical-20003-both_sexes-1141162824-
Z90.7 Toe NEC		594	394247	0.660123723140974	0.548150528793603			categorical-41210-both_sexes-Z907-
Calcium carbonate+cholecalciferol 1.25g/200iu tablet		599	394184	0.660162708968581	0.547407775632895			categorical-20003-both_sexes-1141146606-
M76.4 Endoscopic dilation of urethra		1236	393605	0.536009698571057	0.545313828933255			categorical-41200-both_sexes-M764-
R15.1 Medical induction of labour		2475	211138	0.392268434142544	0.545135412542032			categorical-41210-both_sexes-R151-
I27 Other pulmonary heart diseases		1255	393586	0.539389114265176	0.540145469178792			icd_first_occurrence-131310-both_sexes--
O99 Other maternal diseases classifiable elsewhere but complicating pregnancy	childbirth and the puerperium		1858	211755	0.456603694796784	0.539625832838196			icd_first_occurrence-132312-both_sexes--
U05.2 Magnetic resonance imaging of head		1824	393017	0.453875139622076	0.53820498503152			categorical-41200-both_sexes-U052-
B32.2 Biopsy of lesion of breast NEC		583	213030	0.665127558162679	0.537536002055629			categorical-41200-both_sexes-B322-
Mean L3 in corticospinal tract on FA skeleton (left)		16497		0.0142644691736615	0.536348344113116			continuous-25303-both_sexes--irnt
U20.2 Transoesophageal echocardiography		1196	393645	0.543211525527091	0.534586629168326			categorical-41210-both_sexes-U202-
Carpal tunnel surgery		4145	390638	0.253737411112116	0.534198976931409			categorical-20004-both_sexes-1501-
Z66.3 Cervical vertebra		1827	393014	0.455939155447411	0.533227327936761			categorical-41210-both_sexes-Z663-
U20.5 Stress echocardiography		594	394247	0.665166797108482	0.53312934402032			categorical-41200-both_sexes-U205-
O13 Gestational [pregnancy-induced] hypertension without significant proteinuria		623	212990	0.669881446191137	0.530063982887897			icd_first_occurrence-132186-both_sexes--
O32 Maternal care for known or suspected malpresentation of foetus		1193	212420	0.548353999796277	0.529831942750261			icd_first_occurrence-132216-both_sexes--
M76 Enthesopathies of lower limb	excluding foot		6387	388454	0.156782680240465	0.527259240579148			icd_first_occurrence-131956-both_sexes--
E80 Disorders of porphyrin and bilirubin metabolism		1248	393593	0.546299408660866	0.526567521660033			icd_first_occurrence-130818-both_sexes--
E03 Other hypothyroidism		27036	367805	0.00248234961382934	0.525205272540221			icd_first_occurrence-130696-both_sexes--
Anxiety/panic attacks		5473	389310	0.20637178570435	0.524172232179821			categorical-20002-both_sexes-1287-
Sterilisation		17169	196419	0.0281614197767127	0.523846928659825			categorical-20004-both_sexes-1362-
B54 Unspecified malaria		597	394244	0.672599703919385	0.521514703232752			icd_first_occurrence-130264-both_sexes--
Total trunk fat volume		5275		0.240629448171271	0.520732440753124			continuous-22410-both_sexes--irnt
Mean L2 in corticospinal tract on FA skeleton (left)		16497		0.0177534599866717	0.519140123926908			continuous-25255-both_sexes--irnt
E04 Other non-toxic goitre		3581	391260	0.301043527642406	0.519024256184065			icd_first_occurrence-130698-both_sexes--
U05.1 Computed tomography of head		9462	385379	0.107337460119273	0.516468006047183			categorical-41200-both_sexes-U051-
I51 Complications and ill-defined descriptions of heart disease		7177	387664	0.171749049373917	0.514317244631423			icd_first_occurrence-131356-both_sexes--
Inguinal hernia repair		5758	389025	0.215888618349941	0.513646609884778			categorical-20004-both_sexes-1563-
Weighted-mean OD in tract uncinate fasciculus (right)		16495		0.0186500532011092	0.512451257195055			continuous-25703-both_sexes--irnt
H33.3 Anterior resection of rectum and anastomosis of colon to rectum using staples		637	394204	0.676267296042216	0.511233164129577			categorical-41200-both_sexes-H333-
D51 Vitamin b12 deficiency anaemia		2533	392308	0.405677718563531	0.50889239872932			icd_first_occurrence-130624-both_sexes--
ankylosing spondylitis custom		1304	354529	0.564251397963133	0.508613330763285			categorical-ankylosing_spondylitis_custom-both_sexes--custom
Weighted-mean OD in tract parahippocampal part of cingulum (right)		16495		0.0173889718507621	0.508599901218219			continuous-25684-both_sexes--irnt
Waking too early		37707	12035	0.0931811690754256	0.50795437736256			categorical-20535-both_sexes--
Pace-maker		1246	393239	0.561813884293066	0.505680537976256			categorical-3079-both_sexes--
E36.9 Unspecified diagnostic endoscopic examination of larynx		1293	393548	0.561636478365757	0.504852060667535			categorical-41200-both_sexes-E369-
O04 Medical abortion		3068	210545	0.360452055542281	0.50457908249			icd_first_occurrence-132170-both_sexes--
N87 Dysplasia of cervix uteri		5912	207701	0.202130292206717	0.502499907386046			icd_first_occurrence-132136-both_sexes--
K76 Other diseases of liver		6864	387977	0.175104902481631	0.502484671145763			icd_first_occurrence-131670-both_sexes--
W85.8 Other specified therapeutic endoscopic operations on cavity of knee joint		606	394235	0.683850847088183	0.499406291063528			categorical-41200-both_sexes-W858-
Z80.1 First metatarsal		1815	393026	0.484771862778978	0.496548990318989			categorical-41210-both_sexes-Z801-
E14.2 Intranasal ethmoidectomy		647	394194	0.68639944633922	0.495208104060562			categorical-41200-both_sexes-E142-
Z75.6 Acetabulum		628	394213	0.686512485490066	0.494956100120503			categorical-41210-both_sexes-Z756-
D14.1 Tympanoplasty using graft		639	394202	0.688908127346944	0.49047833164004			categorical-41200-both_sexes-D141-
Irregular heart beat		600	394183	0.688261221189068	0.490270722362347			categorical-20002-both_sexes-1485-
E36.9 Unspecified diagnostic endoscopic examination of larynx		1276	393565	0.570263382920977	0.490189888616346			categorical-41210-both_sexes-E369-
B28.4 Re-excision of breast margins		607	213006	0.688643231524119	0.489428884141558			categorical-41200-both_sexes-B284-
M16 Coxarthrosis [arthrosis of hip]		15958	378883	0.0461135543424383	0.487248394136763			icd_first_occurrence-131870-both_sexes--
Doxazosin		4428	390355	0.29407091506178	0.483842703453991			categorical-20003-both_sexes-1140879778-
Mean OD in posterior corona radiata on FA skeleton (right)		16496		0.0233072351810986	0.483329020794961			continuous-25418-both_sexes--irnt
Lipoma removed / excision of lipoma		625	394158	0.690072153953492	0.482977212020721			categorical-20004-both_sexes-1536-
J44 Other chronic obstructive pulmonary disease		12850	381991	0.0859045087446768	0.482391364180728			icd_first_occurrence-131492-both_sexes--
Weighted-mean ICVF in tract anterior thalamic radiation (left)		16495		0.0231082582551023	0.479882069479094			continuous-25652-both_sexes--irnt
K63.3 Angiocardiography of left side of heart NEC		1316	393525	0.580441683131077	0.478670533998566			categorical-41210-both_sexes-K633-
X33.9 Unspecified other blood transfusion		1312	393529	0.578740180401813	0.477704634147578			categorical-41210-both_sexes-X339-
W90.3 Injection of therapeutic substance into joint		7153	387688	0.197929973647307	0.477318132195566			categorical-41200-both_sexes-W903-
H18 Other disorders of cornea		1821	393020	0.498070780945366	0.477170698353592			icd_first_occurrence-131154-both_sexes--
Z49.4 Skin of back		5740	389101	0.245385503845311	0.476014792241333			categorical-41210-both_sexes-Z494-
L91 Hypertrophic disorders of skin		3891	390950	0.343062511917589	0.474055914014844			icd_first_occurrence-131824-both_sexes--
C77 Secondary and unspecified malignant neoplasm of lymph nodes		5150	389691	0.274850086862225	0.472862856085315			icd10-C77-both_sexes--
H50 Other strabismus		1884	392957	0.502250011992648	0.469771703580352			icd_first_occurrence-131204-both_sexes--
L40 Psoriasis		11402	383439	0.0866001588867904	0.469107422854103			icd_first_occurrence-131742-both_sexes--
Colonoscopy/sigmoidoscopy		7758	387025	0.180641798224272	0.468916889635562			categorical-20004-both_sexes-1519-
H48.1 Excision of polyp of anus		624	394217	0.699011611781068	0.468768428248809			categorical-41200-both_sexes-H481-
Flecainide		628	394155	0.699120283209866	0.468661199374823			categorical-20003-both_sexes-1140888570-
G99 Other disorders of nervous system in diseases classified elsewhere		1298	393543	0.589685687467701	0.464527207803339			icd_first_occurrence-131126-both_sexes--
Pneumonia		5637	389146	0.252776242338795	0.463684427161949			categorical-20002-both_sexes-1398-
I63 Cerebral infarction		4602	390239	0.31728822279667	0.461671271850046			icd_first_occurrence-131366-both_sexes--
Weighted-mean ISOVF in tract uncinate fasciculus (left)		16495		0.0341970559728482	0.461135544127811			continuous-25729-both_sexes--irnt
Epilepsy custom		5177	389664	0.288928164242822	0.458118610443493			categorical-Epilepsy_custom-both_sexes--custom
heart failure custom		12823	381907	0.102554217244203	0.457031898605361			categorical-heart_failure_custom-both_sexes--custom
M22 Disorders of patella		2525	392316	0.449259744310591	0.456854776896694			icd_first_occurrence-131882-both_sexes--
Mean FA in cingulum cingulate gyrus on FA skeleton (left)		16497		0.0348234463014253	0.456211673929148			continuous-25091-both_sexes--irnt
Psoriasis		4523	390260	0.303764257443854	0.456080593931887			categorical-20002-both_sexes-1453-
Verapamil		667	394116	0.705683092254713	0.455912897194412			categorical-20003-both_sexes-1140888510-
Tense	sore	or aching muscles during worst period of anxiety		14153	21971	0.181588451033335	0.455883504726848			categorical-20417-both_sexes--
Bipolar and major depression status		535	94602	0.706410991472029	0.455768965707007			categorical-20126-both_sexes-2-
Telmisartan		626	394157	0.705887639020895	0.455631694834416			categorical-20003-both_sexes-1141166006-
Mean ICVF in posterior corona radiata on FA skeleton (left)		16496		0.0383024534951447	0.454193071667027			continuous-25371-both_sexes--irnt
AtopDerm Strict custom		9498	190941	0.167629343499071	0.449288738192148			categorical-AtopDerm_Strict_custom-both_sexes--custom
AtopDerm Strict custom		9498	190941	0.167629343499071	0.449288738192148			categorical-AtopDerm_Strict_custom-both_sexes--custom
Weighted-mean ICVF in tract posterior thalamic radiation (left)		16495		0.0397298421061109	0.449244193645428			continuous-25669-both_sexes--irnt
Lung removal/pneumonectomy/lobectomy		672	394111	0.709317054369612	0.448924419982854			categorical-20004-both_sexes-1444-
Z47.2 Skin of temple		1986	392855	0.521887483520815	0.447732583486877			categorical-41210-both_sexes-Z472-
Y80.8 Other specified general anaesthetic		1242	393599	0.604039188836267	0.44326789209963			categorical-41210-both_sexes-Y808-
B97 Viral agents as the cause of diseases classified to other chapters		625	394216	0.713024616334218	0.443120192916137			icd_first_occurrence-130340-both_sexes--
G58 Other mononeuropathies		657	394184	0.713216641317621	0.442765798418123			icd_first_occurrence-131078-both_sexes--
Z28.4 Transverse colon		7877	386964	0.206247609819047	0.442531181290096			categorical-41210-both_sexes-Z284-
W87.9 Unspecified diagnostic endoscopic examination of knee joint		2610	392231	0.463622605962339	0.442250082073043			categorical-41200-both_sexes-W879-
Mean ICVF in external capsule on FA skeleton (left)		16496		0.0374179127561857	0.441242362990334			continuous-25377-both_sexes--irnt
J81 Pulmonary oedema		694	394147	0.714071137895217	0.44064959987617			icd_first_occurrence-131524-both_sexes--
K91 Postprocedural disorders of digestive system	not elsewhere classified		1946	392895	0.525481888987857	0.440053862508138			icd_first_occurrence-131690-both_sexes--
Flax oil tablet		642	394141	0.715520739292477	0.439452907143947			categorical-20003-both_sexes-1140911730-
Tympanic membrane surgery / ear drum repair		651	394132	0.715006680300693	0.438813946287388			categorical-20004-both_sexes-1556-
Mean OD in superior fronto-occipital fasciculus on FA skeleton (right)		16496		0.0479195551190167	0.436809964539261			continuous-25434-both_sexes--irnt
Achilles tendon repair		653	394130	0.718445292537089	0.431627317378287			categorical-20004-both_sexes-1533-
Sleep apnoea		1287	393496	0.610881070424132	0.4306702107223			categorical-20002-both_sexes-1123-
Epilepsy		3255	391528	0.424151697226433	0.430343307615371			categorical-20002-both_sexes-1264-
U21.1 Magnetic resonance imaging NEC		1290	393551	0.612894933218651	0.430342278485414			categorical-41200-both_sexes-U211-
Z28.7 Colon NEC		7234	387607	0.234053464461424	0.429176339901532			categorical-41210-both_sexes-Z287-
Esomeprazole		1325	393458	0.613697569944719	0.428436530105527			categorical-20003-both_sexes-1141177526-
Weighted-mean ICVF in tract inferior fronto-occipital fasciculus (right)		16495		0.0519660050333471	0.427841008196619			continuous-25663-both_sexes--irnt
AtopDerm Narrow custom		11635	310688	0.131515289416987	0.426027021873995			categorical-AtopDerm_Narrow_custom-both_sexes--custom
AtopDerm Narrow custom		11635	310688	0.131515289416987	0.426027021873995			categorical-AtopDerm_Narrow_custom-both_sexes--custom
N99 Postprocedural disorders of genito-urinary system	not elsewhere classified		1293	393548	0.615457809669143	0.425751275479099			icd_first_occurrence-132160-both_sexes--
M20 Acquired deformities of fingers and toes		16222	378619	0.0785693128024461	0.425377933186745			icd_first_occurrence-131878-both_sexes--
Epilim 100mg crushable tablet		643	394140	0.723159764767813	0.42264739319259			categorical-20003-both_sexes-1140872200-
Weighted-mean OD in tract inferior longitudinal fasciculus (left)		16495		0.0565849808818898	0.422426038463284			continuous-25691-both_sexes--irnt
Blood clot	DVT	bronchitis	emphysema	asthma	rhinitis	eczema	allergy diagnosed by doctor		3260	390873	0.431306439971864	0.421492267539118			categorical-6152-both_sexes-7-
Knee surgery (not replacement)		13099	381684	0.119284371364771	0.421329604792994			categorical-20004-both_sexes-1496-
Pulmonary embolism +/- dvt		3265	391518	0.432902889029608	0.421235414489334			categorical-20002-both_sexes-1093-
Weighted-mean ICVF in tract superior thalamic radiation (left)		16495		0.0548270528462496	0.420843484320995			continuous-25673-both_sexes--irnt
Anaemia		653	394130	0.724640188394655	0.419943807348713			categorical-20002-both_sexes-1446-
Chronic obstructive airways disease/copd		1398	393385	0.620681931454904	0.418777021710799			categorical-20002-both_sexes-1112-
F10.4 Extraction of multiple teeth NEC		670	394171	0.726241917715196	0.41757598387329			categorical-41200-both_sexes-F104-
Weighted-mean ICVF in tract anterior thalamic radiation (right)		16495		0.0477294629778919	0.417262053835771			continuous-25653-both_sexes--irnt
Z95.4 Radial artery		632	394209	0.7276289487677	0.414525088466151			categorical-41210-both_sexes-Z954-
Y82.1 Local anaesthetic nerve block		2008	392833	0.54994997883659	0.413419447857124			categorical-41210-both_sexes-Y821-
Weighted-mean ICVF in tract inferior fronto-occipital fasciculus (left)		16495		0.0601203740876042	0.413066283812751			continuous-25662-both_sexes--irnt
Y75.2 Laparoscopic approach to abdominal cavity NEC		14496	380345	0.109284889761194	0.410258788087121			categorical-41210-both_sexes-Y752-
H83 Other diseases of inner ear		9530	385311	0.184811757668722	0.410191488859999			icd_first_occurrence-131256-both_sexes--
Weighted-mean ICVF in tract medial lemniscus (left)		16495		0.0585149064825286	0.408195248226558			continuous-25667-both_sexes--irnt
Mean ICVF in anterior limb of internal capsule on FA skeleton (left)		16496		0.0605932137514809	0.403491268235851			continuous-25361-both_sexes--irnt
Mean ICVF in external capsule on FA skeleton (right)		16496		0.0583536075403286	0.403289902907209			continuous-25376-both_sexes--irnt
W57.2 Primary excision arthroplasty of joint NEC		644	394197	0.735048963617233	0.403108471973404			categorical-41210-both_sexes-W572-
Ischemic stroke custom		4847	384479	0.373460616413999	0.402674061947587			categorical-Ischemic_stroke_custom-both_sexes--custom
Y52.8 Other specified approach to organ through other opening		1356	393485	0.63191533813432	0.402578373444851			categorical-41210-both_sexes-Y528-
G62 Other polyneuropathies		2692	392149	0.500096606042752	0.402417954164629			icd_first_occurrence-131086-both_sexes--
Mean ICVF in posterior thalamic radiation on FA skeleton (left)		16496		0.0641777214941118	0.402216722292408			continuous-25373-both_sexes--irnt
A73.5 Injection of therapeutic substance around peripheral nerve		1313	393528	0.63134886806989	0.40180420136937			categorical-41200-both_sexes-A735-
Mean MO in uncinate fasciculus on FA skeleton (left)		16497		0.0696432381951906	0.401566903785881			continuous-25197-both_sexes--irnt
Zopiclone		1330	393453	0.631719842946588	0.401276913001496			categorical-20003-both_sexes-1140863144-
Diprobase cream		643	394140	0.735535057565192	0.400720655321197			categorical-20003-both_sexes-1140878226-
Mean ICVF in posterior corona radiata on FA skeleton (right)		16496		0.0676450865467399	0.398203968638867			continuous-25370-both_sexes--irnt
Mean ICVF in tapetum on FA skeleton (right)		16496		0.0627068311595201	0.396027031713385			continuous-25390-both_sexes--irnt
Tinnitus / tiniitis		672	394111	0.737719923037637	0.395842304126737			categorical-20002-both_sexes-1597-
I64 Stroke	not specified as haemorrhage or infarction		6923	387918	0.294996329186544	0.39518145991239			icd_first_occurrence-131368-both_sexes--
Weighted-mean ICVF in tract cingulate gyrus part of cingulum (left)		16495		0.0711199876228379	0.393757575511499			continuous-25654-both_sexes--irnt
N76 Other inflammation of vagina and vulva		3897	209716	0.418707224814551	0.393590554942633			icd_first_occurrence-132118-both_sexes--
Mean ICVF in cingulum cingulate gyrus on FA skeleton (left)		16496		0.0717814544388032	0.391179678070248			continuous-25379-both_sexes--irnt
Mean ICVF in posterior thalamic radiation on FA skeleton (right)		16496		0.0747562864135959	0.390807328470736			continuous-25372-both_sexes--irnt
C90.3 Subtenons anaesthetic		2089	392752	0.569784326518697	0.389583897780328			categorical-41210-both_sexes-C903-
Y80.1 Inhalation anaesthetic using muscle relaxant		2669	392172	0.513107805480283	0.3895770171925			categorical-41210-both_sexes-Y801-
Weighted-mean MO in tract inferior fronto-occipital fasciculus (right)		16496		0.0745948448113142	0.389194854283984			continuous-25555-both_sexes--irnt
Nexium 20mg tablet		686	394097	0.741371075557495	0.389140232686004			categorical-20003-both_sexes-1141177532-
Other respiratory problems		668	394115	0.742257814182337	0.38751644275531			categorical-20002-both_sexes-1117-
N30 Cystitis		13914	380927	0.134788646327174	0.387464971491011			icd_first_occurrence-132054-both_sexes--
Weighted-mean OD in tract inferior longitudinal fasciculus (right)		16495		0.0735725501834134	0.387125179189297			continuous-25692-both_sexes--irnt
Mean MO in posterior thalamic radiation on FA skeleton (left)		16497		0.0765462221960937	0.387072192865494			continuous-25181-both_sexes--irnt
Wheeze or whistling in the chest in last year		81079	306470	0.000587548237848095	0.38434399311005			categorical-2316-both_sexes--
O60 Preterm delivery		696	212917	0.745988633826677	0.383198956837277			icd_first_occurrence-132244-both_sexes--
Mean FA in posterior thalamic radiation on FA skeleton (left)		16497		0.0733255151317038	0.382269509288435			continuous-25085-both_sexes--irnt
S06.3 Shave excision of lesion of skin of head or neck		663	394178	0.745274964109443	0.382039698812203			categorical-41200-both_sexes-S063-
K09 Cysts of oral region	not elsewhere classified		664	394177	0.746320089751344	0.380131138052882			icd_first_occurrence-131570-both_sexes--
Mean ICVF in superior corona radiata on FA skeleton (left)		16496		0.0780507489077374	0.37961995301208			continuous-25369-both_sexes--irnt
G24.3 Antireflux fundoplication using abdominal approach		678	394163	0.748038859136822	0.378475755930836			categorical-41200-both_sexes-G243-
Mean ICVF in uncinate fasciculus on FA skeleton (right)		16496		0.0853145916443498	0.378445494259917			continuous-25388-both_sexes--irnt
W08.2 Excision of overgrowth of bone		665	394176	0.74623601086731	0.378384436787827			categorical-41200-both_sexes-W082-
I46 Cardiac arrest		1405	393436	0.650749666497072	0.377623077439375			icd_first_occurrence-131346-both_sexes--
Mean OD in anterior corona radiata on FA skeleton (right)		16496		0.0917739130099006	0.377512055477666			continuous-25414-both_sexes--irnt
G57 Mononeuropathies of lower limb		3923	390918	0.435063429359178	0.377105906702522			icd_first_occurrence-131076-both_sexes--
C15 Malignant neoplasm of oesophagus		720	394121	0.748853543454004	0.376898556889958			icd10-C15-both_sexes--
Mean OD in posterior corona radiata on FA skeleton (left)		16496		0.083841473612787	0.376718954506659			continuous-25419-both_sexes--irnt
T87.3 Excision or biopsy of axillary lymph node		684	394157	0.748667346229938	0.375966686599353			categorical-41200-both_sexes-T873-
X72.1 Delivery of complex chemotherapy for neoplasm including prolonged infusional treatment at first attendance		3360	391481	0.477054817406802	0.375700607968159			categorical-41210-both_sexes-X721-
Weighted-mean ICVF in tract posterior thalamic radiation (right)		16495		0.0884782719032844	0.375174315048722			continuous-25670-both_sexes--irnt
Escitalopram		697	394086	0.749369718482655	0.375008146578153			categorical-20003-both_sexes-1141180212-
B28.5 Wire guided partial excision of breast		1957	211656	0.581051842914125	0.374099918108249			categorical-41200-both_sexes-B285-
all cause liver custom		11072	383769	0.204031452662307	0.374028513769746			categorical-all_cause_liver_custom-both_sexes--custom
Pleurisy		1344	393439	0.651983356102975	0.373820428347258			categorical-20002-both_sexes-1125-
L42 Pityriasis rosea		1319	393522	0.653361303888888	0.373418541706209			icd_first_occurrence-131746-both_sexes--
V55.9 Unspecified levels of spine		693	394148	0.750998067944977	0.372613224629584			categorical-41210-both_sexes-V559-
Co-enzyme q10/ubiquinone/bio-quinone/coenzyme q10		1337	393446	0.654323365894231	0.371487112100994			categorical-20003-both_sexes-1189-
Z81.2 Acromioclavicular joint		2698	392143	0.52848863732197	0.370974484536954			categorical-41210-both_sexes-Z812-
Blood clot	DVT	bronchitis	emphysema	asthma	rhinitis	eczema	allergy diagnosed by doctor		45568	348565	0.00740551875235474	0.370494084327226			categorical-6152-both_sexes-8-
H01.2 Emergency excision of abnormal appendix NEC		2018	392823	0.586337381726613	0.369926771181032			categorical-41200-both_sexes-H012-
Y76.7 Arthroscopic approach to joint		6796	388045	0.321022380852182	0.369622765566866			categorical-41210-both_sexes-Y767-
Joint pain		1324	393459	0.657087432161135	0.367201581281184			categorical-20002-both_sexes-1537-
Irbesartan		2824	391959	0.534705521597412	0.365992454854232			categorical-20003-both_sexes-1141152998-
J18.3 Total cholecystectomy NEC		11673	383168	0.198328374337756	0.364099526605546			categorical-41200-both_sexes-J183-
Mean MD in corticospinal tract on FA skeleton (left)		16497		0.0984541677382741	0.363567468443142			continuous-25111-both_sexes--irnt
Weighted-mean ICVF in tract inferior longitudinal fasciculus (right)		16495		0.103090822321925	0.363440674046788			continuous-25665-both_sexes--irnt
Appendicitis		3384	391399	0.490441527539144	0.363218572124013			categorical-20002-both_sexes-1502-
Pantoprazole		694	394089	0.756038435656874	0.36279554686228			categorical-20003-both_sexes-1140929012-
Headaches (not migraine)		3318	391465	0.490666930395663	0.362437467430552			categorical-20002-both_sexes-1436-
Mean ICVF in sagittal stratum on FA skeleton (right)		16496		0.103365984965618	0.361786155675692			continuous-25374-both_sexes--irnt
Mean MO in sagittal stratum on FA skeleton (right)		16497		0.0972330953854978	0.361396394993547			continuous-25182-both_sexes--irnt
Imigran 50mg tablet		652	394131	0.757192488801361	0.360857737070075			categorical-20003-both_sexes-1140911658-
Cone biopsy		3387	210201	0.495890149032434	0.358831615380451			categorical-20004-both_sexes-1512-
Z90.4 Lower leg NEC		677	394164	0.759091924335888	0.357379672602009			categorical-41210-both_sexes-Z904-
Z66.4 Thoracic vertebra		1370	393471	0.66471796560417	0.357042349448858			categorical-41210-both_sexes-Z664-
G45.1 Fibreoptic endoscopic examination of upper gastrointestinal tract and biopsy of lesion of upper gastrointestinal tract		2813	392028	0.540533984061907	0.356283385178999			categorical-41210-both_sexes-G451-
Weighted-mean FA in tract superior thalamic radiation (left)		16496		0.112879708812886	0.356249915352339			continuous-25511-both_sexes--irnt
Retinal detachment		1346	393437	0.668930850105233	0.354850120286848			categorical-20002-both_sexes-1281-
K63.4 Coronary arteriography using two catheters		3657	391184	0.501926147612726	0.354798220819068			categorical-41210-both_sexes-K634-
D15.1 Myringotomy with insertion of ventilation tube through tympanic membrane		1382	393459	0.6664426454411	0.354728225709459			categorical-41200-both_sexes-D151-
O82 Single delivery by caesarean section		2095	211518	0.601719974777871	0.354355546139038			icd_first_occurrence-132280-both_sexes--
K80 Cholelithiasis		22173	372668	0.0876835574049698	0.35232062606761			icd_first_occurrence-131674-both_sexes--
Felodipine		3372	391411	0.505223413673687	0.351679501651887			categorical-20003-both_sexes-1140888646-
Z84.5 Tibiofemoral joint		659	394182	0.763564964807395	0.350586891908562			categorical-41210-both_sexes-Z845-
Q20.2 Biopsy of lesion of uterus NEC		665	212948	0.763639633642834	0.349674412754081			categorical-41200-both_sexes-Q202-
H52.3 Injection of sclerosing substance into haemorrhoid		692	394149	0.7635533844962	0.349569839144831			categorical-41200-both_sexes-H523-
Varicose vein surgery		16135	378648	0.142304778020408	0.349057733252569			categorical-20004-both_sexes-1479-
Mean ICVF in anterior corona radiata on FA skeleton (left)		16496		0.102028715585268	0.348364515517308			continuous-25367-both_sexes--irnt
Weighted-mean ICVF in tract forceps minor		16495		0.112749808170204	0.348149352946516			continuous-25661-both_sexes--irnt
Weight change during worst episode of depression		3902	57744	0.477019420681589	0.347457150219203			categorical-20536-both_sexes-3-
Z84.1 Sacroiliac joint		1381	393460	0.67215271623516	0.347412175368135			categorical-41210-both_sexes-Z841-
Mean OD in superior fronto-occipital fasciculus on FA skeleton (left)		16496		0.116686410119779	0.347081606834935			continuous-25435-both_sexes--irnt
Mean ICVF in sagittal stratum on FA skeleton (left)		16496		0.115998662334282	0.345683304650884			continuous-25375-both_sexes--irnt
F42 Obsessive-compulsive disorder		660	394181	0.767600191304558	0.344278006976616			icd_first_occurrence-130908-both_sexes--
Wants to stop smoking		29521		0.0377847634356859	0.34329402942341			continuous-3496-both_sexes--
Weighted-mean ICVF in tract superior thalamic radiation (right)		16495		0.117272344824822	0.34318083781245			continuous-25674-both_sexes--irnt
Mean ICVF in cingulum cingulate gyrus on FA skeleton (right)		16496		0.11838759734224	0.340577953138103			continuous-25378-both_sexes--irnt
Mean ICVF in superior corona radiata on FA skeleton (right)		16496		0.116577839056516	0.340321841473525			continuous-25368-both_sexes--irnt
Back pain		2077	392706	0.610630983918344	0.340290349056419			categorical-20002-both_sexes-1534-
Weighted-mean MO in tract acoustic radiation (left)		16496		0.124259054907293	0.340125881896857			continuous-25542-both_sexes--irnt
K85 Acute pancreatitis		2847	391994	0.561640289445032	0.338012636357468			icd_first_occurrence-131682-both_sexes--
Weighted-mean OD in tract middle cerebellar peduncle		16495		0.110797994411717	0.337698684248485			continuous-25693-both_sexes--irnt
Weighted-mean OD in tract anterior thalamic radiation (left)		16495		0.126627129019277	0.336864923740303			continuous-25679-both_sexes--irnt
D86 Sarcoidosis		1378	393463	0.685683613917833	0.334246629402376			icd_first_occurrence-130686-both_sexes--
N17.1 Bilateral vasectomy		4263	176965	0.4860976836718	0.334000220688909			categorical-41200-both_sexes-N171-
H81 Disorders of vestibular function		9553	385288	0.282223477481787	0.333766295328791			icd_first_occurrence-131252-both_sexes--
Mean OD in corticospinal tract on FA skeleton (left)		16496		0.116349572843333	0.333502120497266			continuous-25399-both_sexes--irnt
End systolic pressure index during PWA		19984		0.161520459739311	0.333260608939724			continuous-12684-both_sexes--irnt
Mean ISOVF in anterior corona radiata on FA skeleton (left)		16496		0.115699027879108	0.332818498667909			continuous-25463-both_sexes--irnt
X35.8 Other specified other intravenous injection		732	394109	0.773166704714259	0.332360355779929			categorical-41200-both_sexes-X358-
Alcohol drinker status		13617	380672	0.21483978331784	0.33230207951334			categorical-20117-both_sexes-1-
Mean ICVF in fornix cres+stria terminalis on FA skeleton (left)		16496		0.135755549859858	0.330566573541055			continuous-25383-both_sexes--irnt
Cystectomy		2069	392714	0.619569447066507	0.330489016602625			categorical-20004-both_sexes-1429-
X70.4 Procurement of drugs for chemotherapy for neoplasm for regimens in Band 4		678	394163	0.77583038077912	0.330363484795518			categorical-41200-both_sexes-X704-
Weighted-mean ICVF in tract medial lemniscus (right)		16495		0.122411773711761	0.329152822696043			continuous-25668-both_sexes--irnt
Mean FA in uncinate fasciculus on FA skeleton (right)		16497		0.140383679746523	0.328523395828372			continuous-25100-both_sexes--irnt
Leg pain on walking		28764	101328	0.0888527395616729	0.325611635525267			categorical-4728-both_sexes--
H69 Other disorders of eustachian tube		2124	392717	0.627063901723657	0.325223756884478			icd_first_occurrence-131236-both_sexes--
Asthma		45848	348935	0.0190008946651298	0.325197496040533			categorical-20002-both_sexes-1111-
Allergy or anaphylactic reaction to drug		3466	391317	0.528458339033959	0.324255535561861			categorical-20002-both_sexes-1386-
Mean ISOVF in retrolenticular part of internal capsule on FA skeleton (left)		16496		0.132814855964335	0.324102929209734			continuous-25461-both_sexes--irnt
Weighted-mean OD in tract corticospinal tract (right)		16495		0.13036670856769	0.323683492442218			continuous-25686-both_sexes--irnt
Volume of grey matter in Pallidum (left)		18188		0.129278148965802	0.321715634275592			continuous-25884-both_sexes--irnt
D05 Carcinoma in situ of breast		2066	211547	0.630108300855294	0.32153653585382			icd10-D05-both_sexes--
Mean FA in posterior thalamic radiation on FA skeleton (right)		16497		0.131632029163703	0.320433942410302			continuous-25084-both_sexes--irnt
Mean MO in cingulum hippocampus on FA skeleton (right)		16497		0.147052717398558	0.32029791641495			continuous-25188-both_sexes--irnt
Weighted-mean MO in tract inferior longitudinal fasciculus (left)		16496		0.141440303131465	0.31979361024137			continuous-25556-both_sexes--irnt
Tildiem 60mg m/r tablet		762	394021	0.780887861548539	0.319701657120022			categorical-20003-both_sexes-1140861128-
Mean ICVF in anterior limb of internal capsule on FA skeleton (right)		16496		0.134671123509722	0.319285605359436			continuous-25360-both_sexes--irnt
A55.9 Unspecified diagnostic spinal puncture		3572	391269	0.537590588619382	0.319221772862387			categorical-41200-both_sexes-A559-
J03 Acute tonsillitis		13147	381694	0.233119844003456	0.319010342644527			icd_first_occurrence-131430-both_sexes--
Hydrocortisone		711	394072	0.782115741597225	0.318517702768797			categorical-20003-both_sexes-1140874896-
Weighted-mean ICVF in tract cingulate gyrus part of cingulum (right)		16495		0.147607830655425	0.318105418192603			continuous-25655-both_sexes--irnt
Mean OD in fornix cres+stria terminalis on FA skeleton (left)		16496		0.127499576388492	0.317991835112239			continuous-25431-both_sexes--irnt
Osteoporosis		6382	388401	0.411524734905393	0.317281033110633			categorical-20002-both_sexes-1309-
Q12.1 Introduction of intrauterine contraceptive device		1457	212156	0.697161676496383	0.317039067353129			categorical-41200-both_sexes-Q121-
Weighted-mean ICVF in tract inferior longitudinal fasciculus (left)		16495		0.153793458544627	0.316870414724271			continuous-25664-both_sexes--irnt
T12.4 Insertion of tube drain into pleural cavity		716	394125	0.784087779745017	0.315807867596129			categorical-41210-both_sexes-T124-
M87 Osteonecrosis		696	394145	0.784642162797631	0.314143973513665			icd_first_occurrence-131976-both_sexes--
E25.9 Unspecified diagnostic endoscopic examination of pharynx		725	394116	0.785932889972657	0.312692572641223			categorical-41200-both_sexes-E259-
Y08.4 Laser destruction of lesion of organ NOC		750	394091	0.785950197091288	0.311702815760213			categorical-41210-both_sexes-Y084-
K26 Duodenal ulcer		6817	388024	0.416910899612823	0.311038284168626			icd_first_occurrence-131592-both_sexes--
Mean ICVF in superior longitudinal fasciculus on FA skeleton (right)		16496		0.166448785862356	0.310015926183822			continuous-25384-both_sexes--irnt
L60 Nail disorders		8990	385851	0.337155441357582	0.309239663251046			icd_first_occurrence-131774-both_sexes--
G40 Epilepsy		5740	389101	0.449770967351579	0.309068485292399			icd_first_occurrence-131048-both_sexes--
Shortness of breath walking on level ground		13615	115513	0.241771636770636	0.30901736821397			categorical-4717-both_sexes--
Mean ICVF in uncinate fasciculus on FA skeleton (left)		16496		0.157413083250987	0.308600081614392			continuous-25389-both_sexes--irnt
Mean OD in anterior corona radiata on FA skeleton (left)		16496		0.16912486128828	0.305772042452702			continuous-25415-both_sexes--irnt
Age at death		11391		0.0124469142908941	0.303762757830582			continuous-40007-both_sexes--irnt
NAFLD custom		4282	385089	0.518205299697297	0.302952243786872			categorical-NAFLD_custom-both_sexes--custom
Bipolar disorder custom		2880	391961	0.598771293587006	0.30242195042867			categorical-Bipolar_disorder_custom-both_sexes--custom
K50.8 Other specified other therapeutic transluminal operations on coronary artery		649	394192	0.793319786994729	0.300585759895167			categorical-41210-both_sexes-K508-
Mean MO in retrolenticular part of internal capsule on FA skeleton (right)		16497		0.179592315439625	0.300542368841007			continuous-25172-both_sexes--irnt
X72.2 Delivery of complex parenteral chemotherapy for neoplasm at first attendance		2091	392750	0.648869897095667	0.299649514403852			categorical-41210-both_sexes-X722-
X71.3 Procurement of drugs for chemotherapy for neoplasm for regimens in Band 8		1360	393481	0.711523499594843	0.299424692827822			categorical-41200-both_sexes-X713-
T87.3 Excision or biopsy of axillary lymph node		2805	210808	0.603958899532084	0.299098228710893			categorical-41210-both_sexes-T873-
Weighted-mean ISOVF in tract anterior thalamic radiation (left)		16495		0.14885870170439	0.298852133952662			continuous-25706-both_sexes--irnt
Q35.2 Endoscopic bilateral clipping of fallopian tubes		2050	211563	0.652586506970243	0.298817577488641			categorical-41200-both_sexes-Q352-
Spironolactone		727	394056	0.793535065830711	0.298674880468236			categorical-20003-both_sexes-1140866236-
F50 Eating disorders		681	212932	0.795368995488418	0.296891056029602			icd_first_occurrence-130918-both_sexes--
Mean FA in sagittal stratum on FA skeleton (right)		16497		0.179746092913377	0.295749457815288			continuous-25086-both_sexes--irnt
Weighted-mean MO in tract cingulate gyrus part of cingulum (left)		16496		0.168007526248161	0.295692367153194			continuous-25546-both_sexes--irnt
Z84.3 Hip joint		3663	391178	0.562702627445433	0.29469629552149			categorical-41210-both_sexes-Z843-
B06 Rubella [german measles]		2738	392103	0.606987448085744	0.294046738699875			icd_first_occurrence-130186-both_sexes--
Inguinal hernia		1496	179699	0.71661247173062	0.293181900903374			categorical-20002-both_sexes-1513-
Mental health problems ever diagnosed by a professional		18201	109768	0.224805377545684	0.292994866899442			categorical-20544-both_sexes-15-
J45 Asthma		53242	341599	0.0236095468411561	0.292300307008401			icd_first_occurrence-131494-both_sexes--
F10 Mental and behavioural disorders due to use of alcohol		7757	387084	0.422071206795864	0.291786749862135			icd_first_occurrence-130854-both_sexes--
Mean OD in cerebral peduncle on FA skeleton (right)		16496		0.181312656484354	0.29084573082384			continuous-25406-both_sexes--irnt
W84.4 Endoscopic decompression of joint		1427	393414	0.717378755624347	0.290700964706254			categorical-41210-both_sexes-W844-
W71.2 Open excision of intra-articular osteophyte		702	394139	0.799109975948365	0.29057657511257			categorical-41200-both_sexes-W712-
Mean ICVF in medial lemniscus on FA skeleton (right)		16496		0.175832965353875	0.2899684114557			continuous-25352-both_sexes--irnt
Mean MO in external capsule on FA skeleton (right)		16497		0.170544147918857	0.289451849456251			continuous-25184-both_sexes--irnt
M85 Other disorders of bone density and structure		9939	384902	0.347502752078655	0.288554350040185			icd_first_occurrence-131972-both_sexes--
Z77.4 Upper end of tibia NEC		712	394129	0.801175670904362	0.285544688651776			categorical-41210-both_sexes-Z774-
Discectomy		1441	393342	0.721759269485632	0.285464347238926			categorical-20004-both_sexes-1531-
Eye problems/disorders		7145	121242	0.441269742411249	0.28463056110616			categorical-6148-both_sexes-6-
Mean OD in medial lemniscus on FA skeleton (right)		16496		0.19318182715657	0.284286942525005			continuous-25400-both_sexes--irnt
M53 Other dorsopathies	not elsewhere classified		4967	389874	0.511465211670499	0.283729816691944			icd_first_occurrence-131926-both_sexes--
Laparotomy nos		2194	392589	0.664305257566651	0.283682442692599			categorical-20004-both_sexes-1486-
Blood clot	DVT	bronchitis	emphysema	asthma	rhinitis	eczema	allergy diagnosed by doctor		8061	386072	0.409082305395615	0.283406469495135			categorical-6152-both_sexes-5-
Y90.3 Scanning NEC		2703	392138	0.66875943422164	0.282318433623142			categorical-41210-both_sexes-Y903-
Multiple sclerosis		1438	393345	0.729221375815393	0.28176444069672			categorical-20002-both_sexes-1261-
H22.1 Diagnostic fibreoptic endoscopic examination of colon and biopsy of lesion of colon		22538	372303	0.166820331727765	0.281751851023895			categorical-41200-both_sexes-H221-
Weighted-mean FA in tract inferior fronto-occipital fasciculus (right)		16496		0.201487147798499	0.281727006939306			continuous-25501-both_sexes--irnt
Multivitamins		12196	382587	0.304212175071874	0.281612463797796			categorical-20003-both_sexes-1140852976-
M45 Ankylosing spondylitis		1494	393347	0.729738186644287	0.281356295727192			icd_first_occurrence-131912-both_sexes--
Volume of grey matter in IX Cerebellum (right)		18188		0.183974163801664	0.280480157216516			continuous-25917-both_sexes--irnt
O34 Maternal care for known or suspected abnormality of pelvic organs		1455	212158	0.728933581675701	0.280341717834604			icd_first_occurrence-132220-both_sexes--
K31 Other diseases of stomach and duodenum		10330	384511	0.359230258771086	0.280074612557955			icd_first_occurrence-131602-both_sexes--
Mean MO in cingulum cingulate gyrus on FA skeleton (left)		16497		0.202302989900148	0.278326726206609			continuous-25187-both_sexes--irnt
Weighted-mean OD in tract posterior thalamic radiation (right)		16495		0.191171533027103	0.277821649285017			continuous-25697-both_sexes--irnt
Z71.1 Olecranon process of ulna		709	394132	0.806016445569296	0.277580934261404			categorical-41210-both_sexes-Z711-
Z09.4 Ulna nerve		719	394122	0.806924012910943	0.276104966896722			categorical-41210-both_sexes-Z094-
Mean ICVF in superior cerebellar peduncle on FA skeleton (left)		16496		0.212822611455413	0.275969947929308			continuous-25357-both_sexes--irnt
Weighted-mean ICVF in tract acoustic radiation (left)		16495		0.21892008401718	0.274079953129327			continuous-25650-both_sexes--irnt
Z41.3 Ureter NEC		1446	393395	0.732224420704645	0.274073654679623			categorical-41210-both_sexes-Z413-
Mean ICVF in tapetum on FA skeleton (left)		16496		0.200970341667396	0.273206510862786			continuous-25391-both_sexes--irnt
Y98.3 Radiology of three body areas (or 20-40 minutes)		3709	391132	0.590264828028314	0.27301326221609			categorical-41210-both_sexes-Y983-
Weighted-mean OD in tract superior longitudinal fasciculus (right)		16495		0.218295713779774	0.272867822996279			continuous-25699-both_sexes--irnt
Weighted-mean OD in tract inferior fronto-occipital fasciculus (left)		16495		0.212502639728626	0.271967531106112			continuous-25689-both_sexes--irnt
I71 Aortic aneurysm and dissection		2331	392510	0.680690005307543	0.270679842110339			icd_first_occurrence-131382-both_sexes--
Peripheral vascular disease		727	394056	0.810592911284439	0.270085114180208			categorical-20002-both_sexes-1067-
Q61 Cystic kidney disease		735	394106	0.811095704369514	0.269817487505004			icd_first_occurrence-132532-both_sexes--
Mean OD in genu of corpus callosum on FA skeleton		16496		0.223983687273592	0.267990124883185			continuous-25394-both_sexes--irnt
Weighted-mean OD in tract forceps minor		16495		0.229543604042372	0.267852924870151			continuous-25688-both_sexes--irnt
Mean L2 in cerebral peduncle on FA skeleton (right)		16497		0.219035829444374	0.266170581902298			continuous-25262-both_sexes--irnt
Weighted-mean FA in tract acoustic radiation (left)		16496		0.231759064620803	0.266109804664293			continuous-25488-both_sexes--irnt
Z28.9 Large intestine NEC		717	394124	0.813504290268824	0.265377060305613			categorical-41210-both_sexes-Z289-
M10 Gout		13596	381245	0.315104286721086	0.264868014480862			icd_first_occurrence-131858-both_sexes--
L20 Atopic dermatitis		10935	383906	0.36367022659602	0.264846635115194			icd_first_occurrence-131720-both_sexes--
Weighted-mean OD in tract anterior thalamic radiation (right)		16495		0.218884199148458	0.263662955419715			continuous-25680-both_sexes--irnt
Mean ICVF in retrolenticular part of internal capsule on FA skeleton (right)		16496		0.238242674826033	0.263047579545503			continuous-25364-both_sexes--irnt
Vasectomy		9955	171240	0.396117604968262	0.262454648750215			categorical-20004-both_sexes-1218-
Weighted-mean OD in tract corticospinal tract (left)		16495		0.22260950560414	0.26124371137096			continuous-25685-both_sexes--irnt
Weighted-mean ICVF in tract corticospinal tract (right)		16495		0.246870344544171	0.261041519725212			continuous-25659-both_sexes--irnt
L85.1 Ligation of long saphenous vein		4510	390331	0.572966991711827	0.2604125435847			categorical-41200-both_sexes-L851-
Mean ICVF in fornix cres+stria terminalis on FA skeleton (right)		16496		0.245371643476561	0.259884678798564			continuous-25382-both_sexes--irnt
Mean ICVF in cingulum hippocampus on FA skeleton (right)		16496		0.241979308295641	0.258628408490709			continuous-25380-both_sexes--irnt
T12.3 Aspiration of pleural cavity		753	394088	0.81796437039455	0.258187315458343			categorical-41200-both_sexes-T123-
Q12.1 Introduction of intrauterine contraceptive device		2193	211420	0.693588228189537	0.257789982441947			categorical-41210-both_sexes-Q121-
U20.1 Transthoracic echocardiography		4515	390326	0.578399969794967	0.25774488104573			categorical-41210-both_sexes-U201-
Mean ISOVF in cerebral peduncle on FA skeleton (left)		16496		0.227908337703353	0.256840573061383			continuous-25455-both_sexes--irnt
FH Chronic bronchitis emphysema custom		66190	314802	0.0438335976018612	0.25636497003623			categorical-FH_Chronic_bronchitis_emphysema_custom-both_sexes--custom
Minimum carotid IMT (intima-medial thickness) at 210 degrees		21839		0.200989436185119	0.256009013352744			continuous-22676-both_sexes--irnt
T59.1 Excision of ganglion of wrist		723	394118	0.820042269125276	0.255682955712264			categorical-41200-both_sexes-T591-
Weighted-mean ICVF in tract parahippocampal part of cingulum (right)		16495		0.247500324159169	0.255544232171658			continuous-25657-both_sexes--irnt
Weight change during worst episode of depression		22141	39505	0.297647733319649	0.255495315290667			categorical-20536-both_sexes-2-
Weighted-mean FA in tract cingulate gyrus part of cingulum (left)		16496		0.243726345109614	0.253473600767493			continuous-25492-both_sexes--irnt
K22 Other diseases of oesophagus		13559	381282	0.341623163883321	0.253207878080578			icd_first_occurrence-131586-both_sexes--
H22.9 Unspecified diagnostic endoscopic examination of colon		29713	365128	0.163198914354787	0.251646402752147			categorical-41200-both_sexes-H229-
Qvar 50 inhaler		1492	393291	0.752005280033597	0.251606660518768			categorical-20003-both_sexes-1141167594-
Bronchitis		2945	391838	0.65510697596183	0.251562484315324			categorical-20002-both_sexes-1412-
Weighted-mean OD in tract parahippocampal part of cingulum (left)		16495		0.245227352407373	0.251406893624967			continuous-25683-both_sexes--irnt
insomnia 1200 binary		112855	281510	0.0172578554054664	0.250719534632924			categorical-insomnia_1200_binary-both_sexes--custom
Psoriatic arthropathy		760	394023	0.823212669339232	0.250704569109861			categorical-20002-both_sexes-1477-
Weighted-mean FA in tract posterior thalamic radiation (right)		16496		0.254480292110206	0.250253008689995			continuous-25508-both_sexes--irnt
Amlodipine		16022	378761	0.313850507343728	0.249155596285205			categorical-20003-both_sexes-1140879802-
Weighted-mean ISOVF in tract anterior thalamic radiation (right)		16495		0.231009517616027	0.249124896175332			continuous-25707-both_sexes--irnt
Mean ICVF in anterior corona radiata on FA skeleton (right)		16496		0.242450878030575	0.248517166039259			continuous-25366-both_sexes--irnt
Mean L2 in posterior limb of internal capsule on FA skeleton (right)		16497		0.272009129083779	0.247868276837101			continuous-25266-both_sexes--irnt
Mean FA in tapetum on FA skeleton (left)		16497		0.26308344656414	0.247165459684076			continuous-25103-both_sexes--irnt
Duodenal ulcer		1599	393184	0.755656211001879	0.246791700866189			categorical-20002-both_sexes-1457-
G25 Other extrapyramidal and movement disorders		3663	391178	0.625289925352097	0.246574342968227			icd_first_occurrence-131032-both_sexes--
Mean OD in medial lemniscus on FA skeleton (left)		16496		0.25957178729736	0.246270458636722			continuous-25401-both_sexes--irnt
Weighted-mean ISOVF in tract inferior fronto-occipital fasciculus (left)		16495		0.26651528107469	0.246236539118316			continuous-25716-both_sexes--irnt
Mean ISOVF in cerebral peduncle on FA skeleton (right)		16496		0.245367229009837	0.245704955086456			continuous-25454-both_sexes--irnt
Weighted-mean OD in tract superior longitudinal fasciculus (left)		16495		0.268797940531527	0.245526906422739			continuous-25698-both_sexes--irnt
B27.9 Unspecified total excision of breast		763	212850	0.828235454090042	0.24279473281466			categorical-41200-both_sexes-B279-
Mean MO in sagittal stratum on FA skeleton (left)		16497		0.269479444576599	0.242640689372754			continuous-25183-both_sexes--irnt
Weighted-mean L3 in tract uncinate fasciculus (left)		16496		0.252847305017601	0.242031075635165			continuous-25648-both_sexes--irnt
F43 Reaction to severe stress	and adjustment disorders		11481	383360	0.393585091000721	0.24107759283055			icd_first_occurrence-130910-both_sexes--
Mometasone		762	394021	0.829385322194976	0.239933899205173			categorical-20003-both_sexes-1140888172-
WCadjBMI male custom		180557		0.0018312138906439	0.239903655151623			continuous-WCadjBMI_male_custom-males--custom
Weighted-mean ICVF in tract acoustic radiation (right)		16495		0.285605950815441	0.239585741430254			continuous-25651-both_sexes--irnt
U35.4 Computed tomography of pulmonary arteries		749	394092	0.830002631825512	0.238958972478344			categorical-41210-both_sexes-U354-
Z68.1 Clavicle		743	394098	0.830494443251548	0.23879806830646			categorical-41210-both_sexes-Z681-
Urethral surgery		728	394055	0.830121608550196	0.238758920710316			categorical-20004-both_sexes-1431-
Weighted-mean ICVF in tract uncinate fasciculus (right)		16495		0.273663218784267	0.238286655161635			continuous-25676-both_sexes--irnt
Mean ICVF in cingulum hippocampus on FA skeleton (left)		16496		0.282796564177139	0.236423994486181			continuous-25381-both_sexes--irnt
Weighted-mean ISOVF in tract inferior fronto-occipital fasciculus (right)		16495		0.283196190997508	0.235702068711621			continuous-25717-both_sexes--irnt
Mean ICVF in retrolenticular part of internal capsule on FA skeleton (left)		16496		0.293661105194673	0.235199856761271			continuous-25365-both_sexes--irnt
M70.3 Rectal needle biopsy of prostate		5556	175672	0.585052657244276	0.234482028082611			categorical-41200-both_sexes-M703-
I67 Other cerebrovascular diseases		3972	390869	0.640685190493158	0.234094581838404			icd_first_occurrence-131374-both_sexes--
Mean OD in sagittal stratum on FA skeleton (left)		16496		0.28602921303535	0.233321111835284			continuous-25423-both_sexes--irnt
J18 Pneumonia	organism unspecified		19186	375655	0.293377718336186	0.233226027737854			icd_first_occurrence-131456-both_sexes--
O00 Ectopic pregnancy		760	212853	0.835608898978835	0.231210483472682			icd_first_occurrence-132162-both_sexes--
Mean ICVF in superior longitudinal fasciculus on FA skeleton (left)		16496		0.296925052437515	0.230503755850227			continuous-25385-both_sexes--irnt
Q17.1 Endoscopic resection of lesion of uterus		5153	208460	0.589226951634146	0.229337553505306			categorical-41200-both_sexes-Q171-
Mean L3 in middle cerebellar peduncle on FA skeleton		16497		0.296129904375554	0.228692285482284			continuous-25296-both_sexes--irnt
Mean ISOVF in corticospinal tract on FA skeleton (left)		16496		0.300611065125208	0.228039206410651			continuous-25447-both_sexes--irnt
Salbutamol		4711	390072	0.619746691539646	0.227468929824083			categorical-20003-both_sexes-1140881856-
Mean OD in middle cerebellar peduncle on FA skeleton		16496		0.274371844594884	0.226944565254847			continuous-25392-both_sexes--irnt
Mean ISOVF in superior cerebellar peduncle on FA skeleton (right)		16496		0.301911811522397	0.22656068377873			continuous-25452-both_sexes--irnt
Weighted-mean ICVF in tract superior longitudinal fasciculus (right)		16495		0.309834235431592	0.226498995425912			continuous-25672-both_sexes--irnt
Mean L2 in middle cerebellar peduncle on FA skeleton		16497		0.302159822522128	0.226364160069378			continuous-25248-both_sexes--irnt
L03 Cellulitis		22996	371845	0.254781907656177	0.22616425580521			icd_first_occurrence-131702-both_sexes--
Mean FA in cingulum cingulate gyrus on FA skeleton (right)		16497		0.302335716847314	0.226065490942592			continuous-25090-both_sexes--irnt
W82.2 Endoscopic resection of semilunar cartilage NEC		740	394101	0.839258445881584	0.225408053424567			categorical-41210-both_sexes-W822-
E86 Volume depletion		3896	390945	0.651705677137041	0.224556807558502			icd_first_occurrence-130826-both_sexes--
Varicose veins		1445	393338	0.777120521296621	0.22446000516861			categorical-20002-both_sexes-1494-
Pioglitazone		791	393992	0.839916931136636	0.224427235463174			categorical-20003-both_sexes-1141171646-
Mean L2 in superior cerebellar peduncle on FA skeleton (right)		16497		0.314103316869856	0.224345937972884			continuous-25260-both_sexes--irnt
L95.1 Venography		762	394079	0.839740416517157	0.224273951099393			categorical-41200-both_sexes-L951-
I26 Pulmonary embolism		6860	387981	0.545311291583582	0.223873934381773			icd_first_occurrence-131308-both_sexes--
Mean ISOVF in retrolenticular part of internal capsule on FA skeleton (right)		16496		0.292661416752893	0.223772797302623			continuous-25460-both_sexes--irnt
Weighted-mean ICVF in tract middle cerebellar peduncle		16495		0.305555982427968	0.22233642511976			continuous-25666-both_sexes--irnt
N88 Other noninflammatory disorders of cervix uteri		2233	211380	0.728586401284955	0.221525478779715			icd_first_occurrence-132138-both_sexes--
Mean MO in superior longitudinal fasciculus on FA skeleton (left)		16497		0.31939031206862	0.221347352560289			continuous-25193-both_sexes--irnt
Tonsillectomy / tonsil surgery		17949	376834	0.3365204519557	0.220994797269276			categorical-20004-both_sexes-1561-
waist circ male custom		180921		0.00464178956169504	0.220742414948242			continuous-waist_circ_male_custom-males--custom
Pack years adult smoking as proportion of life span exposed to smoking		121148		0.0109783087879513	0.220461507901067			continuous-20162-both_sexes--irnt
Osteoarthritis		33285	361498	0.205539402955451	0.220010657072587			categorical-20002-both_sexes-1465-
K50 Crohn's disease [regional enteritis]		2266	392575	0.732015622119887	0.217719601220594			icd_first_occurrence-131626-both_sexes--
Weighted-mean OD in tract medial lemniscus (right)		16495		0.320263845014577	0.217382438932547			continuous-25695-both_sexes--irnt
N80 Endometriosis		7568	206045	0.539256272588339	0.217195238413421			icd_first_occurrence-132122-both_sexes--
F39 Unspecified mood [affective] disorder		734	394107	0.845078771837246	0.216718949309187			icd_first_occurrence-130902-both_sexes--
Mean ISOVF in superior cerebellar peduncle on FA skeleton (left)		16496		0.313768339797888	0.216450621178914			continuous-25453-both_sexes--irnt
Z56.8 Specified muscle of hand NEC		765	394076	0.845994479568209	0.216099029058528			categorical-41210-both_sexes-Z568-
Weighted-mean L3 in tract parahippocampal part of cingulum (right)		16496		0.321134546305692	0.216054109539184			continuous-25630-both_sexes--irnt
Age hayfever or allergic rhinitis diagnosed by doctor		22541		0.301988336690557	0.215594099401061			continuous-22146-both_sexes--irnt
K61 Abscess of anal and rectal regions		2288	392553	0.73724089751261	0.215512023248917			icd_first_occurrence-131644-both_sexes--
Mean MO in posterior thalamic radiation on FA skeleton (right)		16497		0.311735756105031	0.215023964491168			continuous-25180-both_sexes--irnt
Mean ICVF in superior cerebellar peduncle on FA skeleton (right)		16496		0.322010459995531	0.214894467118612			continuous-25356-both_sexes--irnt
M05 Seropositive rheumatoid arthritis		749	394092	0.846488602185474	0.213905498129192			icd_first_occurrence-131848-both_sexes--
K20 Oesophagitis		11693	383148	0.456191743688658	0.213903988279125			icd_first_occurrence-131582-both_sexes--
Pack years of smoking		121148		0.0121446504828923	0.213885647326772			continuous-20161-both_sexes--irnt
H01 Other inflammation of eyelid		3967	390874	0.669573125559301	0.211124849359824			icd_first_occurrence-131130-both_sexes--
Mean MO in cingulum hippocampus on FA skeleton (left)		16497		0.342750287948777	0.209615968585644			continuous-25189-both_sexes--irnt
N19 Unspecified renal failure		2345	392496	0.743336222915858	0.20949975774796			icd_first_occurrence-132034-both_sexes--
Z47.5 Skin of chin		775	394066	0.848926902038922	0.209415033579063			categorical-41210-both_sexes-Z475-
Z27.1 Oesophagus		7126	387715	0.57183497129896	0.208522603707619			categorical-41210-both_sexes-Z271-
Mean FA in posterior corona radiata on FA skeleton (left)		16497		0.34940914676734	0.208021214141769			continuous-25083-both_sexes--irnt
Y81.8 Other specified spinal anaesthetic		785	394056	0.851679715745705	0.207106718284741			categorical-41210-both_sexes-Y818-
D72 Other disorders of white blood cells		784	394057	0.851102223185081	0.206075080446322			icd_first_occurrence-130664-both_sexes--
F20 Schizophrenia		792	394049	0.85271583196482	0.2053936970353			icd_first_occurrence-130874-both_sexes--
Mean ISOVF in cingulum hippocampus on FA skeleton (left)		16496		0.324364953999969	0.204841632463486			continuous-25477-both_sexes--irnt
N17 Acute renal failure		7312	387529	0.58320437303758	0.204065916105843			icd_first_occurrence-132030-both_sexes--
Stroke custom		10362	384479	0.510041413586634	0.203478825213868			categorical-Stroke_custom-both_sexes--custom
MS custom		1604	354529	0.797544822296487	0.202721117625576			categorical-MS_custom-both_sexes--custom
Schizophrenia custom		802	394039	0.854571432850589	0.202566887508251			categorical-Schizophrenia_custom-both_sexes--custom
Weighted-mean ICVF in tract superior longitudinal fasciculus (left)		16495		0.361285356723084	0.202316709334153			continuous-25671-both_sexes--irnt
M61.1 Total excision of prostate and capsule of prostate		1568	179660	0.799471029049965	0.199015632534991			categorical-41200-both_sexes-M611-
Weighted-mean FA in tract inferior longitudinal fasciculus (right)		16496		0.365137268837335	0.198884517206593			continuous-25503-both_sexes--irnt
Corneal hysteresis left custom		83193		0.444967992138342	0.198727054106587			continuous-Corneal_hysteresis_left_custom-both_sexes--custom
Mean L2 in superior fronto-occipital fasciculus on FA skeleton (right)		16497		0.332198111042483	0.198529044212235			continuous-25290-both_sexes--irnt
90th percentile of z-statistic (in group-defined mask) for faces-shapes contrast		15902		0.34790883409488	0.198465726129633			continuous-25766-both_sexes--irnt
C83 Diffuse non-Hodgkin's lymphoma		796	394045	0.856598928855624	0.198328360251464			icd10-C83-both_sexes--
Z94.1 Bilateral operation		23250	371591	0.320241665657717	0.19740717845485			categorical-41210-both_sexes-Z941-
Z68.2 Acromion process of scapula		791	394050	0.85776608252407	0.197022083082656			categorical-41210-both_sexes-Z682-
Maximum carotid IMT (intima-medial thickness) at 120 degrees		21819		0.313192406582621	0.196840714487826			continuous-22672-both_sexes--irnt
Mean L2 in cerebral peduncle on FA skeleton (left)		16497		0.365671089651123	0.195076004696983			continuous-25263-both_sexes--irnt
Volume of grey matter in Heschl's Gyrus (includes H1 and H2) (left)		18188		0.325392834923734	0.194397905227723			continuous-25870-both_sexes--irnt
Coronary angioplasty (ptca) +/- stent		4145	390638	0.692983668207164	0.1943917901486			categorical-20004-both_sexes-1070-
Mean MO in retrolenticular part of internal capsule on FA skeleton (left)		16497		0.376988219094511	0.194053944966594			continuous-25173-both_sexes--irnt
K63.5 Coronary arteriography using single catheter		813	394028	0.860481155460631	0.193752546339034			categorical-41200-both_sexes-K635-
Weighted-mean FA in tract superior thalamic radiation (right)		16496		0.387632833020192	0.193195907891436			continuous-25512-both_sexes--irnt
Z49.5 Skin of buttock		791	394050	0.861142188160602	0.191797931948001			categorical-41210-both_sexes-Z495-
Weighted-mean ISOVF in tract forceps major		16495		0.373169571453744	0.190541457499702			continuous-25714-both_sexes--irnt
I80 Phlebitis and thrombophlebitis		13406	381435	0.473775228718813	0.190332690655229			icd_first_occurrence-131396-both_sexes--
Mean MD in corticospinal tract on FA skeleton (right)		16497		0.387656847156827	0.189819587844898			continuous-25110-both_sexes--irnt
M70.2 Perineal needle biopsy of prostate		830	180398	0.863934666422943	0.188355404535475			categorical-41200-both_sexes-M702-
Back problem		6938	387845	0.60696550795448	0.188272616560857			categorical-20002-both_sexes-1294-
Mean ICVF in inferior cerebellar peduncle on FA skeleton (left)		16496		0.384126861623677	0.188141291460721			continuous-25355-both_sexes--irnt
weight gain custom		109010	219866	0.0898303364635496	0.187821120915787			categorical-weight_gain_custom-both_sexes--custom
Weighted-mean FA in tract inferior fronto-occipital fasciculus (left)		16496		0.391806962992847	0.187767700069791			continuous-25500-both_sexes--irnt
Mean MO in tapetum on FA skeleton (right)		16497		0.386238255801538	0.187595956023841			continuous-25198-both_sexes--irnt
Cardiac output during PWA		20001		0.403174303647934	0.18673715424044			continuous-12682-both_sexes--irnt
K75.1 Percutaneous transluminal balloon angioplasty and insertion of 1-2 drug-eluting stents into coronary artery		4020	390821	0.700435194587113	0.186726732895483			categorical-41200-both_sexes-K751-
Weighted-mean OD in tract medial lemniscus (left)		16495		0.393028825616646	0.18643427367421			continuous-25694-both_sexes--irnt
Weighted-mean MO in tract inferior fronto-occipital fasciculus (left)		16496		0.397858970471512	0.186173072677454			continuous-25554-both_sexes--irnt
W79.1 Soft tissue correction of hallux valgus		1566	212047	0.811384413079396	0.185183666441226			categorical-41200-both_sexes-W791-
W36.5 Diagnostic extraction of bone marrow NEC		770	394071	0.865671731348259	0.1851450457306			categorical-41210-both_sexes-W365-
Volume of grey matter in Ventral Striatum (right)		18188		0.351319570924773	0.184459245621109			continuous-25891-both_sexes--irnt
Mean OD in cerebral peduncle on FA skeleton (left)		16496		0.398807224608406	0.184227769484641			continuous-25407-both_sexes--irnt
Rheumatoid factor		33546		0.249589959797626	0.183911652150285			continuous-30820-both_sexes--irnt
Seen doctor (GP) for nerves	anxiety	tension or depression		135495	256629	0.0676033152030725	0.183792160879903			categorical-2090-both_sexes--
Y53.9 Unspecified approach to organ under image control		4890	389951	0.683620939289947	0.183217232961364			categorical-41210-both_sexes-Y539-
Symbicort 100/6 turbohaler		2410	392373	0.772343425958391	0.181976474122377			categorical-20003-both_sexes-1141174520-
Mean L2 in corticospinal tract on FA skeleton (right)		16497		0.407626793431139	0.180570388289338			continuous-25254-both_sexes--irnt
Mean ICVF in genu of corpus callosum on FA skeleton		16496		0.416860033329132	0.179774528679452			continuous-25346-both_sexes--irnt
Temazepam		800	393983	0.86907648578643	0.179612360811408			categorical-20003-both_sexes-1140863202-
Volume of grey matter in Supracalcarine Cortex (left)		18188		0.388235684426355	0.179426567919531			continuous-25874-both_sexes--irnt
J01 Acute sinusitis		19994	374847	0.411036097529111	0.179168954664083			icd_first_occurrence-131426-both_sexes--
Ovarian cyst removal/surgery		4653	208935	0.691721371823868	0.17886685345392			categorical-20004-both_sexes-1506-
Mean ISOVF in external capsule on FA skeleton (left)		16496		0.414454567048281	0.178428930953639			continuous-25473-both_sexes--irnt
Z50.1 Skin of arm		4743	390098	0.691084549317801	0.177819629844633			categorical-41210-both_sexes-Z501-
Mean L3 in corticospinal tract on FA skeleton (right)		16497		0.414618710658446	0.177476959055451			continuous-25302-both_sexes--irnt
Mean OD in superior corona radiata on FA skeleton (right)		16496		0.424988730171232	0.176963330258411			continuous-25416-both_sexes--irnt
Ranitidine		6500	388283	0.643490821813021	0.176160912261807			categorical-20003-both_sexes-1140879406-
Volume of grey matter in Pallidum (right)		18188		0.410050311765777	0.174319278686985			continuous-25885-both_sexes--irnt
Y82.8 Other specified local anaesthetic		1543	393298	0.822069652504389	0.173304436407125			categorical-41210-both_sexes-Y828-
E10 Insulin-dependent diabetes mellitus		3251	391590	0.747965574420504	0.172910194626235			icd_first_occurrence-130706-both_sexes--
Mean OD in fornix on FA skeleton		16496		0.399637963856567	0.172526926838262			continuous-25397-both_sexes--irnt
Mean L3 in cerebral peduncle on FA skeleton (right)		16497		0.422217805702153	0.172402896412645			continuous-25310-both_sexes--irnt
Age at first episode of depression		66487		0.112963108922927	0.172123459494402			continuous-20433-both_sexes--irnt
phenylalanine		94938		0.0735737741025979	0.171638259192308			continuous-phenylalanine-both_sexes--custom
Mean ISOVF in external capsule on FA skeleton (right)		16496		0.435554438580812	0.170207066701285			continuous-25472-both_sexes--irnt
Z28.2 Caecum		23184	371657	0.410993942411789	0.168740213966474			categorical-41210-both_sexes-Z282-
WHR male custom		180875		0.0149538161310673	0.168601742589743			continuous-WHR_male_custom-males--custom
Mean ICVF in posterior limb of internal capsule on FA skeleton (left)		16496		0.44735966946612	0.168515011938453			continuous-25363-both_sexes--irnt
Mean L1 in corticospinal tract on FA skeleton (right)		16497		0.443923941655745	0.167926175974082			continuous-25206-both_sexes--irnt
VTE custom		13679	379800	0.526510975234041	0.167639424651564			categorical-VTE_custom-both_sexes--custom
leucine		94994		0.0671123452109387	0.167462732011018			continuous-leucine-both_sexes--custom
J47 Bronchiectasis		3282	391559	0.758776939865808	0.167406784225918			icd_first_occurrence-131498-both_sexes--
Hayfever/allergic rhinitis		22448	372335	0.406700666677444	0.167321685154			categorical-20002-both_sexes-1387-
Weighted-mean ISOVF in tract uncinate fasciculus (right)		16495		0.447988753923857	0.166857321929582			continuous-25730-both_sexes--irnt
Cardiac index during PWA		19795		0.430311876004294	0.165162364417935			continuous-12702-both_sexes--irnt
Mean FA in superior corona radiata on FA skeleton (left)		16497		0.453713052950336	0.164814522074947			continuous-25081-both_sexes--irnt
Weighted-mean ICVF in tract parahippocampal part of cingulum (left)		16495		0.456659637885629	0.164643566840787			continuous-25656-both_sexes--irnt
T52.5 Digital fasciectomy		812	394029	0.879682340771991	0.164499433276995			categorical-41200-both_sexes-T525-
Mean OD in superior corona radiata on FA skeleton (left)		16496		0.458480268064028	0.16359571955255			continuous-25417-both_sexes--irnt
Paracetamol		73150	321633	0.17879128036793	0.16314702952984			categorical-20003-both_sexes-2038460150-
C75.1 Insertion of prosthetic replacement for lens NEC		18067	376774	0.484817082683766	0.163027756232488			categorical-41200-both_sexes-C751-
Fractured/broken bones in last 5 years		37911	354806	0.313701995930546	0.162826344033662			categorical-2463-both_sexes--
M89 Other disorders of bone		3930	390911	0.735021418714817	0.162491361540048			icd_first_occurrence-131980-both_sexes--
Weighted-mean OD in tract cingulate gyrus part of cingulum (right)		16495		0.470761461913872	0.162021315325833			continuous-25682-both_sexes--irnt
Volume of grey matter in VIIb Cerebellum (left)		18188		0.436759222135001	0.161633204110648			continuous-25906-both_sexes--irnt
N70 Salpingitis and oophoritis		784	212829	0.881823867296274	0.16118522305335			icd_first_occurrence-132106-both_sexes--
Weighted-mean L1 in tract forceps major		16496		0.448363238854268	0.160929346116276			continuous-25579-both_sexes--irnt
Volume of grey matter in Hippocampus (left)		18188		0.41455345940626	0.160747709176141			continuous-25886-both_sexes--irnt
Mean ICVF in body of corpus callosum on FA skeleton		16496		0.482305144763646	0.160580211087547			continuous-25347-both_sexes--irnt
O72 Postpartum haemorrhage		1590	212023	0.836448236841428	0.159931538011962			icd_first_occurrence-132268-both_sexes--
Eczema/dermatitis		10139	384644	0.591882491167115	0.15961449153641			categorical-20002-both_sexes-1452-
I72 Other aneurysm		805	394036	0.882322384585425	0.159396027510131			icd_first_occurrence-131384-both_sexes--
Mental health problems ever diagnosed by a professional		7159	120781	0.667699132034112	0.159255935386178			categorical-20544-both_sexes-6-
Z83.4 Proximal interphalangeal joint of finger		801	394040	0.883162975641492	0.159173140423046			categorical-41210-both_sexes-Z834-
Mean ISOVF in middle cerebellar peduncle on FA skeleton		16496		0.46725051156446	0.159027990834467			continuous-25440-both_sexes--irnt
Mean OD in superior longitudinal fasciculus on FA skeleton (right)		16496		0.479568893108883	0.158581253710498			continuous-25432-both_sexes--irnt
L98 Other disorders of skin and subcutaneous tissue	not elsewhere classified		37125	357716	0.313105335522775	0.158424834294445			icd_first_occurrence-131836-both_sexes--
body fat percent male custom		177599		0.0430099864866974	0.157913834538084			continuous-body_fat_percent_male_custom-males--custom
X71.5 Procurement of drugs for chemotherapy for neoplasm for regimens in Band 10		1560	393281	0.83530808387853	0.157865706598152			categorical-41200-both_sexes-X715-
Rectal or colon polypectomy		1616	393167	0.835354943415122	0.15781088114212			categorical-20004-both_sexes-1463-
Weighted-mean ICVF in tract uncinate fasciculus (left)		16495		0.466386850539917	0.157585365637318			continuous-25675-both_sexes--irnt
H20.1 Fibreoptic endoscopic snare resection of lesion of colon		8401	386440	0.64721858978115	0.157416880458943			categorical-41200-both_sexes-H201-
Mouth/salivary gland surgery		2409	392374	0.799211162102688	0.157412463645019			categorical-20004-both_sexes-1130-
Weighted-mean MO in tract superior longitudinal fasciculus (left)		16496		0.472779940307787	0.157226297181571			continuous-25563-both_sexes--irnt
Weighted-mean MO in tract inferior longitudinal fasciculus (right)		16496		0.470971759303495	0.156506851602114			continuous-25557-both_sexes--irnt
isoleucine		94995		0.0978646350140676	0.155407647334456			continuous-isoleucine-both_sexes--custom
Mean MO in corticospinal tract on FA skeleton (right)		16497		0.47326200715826	0.155260841865426			continuous-25158-both_sexes--irnt
Substances taken for depression		30884	97092	0.435220839354439	0.154493338343691			categorical-20546-both_sexes-3-
branched chain amino acids		94971		0.0938461832317635	0.154253139890801			continuous-branched_chain_amino_acids-both_sexes--custom
Reduction or fixation of bone fracture		18133	376650	0.486248251555423	0.154243438235407			categorical-20004-both_sexes-1439-
Mean OD in superior cerebellar peduncle on FA skeleton (right)		16496		0.46687769581021	0.153904362244857			continuous-25404-both_sexes--irnt
Mean ISOVF in anterior corona radiata on FA skeleton (right)		16496		0.477230417016957	0.1537159378875			continuous-25462-both_sexes--irnt
C71.2 Phacoemulsification of lens		18194	376647	0.509847692951252	0.153392207042943			categorical-41210-both_sexes-C712-
Volume of grey matter in Supramarginal Gyrus	anterior division (right)		18188		0.471523457261119	0.152882851803498			continuous-25819-both_sexes--irnt
Prostate operation		891	180304	0.887683954560856	0.152776251874198			categorical-20004-both_sexes-1207-
Azathioprine		790	393993	0.88814542285523	0.150719288941518			categorical-20003-both_sexes-1140869930-
Mean L3 in superior cerebellar peduncle on FA skeleton (right)		16497		0.502135846612642	0.150309538662878			continuous-25308-both_sexes--irnt
Budesonide		808	393975	0.888721723562308	0.149882451628404			categorical-20003-both_sexes-1140862572-
E87 Other disorders of fluid	electrolyte and acid-base balance		9106	385735	0.647722976911602	0.149779638809554			icd_first_occurrence-130828-both_sexes--
Y02.1 Implantation of prosthesis into organ NOC		804	394037	0.889458728608946	0.148896246837811			categorical-41210-both_sexes-Y021-
N62 Hypertrophy of breast		1617	393224	0.845358343641514	0.148859633064057			icd_first_occurrence-132100-both_sexes--
C44 Other malignant neoplasms of skin		10649	384192	0.616246269730886	0.148576686744767			icd10-C44-both_sexes--
K43 Ventral hernia		4857	389984	0.736560811886069	0.14853074938766			icd_first_occurrence-131618-both_sexes--
B05 Measles		7084	387757	0.675055511535357	0.148376847750087			icd_first_occurrence-130184-both_sexes--
Mean ICVF in medial lemniscus on FA skeleton (left)		16496		0.491897814650509	0.147453764364032			continuous-25353-both_sexes--irnt
Other bowel surgery		2427	392356	0.81113127303804	0.147174333990143			categorical-20004-both_sexes-1466-
H91 Other hearing loss		10662	384179	0.628586089774478	0.147117396974996			icd_first_occurrence-131260-both_sexes--
M07 Psoriatic and enteropathic arthropathies		837	394004	0.890633195371919	0.147019940229114			icd_first_occurrence-131852-both_sexes--
L27 Dermatitis due to substances taken internally		800	394041	0.891283868237901	0.146884181816634			icd_first_occurrence-131734-both_sexes--
Z80.2 Metatarsal NEC		796	394045	0.891854386906807	0.146536917744994			categorical-41210-both_sexes-Z802-
FH Alzheimer disease dementia custom		53734	327258	0.292503395499235	0.146268573481965			categorical-FH_Alzheimer_disease_dementia_custom-both_sexes--custom
Weighted-mean ISOVF in tract cingulate gyrus part of cingulum (right)		16495		0.506782112554567	0.14593198889309			continuous-25709-both_sexes--irnt
BFPadjBMI male custom		177550		0.0615723483092	0.145671720194938			continuous-BFPadjBMI_male_custom-males--custom
Y70.5 Temporary operations		1598	393243	0.847132932834469	0.145627820688752			categorical-41210-both_sexes-Y705-
Mean FA in external capsule on FA skeleton (left)		16497		0.500684671906372	0.145483203123894			continuous-25089-both_sexes--irnt
Mean L1 in splenium of corpus callosum on FA skeleton		16497		0.493015229947492	0.144571534496464			continuous-25204-both_sexes--irnt
U35.4 Computed tomography of pulmonary arteries		2421	392420	0.816735337542069	0.144474174896981			categorical-41200-both_sexes-U354-
Mean ISOVF in tapetum on FA skeleton (right)		16496		0.502096456095684	0.143604279059623			continuous-25486-both_sexes--irnt
Weighted-mean ISOVF in tract forceps minor		16495		0.510552991587581	0.143510203959567			continuous-25715-both_sexes--irnt
Medication for cholesterol	blood pressure	diabetes	or take exogenous hormones		37077	175556	0.39164905279131	0.143095611162093			categorical-6153-both_sexes-2-
Mean carotid IMT (intima-medial thickness) at 120 degrees		21819		0.461206260440132	0.142967273643867			continuous-22671-both_sexes--irnt
Mean OD in posterior limb of internal capsule on FA skeleton (right)		16496		0.520657110524702	0.14289949342143			continuous-25410-both_sexes--irnt
Mean MD in splenium of corpus callosum on FA skeleton		16497		0.503948375594123	0.141889299988844			continuous-25108-both_sexes--irnt
T72.3 Release of constriction of sheath of tendon		2405	392436	0.818553732912322	0.141525145636869			categorical-41200-both_sexes-T723-
WHRadjBMI male custom		180540		0.0401374324407989	0.14101068181366			continuous-WHRadjBMI_male_custom-males--custom
Contemplated self-harm in past year		3748	15015	0.793639540797901	0.140939264917583			categorical-20486-both_sexes--
Type 2 diabetes		2503	392280	0.821544502660078	0.14089349296494			categorical-20002-both_sexes-1223-
Chronic sinusitis		2456	392327	0.818472016523944	0.140852001854896			categorical-20002-both_sexes-1416-
CAD custom		13168	363361	0.611593272599515	0.140699965886184			categorical-CAD_custom-both_sexes--custom
Mean FA in tapetum on FA skeleton (right)		16497		0.513388862240123	0.140661516988887			continuous-25102-both_sexes--irnt
K66 Other disorders of peritoneum		4101	390740	0.77094587059392	0.140446698385878			icd_first_occurrence-131654-both_sexes--
hip circ male custom		180895		0.0730600292405375	0.140140279099087			continuous-hip_circ_male_custom-males--custom
Volume of grey matter in IX Cerebellum (left)		18188		0.507743228547056	0.140114360165134			continuous-25915-both_sexes--irnt
Heart rate during PWA		20472		0.539822606386169	0.140013202037972			continuous-12673-both_sexes--irnt
Central augmentation pressure during PWA		20329		0.515454940596929	0.139561146885505			continuous-12680-both_sexes--irnt
K37 Unspecified appendicitis		4812	390029	0.747903089628034	0.139138556063938			icd_first_occurrence-131608-both_sexes--
Volume of ventricular cerebrospinal fluid (normalised for head size)		18193		0.452768758294763	0.138989557923468			continuous-25003-both_sexes--irnt
Mean L2 in posterior limb of internal capsule on FA skeleton (left)		16497		0.534167546698958	0.138801696761247			continuous-25267-both_sexes--irnt
Visceral adipose tissue volume (VAT)		5275		0.715121056225182	0.138433210705664			continuous-22407-both_sexes--irnt
Minimum carotid IMT (intima-medial thickness) at 150 degrees		21904		0.486033225351622	0.138279445482053			continuous-22673-both_sexes--irnt
I21 Acute myocardial infarction		14839	380002	0.592039302620157	0.138258750176933			icd_first_occurrence-131298-both_sexes--
G45 Transient cerebral ischaemic attacks and related syndromes		6701	388140	0.72141622423285	0.136783505104374			icd_first_occurrence-131056-both_sexes--
Mean FA in cingulum hippocampus on FA skeleton (right)		16497		0.533213606493156	0.136479329207356			continuous-25092-both_sexes--irnt
valine		94972		0.176180807572915	0.136142727521666			continuous-valine-both_sexes--custom
Pregabalin		819	393964	0.899041911812269	0.135987622437557			categorical-20003-both_sexes-1141200004-
Number of beats in waveform average for PWA		20475		0.551469173355603	0.13571037931021			continuous-12679-both_sexes--irnt
weightadjheight male custom		180591		0.0874560238106719	0.135675390438436			continuous-weightadjheight_male_custom-males--custom
BMI male custom		180591		0.0872621885279975	0.135484385723708			continuous-BMI_male_custom-males--custom
Mean ISOVF in cingulum hippocampus on FA skeleton (right)		16496		0.531464427207531	0.135182175472919			continuous-25476-both_sexes--irnt
Weighted-mean OD in tract inferior fronto-occipital fasciculus (right)		16495		0.537362673999548	0.134917516677703			continuous-25690-both_sexes--irnt
I70 Atherosclerosis		1718	393123	0.859346933124759	0.134166837335478			icd_first_occurrence-131380-both_sexes--
Mean ISOVF in corticospinal tract on FA skeleton (right)		16496		0.546528585139994	0.133222638121727			continuous-25446-both_sexes--irnt
Volume of grey matter in Supracalcarine Cortex (right)		18188		0.520167383677026	0.132421872656396			continuous-25875-both_sexes--irnt
Mean FA in retrolenticular part of internal capsule on FA skeleton (right)		16497		0.553381529592475	0.131906618593549			continuous-25076-both_sexes--irnt
Peripheral pulse pressure during PWA		20334		0.542577945205785	0.1316771186893			continuous-12676-both_sexes--irnt
Mean ICVF in pontine crossing tract on FA skeleton		16496		0.551212848756205	0.131362901627456			continuous-25345-both_sexes--irnt
Aspirin		52796	341987	0.363892837895564	0.131233217218782			categorical-20003-both_sexes-1140868226-
B01 Varicella [chickenpox]		9631	385210	0.676002580915277	0.13050719816038			icd_first_occurrence-130176-both_sexes--
Weighted-mean ICVF in tract corticospinal tract (left)		16495		0.563573602294361	0.130368273863808			continuous-25658-both_sexes--irnt
Weighted-mean L3 in tract parahippocampal part of cingulum (left)		16496		0.554467849386674	0.12922758156383			continuous-25629-both_sexes--irnt
E11 Non-insulin-dependent diabetes mellitus		24153	370688	0.507447955426059	0.129102841953746			icd_first_occurrence-130708-both_sexes--
Mean L3 in splenium of corpus callosum on FA skeleton		16497		0.551329970280899	0.127849498473918			continuous-25300-both_sexes--irnt
Maximum heart rate during fitness test		59213		0.246365600237994	0.12718447511784			continuous-6033-both_sexes--irnt
Mean FA in external capsule on FA skeleton (right)		16497		0.553943293014987	0.126604404855789			continuous-25088-both_sexes--irnt
Mental health problems ever diagnosed by a professional		789	127139	0.90600102730666	0.126518026325084			categorical-20544-both_sexes-7-
Mean MO in posterior corona radiata on FA skeleton (left)		16497		0.550714047039347	0.126453867136828			continuous-25179-both_sexes--irnt
Weighted-mean L2 in tract parahippocampal part of cingulum (left)		16496		0.562971352461652	0.126213374746461			continuous-25602-both_sexes--irnt
HGSadjHtWt female custom		212171		0.0422435215879623	0.12593978866551			continuous-HGSadjHtWt_female_custom-females--custom
Weighted-mean FA in tract acoustic radiation (right)		16496		0.565436772869306	0.125825618396906			continuous-25489-both_sexes--irnt
hand grip strength female custom		212570		0.0380403643336287	0.125699068258117			continuous-hand_grip_strength_female_custom-females--custom
Age asthma diagnosed by doctor		12644		0.623308872679888	0.125299136808212			continuous-22147-both_sexes--irnt
Weighted-mean ISOVF in tract parahippocampal part of cingulum (right)		16495		0.558981441881818	0.124959027096971			continuous-25711-both_sexes--irnt
Mean ISOVF in genu of corpus callosum on FA skeleton		16496		0.548122546457265	0.124748814727052			continuous-25442-both_sexes--irnt
Mean ISOVF in pontine crossing tract on FA skeleton		16496		0.570899518466061	0.123811746452275			continuous-25441-both_sexes--irnt
Mean ICVF in middle cerebellar peduncle on FA skeleton		16496		0.579361717708843	0.123301085416418			continuous-25344-both_sexes--irnt
Mean OD in external capsule on FA skeleton (left)		16496		0.584446284505525	0.122680356160019			continuous-25425-both_sexes--irnt
Weighted-mean L2 in tract uncinate fasciculus (left)		16496		0.563177619917958	0.122392961805839			continuous-25621-both_sexes--irnt
Weighted-mean L2 in tract corticospinal tract (left)		16496		0.583844469201289	0.121232940678951			continuous-25604-both_sexes--irnt
FH Prostate cancer custom		31997	328918	0.467765811668695	0.121084429787248			categorical-FH_Prostate_cancer_custom-both_sexes--custom
Weighted-mean MD in tract forceps major		16496		0.579017412130952	0.120848262999263			continuous-25525-both_sexes--irnt
X29.2 Continuous intravenous infusion of therapeutic substance NEC		878	393963	0.909055169356167	0.120814387058638			categorical-41210-both_sexes-X292-
Uterine surgery		1662	211926	0.871550222350553	0.120773500946798			categorical-20004-both_sexes-1508-
Fracture forearm / wrist		842	393941	0.909349856887881	0.120582714718697			categorical-20002-both_sexes-1634-
Weighted-mean OD in tract forceps major		16495		0.585894829542744	0.120075102210914			continuous-25687-both_sexes--irnt
N72 Inflammatory disease of cervix uteri		1636	211977	0.873260340738511	0.119063543649831			icd_first_occurrence-132110-both_sexes--
Weighted-mean L2 in tract parahippocampal part of cingulum (right)		16496		0.584521619699539	0.118921631662149			continuous-25603-both_sexes--irnt
Central pulse pressure during PWA		20334		0.578236432081632	0.118683140345626			continuous-12678-both_sexes--irnt
Smoking status		213273	179971	0.209448780255662	0.11809385192912			categorical-20116-both_sexes-0-
Weighted-mean MO in tract superior thalamic radiation (left)		16496		0.582573899696206	0.11804838733386			continuous-25565-both_sexes--irnt
Age started hormone-replacement therapy (HRT)		75362		0.247705141151856	0.118029343824186			continuous-3536-both_sexes--irnt
Volume of grey matter in VIIIb Cerebellum (right)		18188		0.569752043661779	0.117579545782416			continuous-25914-both_sexes--irnt
Y44.2 Monitoring of pressure in organ NOC		1716	393125	0.875821306748157	0.117502706019473			categorical-41210-both_sexes-Y442-
Mean OD in tapetum on FA skeleton (right)		16496		0.594006864034496	0.117485495172647			continuous-25438-both_sexes--irnt
Median z-statistic (in group-defined amygdala activation mask) for faces-shapes contrast		15902		0.58043967205307	0.117406589900272			continuous-25054-both_sexes--irnt
Age at menopause (last menstrual period)		122864		0.191048135597813	0.117286340619207			continuous-3581-both_sexes--irnt
H58.2 Drainage of perianal abscess		863	393978	0.91204992004148	0.117113510412067			categorical-41200-both_sexes-H582-
Mean ISOVF in body of corpus callosum on FA skeleton		16496		0.565225702461449	0.116514620458449			continuous-25443-both_sexes--irnt
Z47.3 Skin of cheek		4183	390658	0.808079391320332	0.115945642432702			categorical-41210-both_sexes-Z473-
Mean ISOVF in superior fronto-occipital fasciculus on FA skeleton (right)		16496		0.581499903271609	0.115754804918792			continuous-25482-both_sexes--irnt
WBFFMadjBMI female custom		210118		0.104462175083898	0.115525732477048			continuous-WBFFMadjBMI_female_custom-females--custom
Mean MD in cerebral peduncle on FA skeleton (right)		16497		0.584252113078033	0.115465237780538			continuous-25118-both_sexes--irnt
Mean MO in uncinate fasciculus on FA skeleton (right)		16497		0.599533740645394	0.115393325368041			continuous-25196-both_sexes--irnt
weight male custom		180675		0.148477612063041	0.115339982703313			continuous-weight_male_custom-males--custom
LungCancer custom		4319	303530	0.808608178891372	0.115077834653576			categorical-LungCancer_custom-both_sexes--custom
H92 Otalgia and effusion of ear		12871	381970	0.669470786957573	0.114738568126354			icd_first_occurrence-131262-both_sexes--
Z42.1 Bladder NEC		1660	393181	0.878582858993905	0.114708543785366			categorical-41210-both_sexes-Z421-
Bladder surgery		2528	392255	0.849881394911337	0.114704721479267			categorical-20004-both_sexes-1427-
Z92.4 Chest NEC		4266	390575	0.807114657713854	0.114177539195783			categorical-41210-both_sexes-Z924-
Mean carotid IMT (intima-medial thickness) at 210 degrees		21839		0.561254739781746	0.11412337115059			continuous-22677-both_sexes--irnt
HCadjBMI female custom		212928		0.116312061415508	0.113968491403409			continuous-HCadjBMI_female_custom-females--custom
Atorvastatin		11874	382909	0.689301285211827	0.113929448174653			categorical-20003-both_sexes-1141146234-
Pancreatitis		849	393934	0.91429063807475	0.11374875005784			categorical-20002-both_sexes-1165-
Mean OD in posterior thalamic radiation on FA skeleton (right)		16496		0.603936310264093	0.113449583803012			continuous-25420-both_sexes--irnt
H53 Visual disturbances		8255	386586	0.729612299231318	0.113373779847438			icd_first_occurrence-131210-both_sexes--
Mean ISOVF in cingulum cingulate gyrus on FA skeleton (right)		16496		0.60440057239273	0.11282555636965			continuous-25474-both_sexes--irnt
Mean L1 in cingulum hippocampus on FA skeleton (right)		16497		0.60836301256685	0.112116633358445			continuous-25236-both_sexes--irnt
Meningitis		1664	393119	0.880169274102129	0.11192001596078			categorical-20002-both_sexes-1247-
Volume of grey matter in Ventral Striatum (left)		18188		0.571269971745215	0.111915214340807			continuous-25890-both_sexes--irnt
X71.4 Procurement of drugs for chemotherapy for neoplasm for regimens in Band 9		826	394015	0.916675389285904	0.110845936123753			categorical-41200-both_sexes-X714-
D64 Other anaemias		16820	378021	0.644184601095782	0.110514168794121			icd_first_occurrence-130648-both_sexes--
Mean ICVF in cerebral peduncle on FA skeleton (right)		16496		0.616742993419355	0.11035062300946			continuous-25358-both_sexes--irnt
Hernia surgery		2563	392220	0.858078694378507	0.110101530409219			categorical-20004-both_sexes-1402-
Age when last took cannabis		27755		0.53097561346768	0.109681094840257			continuous-20455-both_sexes--irnt
Age started smoking in current smokers		29642		0.559273726144345	0.109397364575023			continuous-3436-both_sexes--irnt
Weighted-mean L3 in tract forceps major		16496		0.620241264979167	0.109267509912727			continuous-25633-both_sexes--irnt
Age started wearing glasses or contact lenses		340104		0.0324743898953032	0.108635437973286			continuous-2217-both_sexes--irnt
Mean OD in fornix cres+stria terminalis on FA skeleton (right)		16496		0.612345673636615	0.108196352502148			continuous-25430-both_sexes--irnt
Vascular/heart problems diagnosed by doctor		6048	387947	0.791648066383315	0.106855593330625			categorical-6150-both_sexes-3-
U10.6 Myocardial perfusion scan		772	394069	0.919651554985517	0.106662940622186			categorical-41200-both_sexes-U106-
E28 Ovarian dysfunction		1678	211935	0.888001507054062	0.105514956972192			icd_first_occurrence-130736-both_sexes--
K59 Other functional intestinal disorders		17857	376984	0.63690007282375	0.105228942403122			icd_first_occurrence-131640-both_sexes--
Total sugars		56050		0.370537812728353	0.104824973017766			continuous-100008-both_sexes--irnt
Weighted-mean ISOVF in tract corticospinal tract (right)		16495		0.63348102020919	0.104757545809014			continuous-25713-both_sexes--irnt
Z15.2 Upper outer quadrant of breast		824	212789	0.920522864900875	0.104729914491825			categorical-41210-both_sexes-Z152-
Inguinal/femoral hernia repair		13217	381566	0.697446439115676	0.104516695433409			categorical-20004-both_sexes-1403-
Stroke volume during PWA		20004		0.64375574857353	0.104245823911892			continuous-12686-both_sexes--irnt
M21 Other acquired deformities of limbs		3317	391524	0.841574344135059	0.104011633911365			icd_first_occurrence-131880-both_sexes--
Volume of grey matter in VIIIa Cerebellum (vermis)		18188		0.621559183123936	0.103070159611145			continuous-25910-both_sexes--irnt
Colectomy/hemicolectomy		1704	393079	0.890653874803203	0.102642660810106			categorical-20004-both_sexes-1464-
Lymph node surgery		808	393975	0.922285763367342	0.10230795336879			categorical-20004-both_sexes-1537-
Coronary angiogram		2648	392135	0.867290920631414	0.10230293154816			categorical-20004-both_sexes-1514-
Microalbumin in urine		119013		0.249345020625608	0.102002749682039			continuous-30500-both_sexes--irnt
Neuroticism score		320534		0.0506851542911421	0.101553810403811			continuous-20127-both_sexes--irnt
Q07.5 Subtotal abdominal hysterectomy		819	212794	0.923461124852266	0.101303224101766			categorical-41200-both_sexes-Q075-
Volume of pallidum (right)		18180		0.618487642473549	0.10128918321381			continuous-25018-both_sexes--irnt
Seating box height		393937		0.605705464565935	0.10089304095314			continuous-3077-both_sexes--
Mean L1 in body of corpus callosum on FA skeleton		16497		0.640199064086787	0.10033488793872			continuous-25203-both_sexes--irnt
Mean MD in pontine crossing tract on FA skeleton		16497		0.646051396182839	0.100008052062414			continuous-25105-both_sexes--irnt
Volume of grey matter in Postcentral Gyrus (right)		18188		0.626132914904855	0.0999049168784181			continuous-25815-both_sexes--irnt
narcolepsy 1220 binary		10349	382944	0.745090151509219	0.0997428633103872			categorical-narcolepsy_1220_binary-both_sexes--custom
J33 Nasal polyp		5930	388911	0.801197702676999	0.0996453721670876			icd_first_occurrence-131470-both_sexes--
Volume of grey matter in Hippocampus (right)		18188		0.616833621627008	0.0996449352358285			continuous-25887-both_sexes--irnt
Mean MO in splenium of corpus callosum on FA skeleton		16497		0.634276694967899	0.0990166484114553			continuous-25156-both_sexes--irnt
J06 Acute upper respiratory infections of multiple and unspecified sites		40431	354410	0.500100703629981	0.0989184515373162			icd_first_occurrence-131436-both_sexes--
Lisinopril		11069	383714	0.735641634696734	0.0988752976233097			categorical-20003-both_sexes-1140860696-
Weighted-mean FA in tract anterior thalamic radiation (left)		16496		0.648893111473248	0.098797466855341			continuous-25490-both_sexes--irnt
Mean MD in middle cerebellar peduncle on FA skeleton		16497		0.649051000838064	0.0983739100353211			continuous-25104-both_sexes--irnt
Weighted-mean L2 in tract corticospinal tract (right)		16496		0.658953510335453	0.0981205490221665			continuous-25605-both_sexes--irnt
Volume of grey matter in Crus II Cerebellum (left)		18188		0.637365463952125	0.098106273261644			continuous-25903-both_sexes--irnt
Longest period of unenthusiasm / disinterest		35380		0.501435738515468	0.0976205830687503			continuous-5375-both_sexes--irnt
Weighted-mean ISOVF in tract acoustic radiation (right)		16495		0.658942812173354	0.0974685835425185			continuous-25705-both_sexes--irnt
Mean L3 in superior cerebellar peduncle on FA skeleton (left)		16497		0.663909637948031	0.0958883142551793			continuous-25309-both_sexes--irnt
Other renal/kidney problem		1677	393106	0.898316344696709	0.0947376029624507			categorical-20002-both_sexes-1405-
Mean OD in anterior limb of internal capsule on FA skeleton (left)		16496		0.671630538557293	0.0945958337743168			continuous-25409-both_sexes--irnt
HCadjBMI male custom		180560		0.237569513416555	0.0940953861465136			continuous-HCadjBMI_male_custom-males--custom
Weighted-mean FA in tract forceps minor		16496		0.664469054679425	0.0939701593002431			continuous-25499-both_sexes--irnt
Age stopped smoking		97470		0.316536904364108	0.0932386977911184			continuous-2897-both_sexes--irnt
Stroke		5232	389551	0.831101556183506	0.0925007668331667			categorical-20002-both_sexes-1081-
Volume of grey matter in VIIIb Cerebellum (vermis)		18188		0.662533487420996	0.0921030682135201			continuous-25913-both_sexes--irnt
FH Heart disease custom		176473	204519	0.350019444209489	0.0916500272966784			categorical-FH_Heart_disease_custom-both_sexes--custom
Q18.9 Unspecified diagnostic endoscopic examination of uterus		5802	207811	0.814852282042336	0.0914778180447882			categorical-41200-both_sexes-Q189-
K90 Intestinal malabsorption		3367	391474	0.856141609137386	0.0911974564281356			icd_first_occurrence-131688-both_sexes--
H60 Otitis externa		17587	377254	0.693491286368387	0.0910941076210618			icd_first_occurrence-131222-both_sexes--
Volume of grey matter in I-IV Cerebellum (right)		18188		0.660076654730491	0.0909974478531671			continuous-25894-both_sexes--irnt
90th percentile of z-statistic (in group-defined amygdala activation mask) for faces-shapes contrast		15902		0.676080589084858	0.0909317092531947			continuous-25768-both_sexes--irnt
Mean FA in posterior corona radiata on FA skeleton (right)		16497		0.685377959248862	0.090761332205785			continuous-25082-both_sexes--irnt
sitting height female custom		213165		0.205354785142331	0.0905834775144785			continuous-sitting_height_female_custom-females--custom
Weighted-mean MD in tract parahippocampal part of cingulum (left)		16496		0.677500164911518	0.0899542939594201			continuous-25521-both_sexes--irnt
Weighted-mean MD in tract uncinate fasciculus (left)		16496		0.668329889973752	0.0899468043781276			continuous-25540-both_sexes--irnt
Mean MO in inferior cerebellar peduncle on FA skeleton (left)		16497		0.664044560752488	0.0899052800206579			continuous-25163-both_sexes--irnt
Weighted-mean FA in tract inferior longitudinal fasciculus (left)		16496		0.682066224745349	0.0895339213991602			continuous-25502-both_sexes--irnt
L91.2 Insertion of central venous catheter NEC		1719	393122	0.902910988660026	0.0895299836521269			categorical-41210-both_sexes-L912-
Mean L2 in pontine crossing tract on FA skeleton		16497		0.684400806773575	0.0892134903658765			continuous-25249-both_sexes--irnt
Median BOLD effect (in group-defined amygdala activation mask) for faces-shapes contrast		15902		0.685981179817896	0.0885209106097642			continuous-25052-both_sexes--irnt
G19.9 Unspecified diagnostic endoscopic examination of oesophagus using rigid oesophagoscope		918	393923	0.933052360986394	0.0881770123279881			categorical-41210-both_sexes-G199-
Monocyte percentage		382770		0.0560116490636447	0.0880822672259699			continuous-30190-both_sexes--irnt
Naproxen		2563	392220	0.882711567332689	0.0880196262249673			categorical-20003-both_sexes-1140871462-
Mean OD in anterior limb of internal capsule on FA skeleton (right)		16496		0.692691291705554	0.0877396514951607			continuous-25408-both_sexes--irnt
Weighted-mean MO in tract forceps major		16496		0.692788126904401	0.0875551853376381			continuous-25552-both_sexes--irnt
height female custom		213192		0.232971816305062	0.0871371441000106			continuous-height_female_custom-females--custom
Shoulder surgery		5934	388849	0.821822714458539	0.0869399477484044			categorical-20004-both_sexes-1499-
Mean L3 in superior fronto-occipital fasciculus on FA skeleton (right)		16497		0.66497328555546	0.0867659526269914			continuous-25338-both_sexes--irnt
Mean L1 in pontine crossing tract on FA skeleton		16497		0.688258900784143	0.0860751300845414			continuous-25201-both_sexes--irnt
Calcichew 1.25g chewable tablet		850	393933	0.934482984019307	0.0859836227812341			categorical-20003-both_sexes-1140870856-
R17.2 Elective lower uterine segment caesarean delivery		1682	211931	0.908248249306958	0.0858376562249259			categorical-41200-both_sexes-R172-
Medication for pain relief	constipation	heartburn		55157	335526	0.543866050147233	0.085696003593502			categorical-6154-both_sexes-1-
Median z-statistic (in group-defined mask) for faces-shapes contrast		15902		0.686210660433193	0.0855527608084756			continuous-25050-both_sexes--irnt
H61 Other disorders of external ear		24631	370210	0.64255437678964	0.0848723940047588			icd_first_occurrence-131224-both_sexes--
N48 Other disorders of penis		5108	176120	0.844213299811066	0.084633565787616			icd_first_occurrence-132088-both_sexes--
appendicularFFMI male custom		177683		0.278069362291053	0.0844650805299221			continuous-appendicularFFMI_male_custom-males--custom
P05.4 Excision of lesion of vulva NEC		847	212766	0.935208954176401	0.0844471749877022			categorical-41200-both_sexes-P054-
Vascular/heart problems diagnosed by doctor		106486	287509	0.414126645831946	0.0840379970841152			categorical-6150-both_sexes-4-
insomnia 1200 quant		391456		0.0748566906518354	0.0839242805885795			continuous-insomnia_1200_quant-both_sexes--custom
Angina		12586	382197	0.76451447955664	0.08380764704492			categorical-20002-both_sexes-1074-
Nifedipine		872	393911	0.936067524554154	0.0838035941066274			categorical-20003-both_sexes-1140861088-
Eosinophill percentage		382770		0.0779279870356181	0.0833669682316392			continuous-30210-both_sexes--irnt
Mean ISOVF in medial lemniscus on FA skeleton (left)		16496		0.695359594954234	0.0828288879431766			continuous-25449-both_sexes--irnt
Depression custom		68114	326727	0.481236834019651	0.0823718945572659			categorical-Depression_custom-both_sexes--custom
Volume of ventricular cerebrospinal fluid		18193		0.647299718393023	0.082280713248624			continuous-25004-both_sexes--irnt
Mean L3 in cerebral peduncle on FA skeleton (left)		16497		0.701756826717706	0.0818412319107223			continuous-25311-both_sexes--irnt
V54.4 Injection around spinal facet of spine		4261	390580	0.862339192378066	0.0815834058668001			categorical-41200-both_sexes-V544-
Mean FA in superior corona radiata on FA skeleton (right)		16497		0.712338765003752	0.0812004983030667			continuous-25080-both_sexes--irnt
N47 Redundant prepuce	phimosis and paraphimosis		2681	178547	0.894436799288552	0.0808879440419248			icd_first_occurrence-132086-both_sexes--
Mean sphered cell volume		377155		0.0837891828007862	0.0808177210335993			continuous-30270-both_sexes--irnt
Volume of grey matter in Occipital Pole (right)		18188		0.682910521573379	0.0804065454008638			continuous-25877-both_sexes--irnt
Oestradiol		59620		0.408203791567326	0.0797503277280685			continuous-30800-both_sexes--irnt
Red blood cell (erythrocyte) distribution width		383467		0.0863197826199069	0.0797264375587957			continuous-30070-both_sexes--irnt
Vascular/heart problems diagnosed by doctor		12590	381405	0.775860717320698	0.0791330112087827			categorical-6150-both_sexes-2-
Endoscopy / gastroscopy		7933	386850	0.81443582298022	0.0789462328387832			categorical-20004-both_sexes-1517-
Mean FA in fornix cres+stria terminalis on FA skeleton (right)		16497		0.690511577637723	0.0787177278863726			continuous-25094-both_sexes--irnt
Mean FA in sagittal stratum on FA skeleton (left)		16497		0.721055487605853	0.0786461838387143			continuous-25087-both_sexes--irnt
HCadjBMI custom		393490		0.0904861725971862	0.078539507249125			continuous-HCadjBMI_custom-both_sexes--custom
Median z-statistic (in group-defined mask) for faces activation		15902		0.715653998107236	0.0785048287058611			continuous-25046-both_sexes--irnt
Mean L3 in pontine crossing tract on FA skeleton		16497		0.719045653200832	0.0782082450674539			continuous-25297-both_sexes--irnt
Maximum carotid IMT (intima-medial thickness) at 210 degrees		21839		0.684024476757241	0.0778181736322557			continuous-22678-both_sexes--irnt
I83 Varicose veins of lower extremities		17877	376964	0.730552791468686	0.0775037282024641			icd_first_occurrence-131402-both_sexes--
Mean ISOVF in medial lemniscus on FA skeleton (right)		16496		0.721154366460815	0.0773897469200883			continuous-25448-both_sexes--irnt
Mean MD in cerebral peduncle on FA skeleton (left)		16497		0.720023286944725	0.0771378729246545			continuous-25119-both_sexes--irnt
Heel bone mineral density (BMD) T-score	automated (right)		125403		0.37215933138128	0.0769779734056281			continuous-4125-both_sexes--irnt
Weighted-mean MD in tract parahippocampal part of cingulum (right)		16496		0.722919779534283	0.076340502442606			continuous-25522-both_sexes--irnt
H80 Otosclerosis		837	394004	0.941957775150707	0.0761343706758142			icd_first_occurrence-131250-both_sexes--
Median T2star in thalamus (left)		16739		0.729244225416585	0.0758833690978251			continuous-25026-both_sexes--irnt
U21.2 Computed tomography NEC		9525	385316	0.812020405377617	0.0758200239834294			categorical-41200-both_sexes-U212-
Weighted-mean ICVF in tract forceps major		16495		0.73655025808705	0.0755468693002475			continuous-25660-both_sexes--irnt
Mean L2 in superior cerebellar peduncle on FA skeleton (left)		16497		0.73153052813184	0.0754032873890978			continuous-25261-both_sexes--irnt
Nasal/sinus/nose surgery		13685	381098	0.775301678112581	0.0753887642569133			categorical-20004-both_sexes-1128-
Weighted-mean OD in tract acoustic radiation (right)		16495		0.728998703626483	0.0753238918891675			continuous-25678-both_sexes--irnt
Father's age at death		291196		0.174327140027734	0.075025445082929			continuous-1807-both_sexes--irnt
Ventricular rate		21281		0.734857941927716	0.0750081561874603			continuous-12336-both_sexes--irnt
Mean OD in external capsule on FA skeleton (right)		16496		0.737612434181837	0.0748305442717675			continuous-25424-both_sexes--irnt
HGSadjHtWt custom		392236		0.0939380768776157	0.0742218803455212			continuous-HGSadjHtWt_custom-both_sexes--custom
Mean FA in superior longitudinal fasciculus on FA skeleton (left)		16497		0.738466556860155	0.0741714702293631			continuous-25097-both_sexes--irnt
Heel bone mineral density (BMD) (right)		125334		0.389148958695763	0.0740089000236359			continuous-4124-both_sexes--irnt
M67 Other disorders of synovium and tendon		9091	385750	0.817299016673342	0.0735370326908047			icd_first_occurrence-131942-both_sexes--
Mean MO in superior longitudinal fasciculus on FA skeleton (right)		16497		0.738305840817304	0.0735030181180684			continuous-25192-both_sexes--irnt
Vascular/heart problems diagnosed by doctor		9308	384687	0.822053751149771	0.0734693937323019			categorical-6150-both_sexes-1-
Tramadol		4384	390399	0.87520038127028	0.0732645585575978			categorical-20003-both_sexes-1140864992-
Mean reticulocyte volume		377154		0.119762267281211	0.073230476366032			continuous-30260-both_sexes--irnt
U09.1 Computed tomography of pelvis		879	393962	0.94390234075909	0.0731179845975256			categorical-41210-both_sexes-U091-
Birth weight known		224079	170704	0.479232572994343	0.0730601452756055			categorical-120-both_sexes-1-
H90 Conductive and sensorineural hearing loss		5967	388874	0.854640223933661	0.0727268841771153			icd_first_occurrence-131258-both_sexes--
Recent inability to stop or control worrying		127785		0.17491440748467	0.0724352507175716			continuous-20509-both_sexes--
Z29.1 Rectum		11417	383424	0.804981246204416	0.0723972269107694			categorical-41210-both_sexes-Z291-
Medication for pain relief	constipation	heartburn		11372	379311	0.804145776440081	0.0718688696750421			categorical-6154-both_sexes-6-
Migraine		11717	383066	0.798602202496145	0.0713705349263715			categorical-20002-both_sexes-1265-
Volume of grey matter in Crus II Cerebellum (right)		18188		0.731632398675829	0.0712067997932336			continuous-25905-both_sexes--irnt
N89 Other noninflammatory disorders of vagina		9874	203739	0.816213149996245	0.0710143087621448			icd_first_occurrence-132140-both_sexes--
Weighted-mean ISOVF in tract cingulate gyrus part of cingulum (left)		16495		0.745369180961962	0.070741429899826			continuous-25708-both_sexes--irnt
Volume of grey matter in X Cerebellum (vermis)		18188		0.737203219238666	0.0707046899430162			continuous-25919-both_sexes--irnt
hand grip strength custom		393068		0.0317818687456936	0.0706344983446291			continuous-hand_grip_strength_custom-both_sexes--custom
Age last used hormone-replacement therapy (HRT)		62787		0.475152066677416	0.0703404251311969			continuous-3546-both_sexes--irnt
Depressive symptoms custom		372325		0.184366792859407	0.0700473228621873			continuous-Depressive_symptoms_custom-both_sexes--custom
Volume of grey matter in Juxtapositional Lobule Cortex (formerly Supplementary Motor Cortex) (right)		18188		0.736394036717373	0.0699909228989658			continuous-25833-both_sexes--irnt
Weighted-mean MO in tract superior longitudinal fasciculus (right)		16496		0.747580684986834	0.0691883338799194			continuous-25564-both_sexes--irnt
Augmentation index for PWA		20470		0.75590033666118	0.0685392892127008			continuous-12681-both_sexes--irnt
Monocyte count		382765		0.139821828028387	0.06806021502371			continuous-30130-both_sexes--irnt
A57.7 Injection of therapeutic substance around spinal nerve root		1705	393136	0.926693813873756	0.0679287524051548			categorical-41200-both_sexes-A577-
F32 Depressive episode		41680	353161	0.66208030220387	0.0675584456404651			icd_first_occurrence-130894-both_sexes--
K25 Gastric ulcer		8075	386766	0.8478658899141	0.0669279069431766			icd_first_occurrence-131590-both_sexes--
ratio lactate pyruvate		94467		0.47657124094486	0.0668597468093075			continuous-ratio_lactate_pyruvate-both_sexes--custom
M18 Arthrosis of first carpometacarpal joint		1696	393145	0.927963439552388	0.0667835026970842			icd_first_occurrence-131874-both_sexes--
Weighted-mean OD in tract superior thalamic radiation (right)		16495		0.748442155133064	0.0666234164483867			continuous-25701-both_sexes--irnt
Median z-statistic (in group-defined mask) for shapes activation		15902		0.756843022861569	0.0665811527108817			continuous-25042-both_sexes--irnt
WCadjBMI custom		393484		0.0588235318878401	0.0663636506161019			continuous-WCadjBMI_custom-both_sexes--custom
Deep venous thrombosis (dvt)		7887	386896	0.848837388210788	0.066361952887776			categorical-20002-both_sexes-1094-
Mean FA in anterior limb of internal capsule on FA skeleton (left)		16497		0.76173348191073	0.0661739268441679			continuous-25073-both_sexes--irnt
AtopDerm Wide custom		39510	310688	0.671989413579959	0.066114627483703			categorical-AtopDerm_Wide_custom-both_sexes--custom
AtopDerm Wide custom		39510	310688	0.671989413579959	0.066114627483703			categorical-AtopDerm_Wide_custom-both_sexes--custom
Bricanyl 250mcg inhaler		895	393888	0.949031857412514	0.0656703576212441			categorical-20003-both_sexes-1140862168-
Volume of grey matter in IX Cerebellum (vermis)		18188		0.757735464961241	0.0655874851469492			continuous-25916-both_sexes--irnt
Hand grip strength (right)		393230		0.0468381688447988	0.0655143632560797			continuous-47-both_sexes--irnt
Volume of grey matter in X Cerebellum (right)		18188		0.74780560005861	0.0653965999022986			continuous-25920-both_sexes--irnt
Portion size		56026		0.210778498099073	0.0650357370125988			continuous-100010-both_sexes--
Corneal resistance factor left custom		83193		0.812757321608798	0.0647528085619293			continuous-Corneal_resistance_factor_left_custom-both_sexes--custom
Hypertension		102580	292203	0.541421659179774	0.0646819483032091			categorical-20002-both_sexes-1065-
X72.3 Delivery of simple parenteral chemotherapy for neoplasm at first attendance		3331	391510	0.901311288976001	0.0644936662098719			categorical-41210-both_sexes-X723-
G83 Other paralytic syndromes		881	393960	0.950810110940286	0.0638018088954998			icd_first_occurrence-131106-both_sexes--
Z27.4 Duodenum		30511	364330	0.723459625750307	0.0634463818112398			categorical-41210-both_sexes-Z274-
Weighted-mean FA in tract posterior thalamic radiation (left)		16496		0.769523804201008	0.0633987078347495			continuous-25507-both_sexes--irnt
Weighted-mean FA in tract cingulate gyrus part of cingulum (right)		16496		0.775760292949951	0.0631561967759768			continuous-25493-both_sexes--irnt
X72.4 Delivery of subsequent element of cycle of chemotherapy for neoplasm		2627	392214	0.914574457381458	0.0629292896405105			categorical-41200-both_sexes-X724-
Minerals - magnesium		847	393936	0.951609616668995	0.0627604112160353			categorical-20003-both_sexes-1141145812-
Magnesium		56050		0.585225827678536	0.0627360537100026			continuous-100017-both_sexes--irnt
Minimum carotid IMT (intima-medial thickness) at 120 degrees		21819		0.753039776719434	0.0626217299381843			continuous-22670-both_sexes--irnt
Mean MO in superior cerebellar peduncle on FA skeleton (left)		16497		0.770000105067047	0.0623252761170602			continuous-25165-both_sexes--irnt
HGSadjHtWt male custom		180063		0.362818089410516	0.0623163784238811			continuous-HGSadjHtWt_male_custom-males--custom
Met minutes walking		320034		0.23807792904791	0.0620160008772495			continuous-Met_minutes_walking-both_sexes--custom
Mean MD in superior cerebellar peduncle on FA skeleton (right)		16497		0.7763981850032	0.0619124400597071			continuous-25116-both_sexes--irnt
D63 Anaemia in chronic diseases classified elsewhere		897	393944	0.95285951274825	0.0611553269353207			icd_first_occurrence-130646-both_sexes--
Hip circumference		394124		0.191897840066462	0.0611200141208437			continuous-49-both_sexes--irnt
hand grip strength male custom		180496		0.363157337707231	0.0609415885267216			continuous-hand_grip_strength_male_custom-males--custom
Ear/vestibular disorder		3467	391316	0.904021458148205	0.0608757360353338			categorical-20002-both_sexes-1415-
J00 Acute nasopharyngitis [common cold]		4325	390516	0.892518708506373	0.0607411203953593			icd_first_occurrence-131424-both_sexes--
Nasal polyps		1751	393032	0.934349855367531	0.0605290883581045			categorical-20002-both_sexes-1417-
Mean FA in cingulum hippocampus on FA skeleton (left)		16497		0.784255059098905	0.0599869048642448			continuous-25093-both_sexes--irnt
hip circ custom		394124		0.203802138100469	0.0595165991900228			continuous-hip_circ_custom-both_sexes--custom
Mean ISOVF in posterior limb of internal capsule on FA skeleton (right)		16496		0.781556590944946	0.0589612000820094			continuous-25458-both_sexes--irnt
M86 Osteomyelitis		1770	393071	0.936031994305297	0.0588003361518057			icd_first_occurrence-131974-both_sexes--
Protein		56050		0.61314399531559	0.0584090368469535			continuous-100003-both_sexes--irnt
Mean L3 in retrolenticular part of internal capsule on FA skeleton (left)		16497		0.789871394563473	0.058335841674126			continuous-25317-both_sexes--irnt
Volume of grey matter in Planum Polare (left)		18188		0.773524372167067	0.0580033815179522			continuous-25868-both_sexes--irnt
Mean MD in superior cerebellar peduncle on FA skeleton (left)		16497		0.786861012533935	0.0578500248532519			continuous-25117-both_sexes--irnt
Mean OD in superior longitudinal fasciculus on FA skeleton (left)		16496		0.797097619217515	0.0578023332224549			continuous-25433-both_sexes--irnt
Frequency of feeling guilt or remorse after drinking alcohol in last year		70786		0.466267858548477	0.0575121554630915			continuous-20409-both_sexes--
Volume of grey matter in VIIIb Cerebellum (left)		18188		0.781852517784151	0.0573083246201263			continuous-25912-both_sexes--irnt
Recent feelings of tiredness or low energy		128044		0.400794611465086	0.0570761075933524			continuous-20519-both_sexes--
K44 Diaphragmatic hernia		35886	358955	0.732680291905454	0.0569730843130053			icd_first_occurrence-131620-both_sexes--
Haematocrit percentage		383469		0.140991424773716	0.0568476119091215			continuous-30030-both_sexes--irnt
chronotype 1180 quant		350227		0.255791108753271	0.0568145082531863			continuous-chronotype_1180_quant-both_sexes--custom
Mean MO in anterior corona radiata on FA skeleton (left)		16497		0.796541791742843	0.0567303842150178			continuous-25175-both_sexes--irnt
Weighted-mean L2 in tract forceps major		16496		0.796968351401138	0.056729326655301			continuous-25606-both_sexes--irnt
Zinc product		2632	392151	0.924074854999909	0.0567041405028641			categorical-20003-both_sexes-1140888538-
X29.2 Continuous intravenous infusion of therapeutic substance NEC		4413	390428	0.902985091351791	0.0565778349504052			categorical-41200-both_sexes-X292-
Doctor diagnosed asthma		12644	87233	0.845453471432197	0.0561657749434131			categorical-22127-both_sexes--
Mean L2 in fornix on FA skeleton		16497		0.767524251952546	0.05600786712401			continuous-25253-both_sexes--irnt
M81 Osteoporosis without pathological fracture		14043	380798	0.831073133396463	0.055917335265283			icd_first_occurrence-131964-both_sexes--
S57.3 Toilet of skin NEC		843	393998	0.956828453384586	0.0557784352019127			categorical-41210-both_sexes-S573-
Ever had period of mania / excitability		5284	120090	0.898696250845052	0.0553216811862729			categorical-20501-both_sexes--
Lipoprotein A		299759		0.316200320068958	0.0548832238734835			continuous-30790-both_sexes--irnt
Waist circumference		394166		0.190919156274168	0.0544751146913958			continuous-48-both_sexes--irnt
Eosinophill count		382765		0.250391758759752	0.054445766689977			continuous-30150-both_sexes--irnt
N21 Calculus of lower urinary tract		924	393917	0.957926682955041	0.0543743396390242			icd_first_occurrence-132038-both_sexes--
V55.2 Two levels of spine		2585	392256	0.927817288484792	0.0541292786616286			categorical-41210-both_sexes-V552-
Mean L1 in corticospinal tract on FA skeleton (left)		16497		0.805122480312401	0.0540121676303091			continuous-25207-both_sexes--irnt
Mean ICVF in superior fronto-occipital fasciculus on FA skeleton (right)		16496		0.78963517666086	0.0537768106220946			continuous-25386-both_sexes--irnt
Mean FA in body of corpus callosum on FA skeleton		16497		0.803978348813558	0.0536780671923916			continuous-25059-both_sexes--irnt
waist circ custom		394166		0.1985009588068	0.053557236037004			continuous-waist_circ_custom-both_sexes--custom
Calcium		344966		0.28119231562574	0.0531957884828172			continuous-30680-both_sexes--irnt
Haemoglobin concentration		383469		0.158014961850367	0.0527939451043548			continuous-30020-both_sexes--irnt
Mean OD in posterior thalamic radiation on FA skeleton (left)		16496		0.811557203918667	0.0521057949927898			continuous-25421-both_sexes--irnt
K11 Diseases of salivary glands		2607	392234	0.930747209892106	0.0518300237844984			icd_first_occurrence-131574-both_sexes--
Mean OD in inferior cerebellar peduncle on FA skeleton (right)		16496		0.808854681004098	0.0512457298151103			continuous-25402-both_sexes--irnt
Muscle/soft tissue surgery		11363	383420	0.84796578753959	0.0511927904276618			categorical-20004-both_sexes-1297-
Recent poor appetite or overeating		128130		0.329810095218972	0.0510795255806887			continuous-20511-both_sexes--
Frequency of memory loss due to drinking alcohol in last year		70805		0.372797748544121	0.0503392780006169			continuous-20408-both_sexes--
ECG	load		59062		0.5621674338089	0.0502684052258618			continuous-5984-both_sexes--irnt
Mean L3 in fornix on FA skeleton		16497		0.790856421527072	0.0501486594279311			continuous-25301-both_sexes--irnt
weightadjheight custom		393562		0.289228638963967	0.0495953084329583			continuous-weightadjheight_custom-both_sexes--custom
Y53.4 Approach to organ under fluoroscopic control		19562	375279	0.824153160147482	0.0494337382519262			categorical-41210-both_sexes-Y534-
H20.6 Fibreoptic endoscopic resection of lesion of colon NEC		3690	391151	0.924646684576761	0.0489912614116502			categorical-41200-both_sexes-H206-
Pulse rate	automated reading		372555		0.316385874866739	0.0486101337280731			continuous-102-both_sexes--irnt
Y98.1 Radiology of one body area (or < 20 minutes)		24126	370715	0.811933001225909	0.0480471141313144			categorical-41210-both_sexes-Y981-
Z67.5 Lumbar intervertebral joint		2616	392225	0.935696543314186	0.048034305479808			categorical-41210-both_sexes-Z675-
Z92.6 Abdomen NEC		9786	385055	0.868907833930455	0.0480209872340938			categorical-41210-both_sexes-Z926-
N94 Pain and other conditions associated with female genital organs and menstrual cycle		9624	203989	0.871444972322129	0.0478757499453527			icd_first_occurrence-132150-both_sexes--
Median BOLD effect (in group-defined mask) for faces activation		15902		0.826370487743122	0.0472469793103645			continuous-25044-both_sexes--irnt
I10 Essential (primary) hypertension		98167	296674	0.663697016157465	0.0472083919712858			icd_first_occurrence-131286-both_sexes--
J22 Unspecified acute lower respiratory infection		47290	347551	0.709564817818798	0.0471383380073585			icd_first_occurrence-131462-both_sexes--
S06.5 Excision of lesion of skin of head or neck NEC		11698	383143	0.869903594241785	0.0469965180492667			categorical-41200-both_sexes-S065-
Volume of hippocampus (left)		18180		0.818931917138107	0.0468048596049586			continuous-25019-both_sexes--irnt
I25 Chronic ischaemic heart disease		30007	364834	0.80107165786934	0.046436558550408			icd_first_occurrence-131306-both_sexes--
Weighted-mean FA in tract anterior thalamic radiation (right)		16496		0.832257637205334	0.046425690116631			continuous-25491-both_sexes--irnt
Mean MO in medial lemniscus on FA skeleton (right)		16497		0.831744454649982	0.0459960052064938			continuous-25160-both_sexes--irnt
90th percentile of z-statistic (in group-defined mask) for shapes activation		15902		0.831006595893949	0.0459182448468358			continuous-25762-both_sexes--irnt
Basophill count		382765		0.2607759891071	0.0458184610920683			continuous-30160-both_sexes--
Y05.5 Debridement of organ NOC		870	393971	0.964643790575604	0.0454978294895652			categorical-41210-both_sexes-Y055-
U05.1 Computed tomography of head		3619	391222	0.930816006522369	0.0446240612779438			categorical-41210-both_sexes-U051-
T91.1 Biopsy of sentinel lymph node NEC		869	212744	0.964972947328507	0.0445878697170885			categorical-41210-both_sexes-T911-
Trunk fat mass		387722		0.347827038677367	0.0444522327679696			continuous-23128-both_sexes--irnt
Z28.5 Descending colon		9738	385103	0.887223088151713	0.0442797682904759			categorical-41210-both_sexes-Z285-
acetate		94972		0.645354739065284	0.0441816685266476			continuous-acetate-both_sexes--custom
Volume of grey matter in VI Cerebellum (right)		18188		0.825840481772985	0.0441353891794928			continuous-25899-both_sexes--irnt
Z54.4 Biceps brachii		894	393947	0.965855085771757	0.0439554443670429			categorical-41210-both_sexes-Z544-
Falls in the last year		393948		0.107198319256348	0.0439400647426165			continuous-2296-both_sexes--
Mean MO in external capsule on FA skeleton (left)		16497		0.838706340938356	0.0436031412336636			continuous-25185-both_sexes--irnt
E89 Postprocedural endocrine and metabolic disorders	not elsewhere classified		1749	393092	0.952611002452649	0.0433892286557414			icd_first_occurrence-130832-both_sexes--
Age when periods started (menarche)		207634		0.368080116557452	0.0428101312152428			continuous-2714-both_sexes--
Arm fat percentage (left)		387830		0.229301394792147	0.0428020001988791			continuous-23123-both_sexes--irnt
I77 Other disorders of arteries and arterioles		1870	392971	0.953455222789878	0.0425163134558475			icd_first_occurrence-131390-both_sexes--
Heel bone mineral density (BMD) T-score	automated (left)		125447		0.623532072804699	0.0424118595491189			continuous-4106-both_sexes--irnt
B15 Acute hepatitis a		868	393973	0.966629283253699	0.0423785549344681			icd_first_occurrence-130194-both_sexes--
Whole body fat mass		387351		0.360505144136716	0.041945917952794			continuous-23100-both_sexes--irnt
fat free mass index male custom		177621		0.604150146057389	0.0412271356154305			continuous-fat_free_mass_index_male_custom-males--custom
Ever thought that life not worth living		127453		0.523464352927724	0.0410378063675951			continuous-20479-both_sexes--
Arm fat mass (left)		387798		0.376497778762058	0.0409366728837267			continuous-23124-both_sexes--irnt
Volume of grey matter in VI Cerebellum (left)		18188		0.838001857098574	0.040927442206056			continuous-25897-both_sexes--irnt
Heel bone mineral density (BMD) (left)		125375		0.634004839672832	0.0408792483823616			continuous-4105-both_sexes--irnt
Mean ICVF in superior fronto-occipital fasciculus on FA skeleton (left)		16496		0.839046284776468	0.040682895818896			continuous-25387-both_sexes--irnt
Lipitor 10mg tablet		2744	392039	0.945810058745659	0.0404350585211267			categorical-20003-both_sexes-1141146138-
Mean ICVF in inferior cerebellar peduncle on FA skeleton (right)		16496		0.8523543671465	0.0401531008632151			continuous-25354-both_sexes--irnt
Arthroscopy nos		8731	386052	0.902482043532527	0.0401323222952347			categorical-20004-both_sexes-1493-
T96.2 Excision of lesion of soft tissue NEC		904	393937	0.968954487535253	0.039881576757165			categorical-41200-both_sexes-T962-
Z89.1 Shoulder NEC		891	393950	0.969065335783112	0.0397089507097294			categorical-41210-both_sexes-Z891-
systolic blood pressure custom		389886		0.38082834749905	0.0395820852115356			continuous-systolic_blood_pressure_custom-both_sexes--custom
Volume of pallidum (left)		18180		0.846673679454553	0.0395136900305364			continuous-25017-both_sexes--irnt
Weighted-mean ISOVF in tract inferior longitudinal fasciculus (left)		16495		0.856341232280867	0.0394511595537442			continuous-25718-both_sexes--irnt
BFPadjBMI custom		387669		0.180017175108579	0.0388603255637563			continuous-BFPadjBMI_custom-both_sexes--custom
Mean FA in anterior limb of internal capsule on FA skeleton (right)		16497		0.859148952024264	0.0388040919310092			continuous-25072-both_sexes--irnt
Ever had known person concerned about	or recommend reduction of	alcohol consumption		128101		0.292093478110752	0.038724743036093			continuous-20405-both_sexes--
FFMIadjBMI female custom		209946		0.602493829063947	0.038690154236277			continuous-FFMIadjBMI_female_custom-females--custom
Arm fat percentage (right)		387894		0.28057551508373	0.0385559445495199			continuous-23119-both_sexes--irnt
BMI custom		393562		0.408461922248516	0.0385133259285911			continuous-BMI_custom-both_sexes--custom
Body mass index (BMI)		393562		0.4084631679933	0.0385128291846302			continuous-21001-both_sexes--irnt
Mean ISOVF in splenium of corpus callosum on FA skeleton		16496		0.855904669301758	0.0385034276450962			continuous-25444-both_sexes--irnt
Sodium in urine		382952		0.410293570821301	0.0381945228739412			continuous-30530-both_sexes--irnt
Recent changes in speed/amount of moving or speaking		128078		0.199151227041527	0.0381159411975263			continuous-20518-both_sexes--
Recent feelings of inadequacy		127703		0.447294014520797	0.0380787080231082			continuous-20507-both_sexes--
Mean MO in tapetum on FA skeleton (left)		16497		0.853566423146708	0.0378691291173864			continuous-25199-both_sexes--irnt
Red blood cell (erythrocyte) count		383469		0.345680276146737	0.0376419686695976			continuous-30010-both_sexes--irnt
L21 Seborrhoeic dermatitis		7967	386874	0.913537097530765	0.037559372547836			icd_first_occurrence-131722-both_sexes--
systolic blood pressure adjBMI custom		388715		0.410352457478049	0.0372711281549686			continuous-systolic_blood_pressure_adjBMI_custom-both_sexes--custom
Mean ISOVF in anterior limb of internal capsule on FA skeleton (right)		16496		0.861198619732907	0.0372601511751391			continuous-25456-both_sexes--irnt
Mean OD in retrolenticular part of internal capsule on FA skeleton (left)		16496		0.866844540880222	0.0369352591318816			continuous-25413-both_sexes--irnt
C61 Malignant neoplasm of prostate		5577	175651	0.930719472555874	0.0368843570298648			icd10-C61-both_sexes--
H25 Senile cataract		11708	383133	0.897840230074044	0.0368777180139689			icd_first_occurrence-131164-both_sexes--
Reticulocyte count		377154		0.437603810267522	0.0368227290113223			continuous-30250-both_sexes--irnt
High light scatter reticulocyte count		377154		0.444637477011496	0.0363794763351109			continuous-30300-both_sexes--irnt
Arm fat mass (right)		387864		0.432457117827342	0.0363529768167675			continuous-23120-both_sexes--irnt
High light scatter reticulocyte percentage		377155		0.454690569482725	0.0358658389017797			continuous-30290-both_sexes--irnt
Mean L3 in posterior limb of internal capsule on FA skeleton (right)		16497		0.86704521504321	0.0358127221855496			continuous-25314-both_sexes--irnt
Bendroflumethiazide		22256	372527	0.86258398897705	0.0357643315922269			categorical-20003-both_sexes-1141194794-
Omega-3/fish oil supplement		15001	379782	0.873102162188573	0.0353812254473389			categorical-20003-both_sexes-1193-
Mean ICVF in posterior limb of internal capsule on FA skeleton (right)		16496		0.874184566221623	0.0349769804333821			continuous-25362-both_sexes--irnt
Weight		393709		0.398651077186907	0.0346407769403082			continuous-21002-both_sexes--irnt
Trunk fat percentage		387739		0.421074271715661	0.0345570179652395			continuous-23127-both_sexes--irnt
HDL cholesterol		344938		0.438460982814221	0.0344768030194158			continuous-30760-both_sexes--irnt
Forced expiratory volume in 1-second (FEV1)	predicted		127146		0.285277069648921	0.0344303361173394			continuous-20153-both_sexes--irnt
weight custom		393709		0.401789887363759	0.0344108955552788			continuous-weight_custom-both_sexes--custom
Mean OD in superior cerebellar peduncle on FA skeleton (left)		16496		0.872008680561701	0.03439261101894			continuous-25405-both_sexes--irnt
Body fat percentage		387753		0.343083858794575	0.0338438728063243			continuous-23099-both_sexes--irnt
Volume of grey matter in Temporal Occipital Fusiform Cortex (right)		18188		0.866678445558269	0.0336039929957636			continuous-25859-both_sexes--irnt
Weighted-mean L3 in tract uncinate fasciculus (right)		16496		0.876039572133744	0.0334452505325489			continuous-25649-both_sexes--irnt
Allergy or anaphylactic reaction to food		1746	393037	0.962132922799645	0.0334065494832769			categorical-20002-both_sexes-1385-
body fat percent custom		387753		0.349727931634074	0.0333819343438603			continuous-body_fat_percent_custom-both_sexes--custom
Malabsorption/coeliac disease		1725	393058	0.963251192202187	0.0333737435653534			categorical-20002-both_sexes-1456-
Leg fat mass (left)		387922		0.378871922505034	0.0327778408240761			continuous-23116-both_sexes--irnt
Mean L1 in cingulum hippocampus on FA skeleton (left)		16497		0.881132947124066	0.0327217995567898			continuous-25237-both_sexes--irnt
Y66.3 Harvest of bone from iliac crest		911	393930	0.974577890149936	0.0324998178359969			categorical-41210-both_sexes-Y663-
Co-codamol		9257	385526	0.920017428672846	0.0324130682778503			categorical-20003-both_sexes-1140923346-
Mean L1 in cingulum cingulate gyrus on FA skeleton (left)		16497		0.884634376391152	0.0322821324615162			continuous-25235-both_sexes--irnt
Mean corpuscular volume		383467		0.479723739460654	0.031973913776716			continuous-30040-both_sexes--irnt
Mean ISOVF in anterior limb of internal capsule on FA skeleton (left)		16496		0.881976978740914	0.0318418379201131			continuous-25457-both_sexes--irnt
K02 Dental caries		3549	391292	0.948245828705392	0.0315570226233837			icd_first_occurrence-131556-both_sexes--
Q66 Congenital deformities of feet		872	393969	0.975383573076243	0.031496576256732			icd_first_occurrence-132542-both_sexes--
Potassium in urine		382934		0.515430275783859	0.0314607702369887			continuous-30520-both_sexes--irnt
M79 Other soft tissue disorders	not elsewhere classified		64586	330255	0.763456597037104	0.0314011672973413			icd_first_occurrence-131960-both_sexes--
Reticulocyte percentage		377154		0.514649815661599	0.0313188522639634			continuous-30240-both_sexes--irnt
Hand grip strength (left)		393208		0.341170066095001	0.0313095078566749			continuous-46-both_sexes--irnt
diastolic blood pressure custom		389975		0.508398007738898	0.0309935213246851			continuous-diastolic_blood_pressure_custom-both_sexes--custom
Urate		376357		0.453416977783995	0.0304312585365672			continuous-30880-both_sexes--irnt
Mean OD in uncinate fasciculus on FA skeleton (left)		16496		0.890724947343356	0.0304038274121965			continuous-25437-both_sexes--irnt
Recent easy annoyance or irritability		127684		0.538820181087873	0.0302020208893741			continuous-20505-both_sexes--
N34 Urethritis and urethral syndrome		872	393969	0.976025924444885	0.0301462675319086			icd_first_occurrence-132062-both_sexes--
Alcohol		56050		0.762096222295462	0.0299322088705276			continuous-100022-both_sexes--
Mean L2 in superior fronto-occipital fasciculus on FA skeleton (left)		16497		0.883543431727007	0.0298322821600492			continuous-25291-both_sexes--irnt
N03 Chronic nephritic syndrome		942	393899	0.976675025196553	0.0298177086238206			icd_first_occurrence-132004-both_sexes--
Adcal-d3 1.5g/10micrograms chewable tablet		2646	392137	0.959986009380741	0.0297154573242704			categorical-20003-both_sexes-1141164828-
Townsend deprivation index at recruitment		394375		0.525215924054008	0.0295803847297999			continuous-189-both_sexes--irnt
FH Severe depression custom		53369	307546	0.792204958589322	0.0295710698356938			categorical-FH_Severe_depression_custom-both_sexes--custom
three-Hydroxybutyrate		93741		0.759880996092247	0.0293178627423698			continuous-three-Hydroxybutyrate-both_sexes--custom
Mean FA in uncinate fasciculus on FA skeleton (left)		16497		0.895827014367959	0.029270151716232			continuous-25101-both_sexes--irnt
Hip replacement/revision		6300	388483	0.940323727890002	0.0290308582621535			categorical-20004-both_sexes-1318-
Past tobacco smoking		363286		0.637986185293412	0.0288899220214893			continuous-1249-both_sexes--
Y98.2 Radiology of two body areas		9040	385801	0.920899227757567	0.0287687142577406			categorical-41210-both_sexes-Y982-
Weight		387978		0.48846998735442	0.0286894470029999			continuous-23098-both_sexes--irnt
Gamma glutamyltransferase		376608		0.515841861083739	0.0286560364259274			continuous-30730-both_sexes--irnt
WHR custom		394086		0.424537356264569	0.0286120945094137			continuous-WHR_custom-both_sexes--custom
Recent feelings of foreboding		127678		0.541651927068425	0.0284868758804573			continuous-20512-both_sexes--
Ever believed in un-real communications or signs		880	127054	0.977412342768447	0.0283976229144556			categorical-20474-both_sexes--
Leg fat mass (right)		387940		0.453316741260418	0.0282691781405212			continuous-23112-both_sexes--irnt
Weighted-mean OD in tract superior thalamic radiation (left)		16495		0.894193860877159	0.027812509402564			continuous-25700-both_sexes--irnt
Minimum carotid IMT (intima-medial thickness) at 240 degrees		21664		0.887404701729057	0.0277203257150057			continuous-22679-both_sexes--irnt
Body mass index (BMI)		387970		0.555738400712977	0.0276829525056808			continuous-23104-both_sexes--irnt
Mean MD in posterior limb of internal capsule on FA skeleton (right)		16497		0.896762706936592	0.027513523227238			continuous-25122-both_sexes--irnt
Age when last used oral contraceptive pill		153886		0.713349414320862	0.0274351697890781			continuous-2804-both_sexes--irnt
Mean L3 in inferior cerebellar peduncle on FA skeleton (right)		16497		0.89906491210595	0.0273754624804694			continuous-25306-both_sexes--irnt
L43 Lichen planus		1770	393071	0.969971506073389	0.0272854556211859			icd_first_occurrence-131748-both_sexes--
Recent lack of interest or pleasure in doing things		127974		0.567206161722745	0.0272168268831362			continuous-20514-both_sexes--
F24.1 Biopsy of lesion of tongue		887	393954	0.978355924374473	0.0271219405666418			categorical-41200-both_sexes-F241-
Median BOLD effect (in group-defined mask) for faces-shapes contrast		15902		0.898757074310298	0.0271200759400356			continuous-25048-both_sexes--irnt
Creatinine (enzymatic) in urine		383774		0.551669411047592	0.0269834208070274			continuous-30510-both_sexes--irnt
Gabapentin		1816	392967	0.969139430143339	0.0269473249091405			categorical-20003-both_sexes-1140872228-
Mother's age at death		234028		0.652544075866441	0.0268161138772187			continuous-3526-both_sexes--irnt
Mean ICVF in cerebral peduncle on FA skeleton (left)		16496		0.905738295714693	0.0265906006768862			continuous-25359-both_sexes--irnt
Mean corpuscular haemoglobin		383466		0.555299503160536	0.026577710579892			continuous-30050-both_sexes--irnt
Mean MD in fornix on FA skeleton		16497		0.888295839189886	0.0265046847532247			continuous-25109-both_sexes--irnt
W59.5 Fusion of interphalangeal joint of toe NEC		921	393920	0.978919670023871	0.0263874458359352			categorical-41200-both_sexes-W595-
Mean OD in retrolenticular part of internal capsule on FA skeleton (right)		16496		0.905076453181987	0.0263189159178563			continuous-25412-both_sexes--irnt
diastolic blood pressure adjBMI custom		388798		0.578029716240788	0.0261941068209397			continuous-diastolic_blood_pressure_adjBMI_custom-both_sexes--custom
Mean L1 in superior cerebellar peduncle on FA skeleton (left)		16497		0.900499807219944	0.0259711194119025			continuous-25213-both_sexes--irnt
Recent feelings of depression		127860		0.586341760658036	0.0257660865465417			continuous-20510-both_sexes--
Mean OD in corticospinal tract on FA skeleton (right)		16496		0.903314071995632	0.0254761611581483			continuous-25398-both_sexes--irnt
Y97.3 Radiology with post contrast		11724	383117	0.919502122628547	0.0247093634907239			categorical-41210-both_sexes-Y973-
Mean ISOVF in sagittal stratum on FA skeleton (left)		16496		0.910592263220784	0.0245450715633948			continuous-25471-both_sexes--irnt
Volume of grey matter in VIIIa Cerebellum (left)		18188		0.905167755749247	0.024363597493216			continuous-25909-both_sexes--irnt
Z94.2 Right sided operation		112771	282070	0.784172850326245	0.0243004688150938			categorical-41210-both_sexes-Z942-
alcohol intake custom		393099		0.590689013128214	0.0242310742232824			continuous-alcohol_intake_custom-both_sexes--custom
Mean OD in body of corpus callosum on FA skeleton		16496		0.912387333289568	0.0242223179273491			continuous-25395-both_sexes--irnt
WHRadjBMI custom		393454		0.480963334218936	0.0242160919219035			continuous-WHRadjBMI_custom-both_sexes--custom
Pravastatin		1886	392897	0.973394667859352	0.0240308927391182			categorical-20003-both_sexes-1140888648-
Total protein		344688		0.642454391192641	0.0228179338486176			continuous-30860-both_sexes--irnt
Mean L1 in retrolenticular part of internal capsule on FA skeleton (left)		16497		0.917866416483717	0.0225295591703748			continuous-25221-both_sexes--irnt
Beclometasone		3590	391193	0.965268947395007	0.0222347728233615			categorical-20003-both_sexes-1140909786-
Volume of grey matter in Planum Temporale (right)		18188		0.911377924244578	0.0220847281260865			continuous-25873-both_sexes--irnt
Mean ISOVF in inferior cerebellar peduncle on FA skeleton (right)		16496		0.918561719674706	0.0217841677010428			continuous-25450-both_sexes--irnt
Seated height		393937		0.547675804211111	0.0216668679340461			continuous-51-both_sexes--irnt
Sitting height		393937		0.536289855207636	0.0215271941367193			continuous-20015-both_sexes--irnt
Systolic blood pressure	automated reading		372551		0.63564801521978	0.0212850992751127			continuous-4080-both_sexes--irnt
Vitamin B6		56050		0.856069876858164	0.0211696733487517			continuous-100012-both_sexes--irnt
Median T2star in thalamus (right)		16739		0.923186842813783	0.0211687089851361			continuous-25027-both_sexes--irnt
Mean MD in cingulum hippocampus on FA skeleton (right)		16497		0.923598756947515	0.0211151649425247			continuous-25140-both_sexes--irnt
ECG	heart rate		58996		0.852221618974761	0.0211022118496592			continuous-5983-both_sexes--irnt
appendicularFFMI custom		387704		0.542514778216563	0.021050789940055			continuous-appendicularFFMI_custom-both_sexes--custom
Weighted-mean L3 in tract corticospinal tract (right)		16496		0.925235816594755	0.0206678131187321			continuous-25632-both_sexes--irnt
Mean L3 in cingulum hippocampus on FA skeleton (left)		16497		0.925494126955454	0.0206008616808038			continuous-25333-both_sexes--irnt
Immature reticulocyte fraction		377154		0.67093201954312	0.0204423975412617			continuous-30280-both_sexes--irnt
Wisdom teeth surgery		15530	379253	0.933680366524817	0.0203598320732628			categorical-20004-both_sexes-1480-
Prospective memory result		131007		0.616853279491656	0.0202100754481624			continuous-20018-both_sexes--
K92 Other diseases of digestive system		12999	381842	0.941434343068249	0.020101967585623			icd_first_occurrence-131692-both_sexes--
Y82.3 Application of local anaesthetic NEC		5545	389296	0.962501570769004	0.019766772822934			categorical-41210-both_sexes-Y823-
Leg fat percentage (right)		387945		0.504892334408253	0.0195965551370346			continuous-23111-both_sexes--irnt
Cystatin C		376784		0.651255614627946	0.0194346367263619			continuous-30720-both_sexes--irnt
sleep duration 1160		389668		0.682287808755249	0.0194134426516524			continuous-sleep_duration_1160-both_sexes--custom
Thyroxine product		4594	390189	0.966125313541538	0.0192461485229885			categorical-20003-both_sexes-1140884516-
Leg fat percentage (left)		387925		0.511656029051614	0.0190319862813507			continuous-23115-both_sexes--irnt
Mean FA in medial lemniscus on FA skeleton (right)		16497		0.92937496070389	0.0189899229499928			continuous-25064-both_sexes--irnt
Z94.3 Left sided operation		107667	287174	0.821679219148232	0.0189733651055859			categorical-41210-both_sexes-Z943-
WBfatfreemass male custom		177788		0.809629087036467	0.0188728069524093			continuous-WBfatfreemass_male_custom-males--custom
Depression		22602	372181	0.927258819834834	0.0188621183913079			categorical-20002-both_sexes-1286-
E78 Disorders of lipoprotein metabolism and other lipidaemias		81328	313513	0.872904264387647	0.0186221278131626			icd_first_occurrence-130814-both_sexes--
Volume of grey matter in Superior Temporal Gyrus	posterior division (right)		18188		0.927104227421084	0.0186079407198915			continuous-25801-both_sexes--irnt
WBfatfreemass female custom		210155		0.79724620443884	0.0185442549902162			continuous-WBfatfreemass_female_custom-females--custom
Apolipoprotein A		343018		0.689688230259271	0.0180904241845865			continuous-30630-both_sexes--irnt
Mean OD in uncinate fasciculus on FA skeleton (right)		16496		0.934993858064994	0.0180650866306732			continuous-25436-both_sexes--irnt
Englyst dietary fibre		56050		0.879282529911507	0.0178091956945469			continuous-100009-both_sexes--irnt
Arm predicted mass (left)		387773		0.549980893112452	0.0176162366294092			continuous-23126-both_sexes--irnt
I84 Haemorrhoids		24741	370100	0.929645269545104	0.0175215059173528			icd_first_occurrence-131404-both_sexes--
Recent feelings or nervousness or anxiety		127801		0.752836399018563	0.0168832341389219			continuous-20506-both_sexes--
Diastolic blood pressure	automated reading		372555		0.724179734823321	0.016785947816034			continuous-4079-both_sexes--irnt
Seen a psychiatrist for nerves	anxiety	tension or depression		44916	348150	0.912305715328187	0.0166179100996889			categorical-2100-both_sexes--
K62 Other diseases of anus and rectum		31147	363694	0.894472832099532	0.0164801159135592			icd_first_occurrence-131646-both_sexes--
A55.9 Unspecified diagnostic spinal puncture		928	393913	0.98696334019963	0.0163475141337995			categorical-41210-both_sexes-A559-
C-reactive protein		376005		0.731404967226705	0.0163018151605201			continuous-30710-both_sexes--irnt
ECG	phase time		59227		0.872262270888669	0.0162004256172436			continuous-5986-both_sexes--irnt
Fluoxetine		4608	390175	0.972710182105754	0.0155829625216447			categorical-20003-both_sexes-1140879540-
90th percentile of z-statistic (in group-defined mask) for faces activation		15902		0.942325370809988	0.0155656133109011			continuous-25764-both_sexes--irnt
Ever taken cannabis		128117		0.840941549644836	0.0154807028110868			continuous-20453-both_sexes--
Mean L1 in retrolenticular part of internal capsule on FA skeleton (right)		16497		0.942658942763856	0.0154601959452523			continuous-25220-both_sexes--irnt
Mean carotid IMT (intima-medial thickness) at 150 degrees		21904		0.936936199640198	0.0153576949529278			continuous-22674-both_sexes--irnt
Mean MO in pontine crossing tract on FA skeleton		16497		0.943203894173431	0.0153144675649887			continuous-25153-both_sexes--irnt
Urea		376551		0.74139799356692	0.0151127100478141			continuous-30670-both_sexes--irnt
Volume of brain stem + 4th ventricle		18180		0.938613179859105	0.0150880823196214			continuous-25025-both_sexes--irnt
Mental health problems ever diagnosed by a professional		27402	100595	0.941432944208336	0.0149900961431632			categorical-20544-both_sexes-11-
Leg fat-free mass (left)		387906		0.621127382766713	0.0149198832636664			continuous-23117-both_sexes--irnt
Arm fat-free mass (left)		387788		0.623056862743224	0.0145431576822001			continuous-23125-both_sexes--irnt
Platelet distribution width		383461		0.753825144450156	0.0143642297009202			continuous-30110-both_sexes--irnt
G24 Dystonia		862	393979	0.988696340473206	0.0143021495088613			icd_first_occurrence-131030-both_sexes--
Position of the shoulder on the pulse waveform		129986		0.851021357294574	0.0142856523089328			continuous-4200-both_sexes--irnt
C75.1 Insertion of prosthetic replacement for lens NEC		916	393925	0.988895867756982	0.0140996756852498			categorical-41210-both_sexes-C751-
acetoacetate		94995		0.882816427123464	0.0140909215187717			continuous-acetoacetate-both_sexes--custom
Arm fat-free mass (right)		387859		0.627326466935278	0.0140117130141626			continuous-23121-both_sexes--irnt
Albumin		345108		0.775571398966038	0.013884328486462			continuous-30600-both_sexes--irnt
Leg predicted mass (left)		387901		0.651219430531817	0.0135558762685786			continuous-23118-both_sexes--irnt
A37 Whooping cough		1767	393074	0.985093824590961	0.0134085622639929			icd_first_occurrence-130062-both_sexes--
fat free mass index custom		387569		0.695565643265655	0.0133321935520363			continuous-fat_free_mass_index_custom-both_sexes--custom
Year of birth		99877		0.510819322476508	0.0133004912418955			continuous-22200-both_sexes--irnt
Vitamin b compound tablet		2782	392001	0.981916245683233	0.0132816886033585			categorical-20003-both_sexes-1140871024-
Mean platelet (thrombocyte) volume		383461		0.820311295617007	0.0127240877497593			continuous-30100-both_sexes--irnt
sitting height custom		393937		0.733320349657975	0.0125475064285312			continuous-sitting_height_custom-both_sexes--custom
Volume of grey matter in Middle Temporal Gyrus	anterior division (left)		18188		0.95144173377539	0.0122818391880472			continuous-25802-both_sexes--irnt
Weighted-mean MO in tract uncinate fasciculus (left)		16496		0.955783413864581	0.0122698595015467			continuous-25567-both_sexes--irnt
Mean L2 in medial lemniscus on FA skeleton (left)		16497		0.955368176435074	0.0120842156089234			continuous-25257-both_sexes--irnt
Standing height		393982		0.705004462804113	0.0120307357778458			continuous-50-both_sexes--irnt
hip circ female custom		213227		0.870812699768506	0.0117999621664171			continuous-hip_circ_female_custom-females--custom
Basal metabolic rate		387962		0.701224249195321	0.0117121554006875			continuous-23105-both_sexes--irnt
Volume of grey matter in VIIIa Cerebellum (right)		18188		0.955581692464145	0.0113671798410997			continuous-25911-both_sexes--irnt
WBFFMadjBMI custom		387859		0.692874161047101	0.0107508701971741			continuous-WBFFMadjBMI_custom-both_sexes--custom
non alcoholic cirrhosis custom		1941	385581	0.988320461520763	0.010449786869493			categorical-non_alcoholic_cirrhosis_custom-both_sexes--custom
Volume of grey matter in Planum Temporale (left)		18188		0.957920501932004	0.0104124870444337			continuous-25872-both_sexes--irnt
T46.3 Irrigation of peritoneal cavity		917	393924	0.992049518392493	0.0100861597512322			categorical-41210-both_sexes-T463-
Mean MO in inferior cerebellar peduncle on FA skeleton (right)		16497		0.962026094064691	0.00991804838056306			continuous-25162-both_sexes--irnt
height custom		393982		0.758718810429156	0.00976084430288147			continuous-height_custom-both_sexes--custom
Mean MD in body of corpus callosum on FA skeleton		16497		0.964686494480927	0.00932206798658306			continuous-25107-both_sexes--irnt
Volume of grey matter in Crus I Cerebellum (vermis)		18188		0.964807657353771	0.00931186494918481			continuous-25901-both_sexes--irnt
Arm predicted mass (right)		387852		0.747083108858671	0.00927447831869506			continuous-23122-both_sexes--irnt
Leg predicted mass (right)		387931		0.755944376018795	0.00927253920499019			continuous-23114-both_sexes--irnt
Ever contemplated self-harm		127791		0.857210935714511	0.00843180145322107			continuous-20485-both_sexes--
M70 Soft tissue disorders related to use	overuse and pressure		13293	381548	0.975278120923983	0.00818047145133011			icd_first_occurrence-131946-both_sexes--
Maximum carotid IMT (intima-medial thickness) at 240 degrees		21664		0.966331873759515	0.00812179761628182			continuous-22681-both_sexes--irnt
Appendicectomy		47006	347777	0.956168035100856	0.0080875915305123			categorical-20004-both_sexes-1458-
M47 Spondylosis		22983	371858	0.969276262398238	0.0079666235046645			icd_first_occurrence-131916-both_sexes--
W85.2 Endoscopic irrigation of knee joint		1822	393019	0.991209553370356	0.00794096029895417			categorical-41200-both_sexes-W852-
Mean ICVF in corticospinal tract on FA skeleton (right)		16496		0.972256661117583	0.00757106498874711			continuous-25350-both_sexes--irnt
Weighted-mean ISOVF in tract parahippocampal part of cingulum (left)		16495		0.971955239420288	0.00756144187712015			continuous-25710-both_sexes--irnt
Maximum workload during fitness test		59226		0.93262532194423	0.00746732248365742			continuous-6032-both_sexes--irnt
Mean carotid IMT (intima-medial thickness) at 240 degrees		21664		0.969636190052443	0.00726334318388902			continuous-22680-both_sexes--irnt
Leg fat-free mass (right)		387932		0.810638223709617	0.00719432663419487			continuous-23113-both_sexes--irnt
Mean FA in inferior cerebellar peduncle on FA skeleton (left)		16497		0.974958186160188	0.00678003125062758			continuous-25067-both_sexes--irnt
Medication for pain relief	constipation	heartburn		7508	383175	0.984448184891545	0.00674805738388302			categorical-6154-both_sexes-4-
Mean FA in superior longitudinal fasciculus on FA skeleton (right)		16497		0.976872539244315	0.00646615473366556			continuous-25096-both_sexes--irnt
Whole body water mass		387974		0.833087844520203	0.00614454328045314			continuous-23102-both_sexes--irnt
Whole body fat-free mass		387945		0.833265751874444	0.00612364247373615			continuous-23101-both_sexes--irnt
Pulse wave Arterial Stiffness index		129590		0.939644922233919	0.00577833762054067			continuous-21021-both_sexes--irnt
WBfatfreemass custom		387945		0.844124642856324	0.00571945620322622			continuous-WBfatfreemass_custom-both_sexes--custom
Creatinine		376624		0.88354843216871	0.0055888289185509			continuous-30700-both_sexes--irnt
FH Stroke custom		107793	273199	0.921591815230924	0.00550942450037614			categorical-FH_Stroke_custom-both_sexes--custom
Vitamin D		360290		0.917716185168612	0.00501346735487967			continuous-30890-both_sexes--irnt
Y06.4 Excision of scar tissue NOC		908	393933	0.996142071881467	0.00485621904036736			categorical-41210-both_sexes-Y064-
Frequency of difficulty controlling worry during worst period of anxiety		39226		0.965672594914945	0.00485451122368456			continuous-20537-both_sexes--
Volume of grey matter in Occipital Fusiform Gyrus (left)		18188		0.981316960590465	0.00469740145101237			continuous-25860-both_sexes--irnt
M25 Other joint disorders	not elsewhere classified		68067	326774	0.921517914673748	0.00468551499808354			icd_first_occurrence-131888-both_sexes--
Lymphocyte percentage		382770		0.92581792354583	0.00433690466105878			continuous-30180-both_sexes--irnt
Mean FA in pontine crossing tract on FA skeleton		16497		0.983901850694085	0.004314413762682			continuous-25057-both_sexes--irnt
Mean MD in cingulum hippocampus on FA skeleton (left)		16497		0.987609791844391	0.00341667389473436			continuous-25141-both_sexes--irnt
H00 Hordeolum and chalazion		9875	384966	0.991076508182488	0.00339077719606521			icd_first_occurrence-131128-both_sexes--
Sciatica		3728	391055	0.995265232328551	0.00299571302925305			categorical-20002-both_sexes-1476-
W57.2 Primary excision arthroplasty of joint NEC		889	393952	0.997304226792013	0.00296519254205169			categorical-41200-both_sexes-W572-
Trunk predicted mass		387613		0.923126737659352	0.00280070416227887			continuous-23130-both_sexes--irnt
Trunk fat-free mass		387653		0.938035236675738	0.0022637630603151			continuous-23129-both_sexes--irnt
Weighted-mean ISOVF in tract superior longitudinal fasciculus (right)		16495		0.991955435930826	0.00216754178814177			continuous-25726-both_sexes--irnt
B37 Candidiasis		7598	387243	0.99520485973802	0.00216698748638694			icd_first_occurrence-130230-both_sexes--
O63 Long labour		1830	211783	0.996746211877137	0.0019486212555437			icd_first_occurrence-132250-both_sexes--
Comparative body size at age 10		388179		0.966867559754613	0.00135141674471581			continuous-1687-both_sexes--
Mean MD in retrolenticular part of internal capsule on FA skeleton (left)		16497		0.995487614493271	0.00123565640337342			continuous-25125-both_sexes--irnt
Mean L2 in anterior limb of internal capsule on FA skeleton (right)		16497		0.995624914648439	0.00121214030234676			continuous-25264-both_sexes--irnt
Weighted-mean ISOVF in tract inferior longitudinal fasciculus (right)		16495		0.996355016522118	0.00098407414708577			continuous-25719-both_sexes--irnt
Alendronate sodium		4544	390239	0.998657072400192	0.000777519493592984			categorical-20003-both_sexes-1140922174-
Mean OD in posterior limb of internal capsule on FA skeleton (left)		16496		0.997597785711738	0.000670053416092127			continuous-25411-both_sexes--irnt
Maximum frequency of taking cannabis		26768		0.997495239758649	0.000553936143662865			continuous-20454-both_sexes--
O36 Maternal care for other known or suspected foetal problems		1847	211766	0.99879107475319	0.000115806340929122			icd_first_occurrence-132224-both_sexes--
Lymphocyte count		382765		0.994416706765059	-0.000331219994759948			continuous-30120-both_sexes--irnt
L74 Eccrine sweat disorders		905	393936	0.99997329207058	-0.000462921866499346			icd_first_occurrence-131798-both_sexes--
Multiple sclerosis custom		1815	393026	0.999959797706166	-0.000467295979373702			categorical-Multiple_sclerosis_custom-both_sexes--custom
Mean L3 in body of corpus callosum on FA skeleton		16497		0.997636857295911	-0.000634336309162352			continuous-25299-both_sexes--irnt
Mean FA in splenium of corpus callosum on FA skeleton		16497		0.997485412913721	-0.000710168898061686			continuous-25060-both_sexes--irnt
Phosphate		344440		0.98503023595432	-0.000908639477945784			continuous-30810-both_sexes--irnt
Mean FA in posterior limb of internal capsule on FA skeleton (left)		16497		0.995989216026338	-0.00112059376743025			continuous-25075-both_sexes--irnt
Energy		56050		0.991554906409065	-0.00119858982625742			continuous-100002-both_sexes--irnt
Vitamin B12		56050		0.990204253701923	-0.00143398328748276			continuous-100013-both_sexes--irnt
L85 Other epidermal thickening		2732	392109	0.997021140387512	-0.00216946871784239			icd_first_occurrence-131812-both_sexes--
M19 Other arthrosis		59705	335136	0.98615228537767	-0.00233129114702364			icd_first_occurrence-131876-both_sexes--
Touchscreen duration		394656		0.955988233269051	-0.00237262733143011			continuous-630-both_sexes--irnt
Mean L3 in cingulum hippocampus on FA skeleton (right)		16497		0.988584302209937	-0.00315388315252951			continuous-25332-both_sexes--irnt
J96 Respiratory failure	not elsewhere classified		2932	391909	0.995459463629175	-0.00331833248700672			icd_first_occurrence-131546-both_sexes--
AFFMIadjBMI female custom		210019		0.962378883588168	-0.00337167958951648			continuous-AFFMIadjBMI_female_custom-females--custom
X99.8 No procedure performed		128550	266291	0.991641935252317	-0.00356830362416991			categorical-41200-both_sexes-X998-
K63.4 Coronary arteriography using two catheters		6936	387905	0.991702417173071	-0.00396335265867455			categorical-41200-both_sexes-K634-
Iron		56050		0.970690392124599	-0.00425106989043957			continuous-100011-both_sexes--irnt
AFFMIadjBMI custom		387704		0.867530397764548	-0.00457678978358709			continuous-AFFMIadjBMI_custom-both_sexes--custom
Median BOLD effect (in group-defined mask) for shapes activation		15902		0.982867678734239	-0.00462037148852987			continuous-25040-both_sexes--irnt
Weighted-mean L1 in tract cingulate gyrus part of cingulum (left)		16496		0.982700278903435	-0.00480567639183895			continuous-25573-both_sexes--irnt
Smoking/smokers in household		364046		0.779747626969077	-0.0048179323238506			continuous-1259-both_sexes--
Carbohydrate		56050		0.962851391737088	-0.00537008490041356			continuous-100005-both_sexes--irnt
Z07.3 Spinal nerve root of lumbar spine		1827	393014	0.993987812384601	-0.00537602203946999			categorical-41210-both_sexes-Z073-
P09.1 Biopsy of lesion of vulva		934	212679	0.995269464796567	-0.00593727511960833			categorical-41200-both_sexes-P091-
Exposure to tobacco smoke at home		357240		0.716048375389795	-0.00705643671096769			continuous-1269-both_sexes--
Mean FA in anterior corona radiata on FA skeleton (left)		16497		0.970705239932248	-0.00750850451401577			continuous-25079-both_sexes--irnt
Mean L1 in tapetum on FA skeleton (right)		16497		0.970274632712269	-0.00782813648259161			continuous-25246-both_sexes--irnt
Forced vital capacity (FVC)	Best measure		297213		0.830461409980857	-0.00807848484017445			continuous-20151-both_sexes--irnt
Total bilirubin		375237		0.881931205782939	-0.00809615741623312			continuous-30840-both_sexes--irnt
Frequency of failure to fulfil normal expectations due to drinking alcohol in last year		70837		0.836575645512293	-0.00818717551132881			continuous-20407-both_sexes--
Frequency of inability to cease drinking in last year		70741		0.909905790378954	-0.00830653383155995			continuous-20413-both_sexes--
height male custom		180788		0.917016330252561	-0.00850387329825611			continuous-height_male_custom-males--custom
Mean ISOVF in posterior limb of internal capsule on FA skeleton (left)		16496		0.967256481551027	-0.0087964104835691			continuous-25459-both_sexes--irnt
FFMIadjBMI custom		387569		0.756417962251	-0.00883186112170665			continuous-FFMIadjBMI_custom-both_sexes--custom
bone mineral density custom		382704		0.839745653473812	-0.00934203773563374			continuous-bone_mineral_density_custom-both_sexes--custom
Mean L3 in medial lemniscus on FA skeleton (left)		16497		0.96431915848392	-0.00955087240674974			continuous-25305-both_sexes--irnt
Vitamin D		56050		0.935276159594033	-0.00956133960494131			continuous-100021-both_sexes--irnt
Mean OD in sagittal stratum on FA skeleton (right)		16496		0.964965890317061	-0.00958928141181126			continuous-25422-both_sexes--irnt
H22.9 Unspecified diagnostic endoscopic examination of colon		3796	391045	0.986786059499344	-0.00997256278082935			categorical-41210-both_sexes-H229-
Mean corpuscular haemoglobin concentration		383462		0.824118546225899	-0.0104720690800261			continuous-30060-both_sexes--irnt
Pulse wave reflection index		129986		0.889140085633198	-0.0105123748272427			continuous-4195-both_sexes--irnt
BMDadjBMI custom		382170		0.818353123579347	-0.0106375416286356			continuous-BMDadjBMI_custom-both_sexes--custom
sitting height male custom		180770		0.891239816096284	-0.0106531670146273			continuous-sitting_height_male_custom-males--custom
Mean ISOVF in fornix on FA skeleton		16496		0.95335596590076	-0.010957727805808			continuous-25445-both_sexes--irnt
Insulin product		3851	390932	0.982466248992775	-0.0109953956397447			categorical-20003-both_sexes-1140883066-
X70.3 Procurement of drugs for chemotherapy for neoplasm for regimens in Band 3		928	393913	0.991541123343077	-0.0110094633805123			categorical-41200-both_sexes-X703-
BMDadjHtWt custom		382170		0.80632242071577	-0.0115680293068968			continuous-BMDadjHtWt_custom-both_sexes--custom
Lansoprazole		14214	380569	0.964468254640415	-0.0116685939393067			categorical-20003-both_sexes-1140864752-
Basophill percentage		382770		0.806071597562787	-0.0119390195450672			continuous-30220-both_sexes--irnt
Transurethral resection of prostate (turp)		2038	179157	0.986691659909965	-0.0120121362928646			categorical-20004-both_sexes-1209-
BFPadjBMI female custom		210117		0.865165657038852	-0.0122880950480657			continuous-BFPadjBMI_female_custom-females--custom
Volume of grey matter in Middle Temporal Gyrus	temporooccipital part (right)		18188		0.949639488372096	-0.0128677139953643			continuous-25807-both_sexes--irnt
Ever talked to a health professional about unusual or psychotic experiences		1311	4933	0.9877612897094	-0.0130264163259596			categorical-20477-both_sexes--
O16.1 Pelvis NEC		6593	388248	0.978037065774964	-0.0131540583739039			categorical-41210-both_sexes-O161-
weight loss custom		59399	219866	0.962064093217318	-0.0134158423826524			categorical-weight_loss_custom-both_sexes--custom
Volume of grey matter in Inferior Frontal Gyrus	pars opercularis (left)		18188		0.946954506478676	-0.0135287917071889			continuous-25792-both_sexes--irnt
P duration		20230		0.950689708938826	-0.0136060276803616			continuous-12338-both_sexes--irnt
Volume of grey matter in Putamen (right)		18188		0.948164666502536	-0.0138980012797438			continuous-25883-both_sexes--irnt
chronotype 1180 binary		131330	221330	0.891314964859073	-0.0139144612101659			categorical-chronotype_1180_binary-both_sexes--custom
weight female custom		213032		0.843795209304271	-0.0139397979571689			continuous-weight_female_custom-females--custom
ratio glucose lactate		94716		0.878160403767019	-0.0144852668314643			continuous-ratio_glucose_lactate-both_sexes--custom
Mean L3 in genu of corpus callosum on FA skeleton		16497		0.944028339247467	-0.014552580466458			continuous-25298-both_sexes--irnt
Median T2star in pallidum (right)		16739		0.947617926609238	-0.0146018362343785			continuous-25033-both_sexes--irnt
Cholesterol		376808		0.751175965919481	-0.0146439384176065			continuous-30690-both_sexes--irnt
weightadjheight female custom		212969		0.836425927818875	-0.0147918337031172			continuous-weightadjheight_female_custom-females--custom
Volume of grey matter in VIIb Cerebellum (vermis)		18188		0.941658892327766	-0.0154661313816204			continuous-25907-both_sexes--irnt
Mean ISOVF in superior fronto-occipital fasciculus on FA skeleton (left)		16496		0.942050760596178	-0.0155986963870937			continuous-25483-both_sexes--irnt
Volume of accumbens (right)		18180		0.933156544095405	-0.0165396346342311			continuous-25024-both_sexes--irnt
Mean FA in retrolenticular part of internal capsule on FA skeleton (left)		16497		0.940586005704446	-0.0165457077963602			continuous-25077-both_sexes--irnt
White blood cell (leukocyte) count		383465		0.726132810454183	-0.0165530648614759			continuous-30000-both_sexes--irnt
Lower limb surgery		1887	392896	0.982007625947582	-0.0167490143024329			categorical-20004-both_sexes-1495-
Forced vital capacity (FVC)		360076		0.626226203952286	-0.0169273868145842			continuous-3062-both_sexes--irnt
Volume of grey matter in V Cerebellum (right)		18188		0.932876450567846	-0.0171673542217613			continuous-25896-both_sexes--irnt
U07.1 Computed tomography of chest		958	393883	0.986383941521844	-0.0174129992202883			categorical-41210-both_sexes-U071-
IGF-1		374755		0.69282794387353	-0.0181764497868665			continuous-30770-both_sexes--irnt
Comparative height size at age 10		388487		0.569352889303439	-0.0181841898525325			continuous-1697-both_sexes--
Birth weight		225207		0.765466851834804	-0.0181991087747271			continuous-20022-both_sexes--irnt
Volume of grey matter in Superior Temporal Gyrus	anterior division (left)		18188		0.927657332049999	-0.0185475335833252			continuous-25798-both_sexes--irnt
Potassium		56050		0.870776415358631	-0.0188615320506419			continuous-100016-both_sexes--irnt
Mean L2 in splenium of corpus callosum on FA skeleton		16497		0.932439667961194	-0.0190728186534641			continuous-25252-both_sexes--irnt
Mean MD in medial lemniscus on FA skeleton (left)		16497		0.929774033768235	-0.0191470153550134			continuous-25113-both_sexes--irnt
Mean FA in genu of corpus callosum on FA skeleton		16497		0.92592454849335	-0.0197728453493358			continuous-25058-both_sexes--irnt
Mean FA in superior cerebellar peduncle on FA skeleton (left)		16497		0.927201374874765	-0.0199413276255194			continuous-25069-both_sexes--irnt
J11 Influenza	virus not identified		8440	386401	0.952479858360934	-0.0199707614619112			icd_first_occurrence-131442-both_sexes--
V55.3 Greater than two levels of spine		1877	392964	0.978245205434074	-0.02003158808624			categorical-41210-both_sexes-V553-
F17 Mental and behavioural disorders due to use of tobacco		30640	364201	0.908966969984656	-0.0201699234146212			icd_first_occurrence-130868-both_sexes--
CrohnsDisease custom		1851	375008	0.9766979618523	-0.0205663967945754			categorical-CrohnsDisease_custom-both_sexes--custom
CrohnsDisease custom		1851	375008	0.9766979618523	-0.0205663967945754			categorical-CrohnsDisease_custom-both_sexes--custom
F41 Other anxiety disorders		18338	376503	0.927659481916298	-0.0205832065634227			icd_first_occurrence-130906-both_sexes--
Volume of grey matter in Heschl's Gyrus (includes H1 and H2) (right)		18188		0.91626062341406	-0.0206801245362955			continuous-25871-both_sexes--irnt
LDL direct		376106		0.649441457133785	-0.0213523069008583			continuous-30780-both_sexes--irnt
Apolipoprotein B		374968		0.645911237707438	-0.0215661763899703			continuous-30640-both_sexes--irnt
Neutrophill count		382765		0.645826330074227	-0.0216361287439521			continuous-30140-both_sexes--irnt
waist circ female custom		213243		0.72570162295035	-0.0222075535776744			continuous-waist_circ_female_custom-females--custom
Z48.2 Skin of neck		3845	390996	0.963401220490688	-0.0229606022755746			categorical-41210-both_sexes-Z482-
Y70.3 First stage of staged operations NOC		955	393886	0.981549815390995	-0.0230011553459199			categorical-41210-both_sexes-Y703-
Spontaneous pneumothorax/recurrent pneumothorax		952	393831	0.981301439797269	-0.023303559812124			categorical-20002-both_sexes-1126-
Volume of grey matter in VI Cerebellum (vermis)		18188		0.909340298044293	-0.0239929516329238			continuous-25898-both_sexes--irnt
Osteopenia		900	212688	0.980723026957964	-0.0244240276222149			categorical-20002-both_sexes-1617-
Mean MO in superior corona radiata on FA skeleton (left)		16497		0.908591324595157	-0.0247185467420307			continuous-25177-both_sexes--irnt
[truncated: 2,538 more rows]
