# Supplementary material for: Dominant negative ADA2 mutations cause ADA2 deficiency in heterozygous carriers
Source: J Exp Med. 2025 Aug 27;222(11):e20250499. doi: 10.1084/jem.20250499 (PMC12382605; doi:10.1084/jem.20250499)
Supplement: Table S11 — shows AZ pheWAS. [file jem_20250499_tables11.xlsx]

## Sheet: Supplemental Table 11
Table S11. AZ PheWAS
Phenotype	Category	Ancestry	Model	No. cases	No. AA cases	No. AB cases	No. BB cases	Case AAF	Proportion AB or BB cases	Proportion BB cases	No. controls	No. AA controls	No. AB controls	No. BB controls	Control AAF	Proportion AB or BB controls	Proportion BB controls	p-value	Odds ratio	Odds ratio LCI	Odds ratio UCI
41202#R55#Syncope and collapse	Chapter XVIII Symptoms signs and abnormal clinical and laboratory findings not elsewhere classified	European	allelic	12166	12142	24	0	0.0009864	0.001972711	0	231555	231330	225	0	0.0004858	0.000971691	0	0.002	20312	13332	30947
41202#R42#Dizziness and giddiness	Chapter XVIII Symptoms signs and abnormal clinical and laboratory findings not elsewhere classified	European	allelic	4445	4433	12	0	0.0013	0.002699663	0	253710	253465	245	0	0.0004828	0.000965669	0	0.0019	27981	15668	49968
41202#R17#Unspecified jaundice	Chapter XVIII Symptoms signs and abnormal clinical and laboratory findings not elsewhere classified	European	allelic	682	678	4	0	0.0029	0.005865103	0	224282	224074	208	0	0.0004637	0.000927404	0	0.0042	63399	23538	170759
41202#R29#Other symptoms and signs involving the nervous and musculoskeletal systems	Chapter XVIII Symptoms signs and abnormal clinical and laboratory findings not elsewhere classified	European	allelic	4509	4496	13	0	0.0014	0.002883123	0	253894	253649	245	0	0.0004825	0.00096497	0	0.0007046	29907	17113	52264
41202#N61#Inflammatory disorders of breast	Chapter XIV Diseases of the genitourinary system	European	allelic	588	584	4	0	0.0034	0.006802721	0	179564	179349	215	0	0.0005987	0.001197345	0	0.0061	56975	21155	153445
41202#K51#Ulcerative colitis	Chapter XI Diseases of the digestive system	European	allelic	3746	3736	10	0	0.0013	0.002669514	0	211417	211204	213	0	0.0005037	0.001007488	0	0.0062	26519	14059	50022
41202#H31#Other disorders of choroid	Chapter VII Diseases of the eye and adnexa	European	allelic	117	115	2	0	0.0085	0.017094017	0	312574	312229	345	0	0.0005519	0.001103739	0	0.0077	156123	38658	63051
41202#M7687#Other enthesopathies of lower limb excluding foot Ankle and foot	Chapter XIII Diseases of the musculoskeletal system and connective tissue	European	allelic	34	32	2	0	0.0294	0.058823529	0	320816	320489	327	0	0.0005096	0.001019276	0	0.0005838	594296	144957	2436507
41202#R470#Dysphasia and aphasia	Chapter XVIII Symptoms signs and abnormal clinical and laboratory findings not elsewhere classified	European	allelic	410	407	3	0	0.0037	0.007317073	0	245599	245356	243	0	0.0004947	0.000989418	0	0.0084	74188	23712	232117
41202#R298#Other and unspecified symptoms and signs involving the nervous and musculoskeletal systems	Chapter XVIII Symptoms signs and abnormal clinical and laboratory findings not elsewhere classified	European	allelic	1680	1674	6	0	0.0018	0.003571429	0	263823	263560	263	0	0.0004984	0.00099688	0	0.0078	35872	15959	80634
41202#M768#Other enthesopathies of lower limb excluding foot	Chapter XIII Diseases of the musculoskeletal system and connective tissue	European	allelic	122	120	2	0	0.0082	0.016393443	0	320816	320489	327	0	0.0005096	0.001019276	0	0.0072	162081	40134	654555
41202#M259#Joint disorder unspecified	Chapter XIII Diseases of the musculoskeletal system and connective tissue	European	allelic	334	331	3	0	0.0045	0.008982036	0	320816	320489	327	0	0.0005096	0.001019276	0	0.0052	88474	28315	276452
41202#M4716#Other spondylosis with myelopathy Lumbar region	Chapter XIII Diseases of the musculoskeletal system and connective tissue	European	allelic	33	31	2	0	0.0303	0.060606061	0	320816	320489	327	0	0.0005096	0.001019276	0	0.0005501	612868	14939	2514268
41202#K515#Left sided colitis	Chapter XI Diseases of the digestive system	European	allelic	273	270	3	0	0.0055	0.010989011	0	222497	222263	234	0	0.0005258	0.0010517	0	0.0032	10501	33519	328981
41202#K519#Ulcerative colitis unspecified	Chapter XI Diseases of the digestive system	European	allelic	2979	2970	9	0	0.0015	0.003021148	0	208547	208336	211	0	0.0005059	0.001011762	0	0.0043	2989	15332	58273
41202#K512#Ulcerative (chronic) proctitis	Chapter XI Diseases of the digestive system	European	allelic	610	606	4	0	0.0033	0.006557377	0	216582	216360	222	0	0.0005125	0.001025016	0	0.004	64151	23828	172713
41202#J849#Interstitial pulmonary disease unspecified	Chapter X Diseases of the respiratory system	European	allelic	404	401	3	0	0.0037	0.007425743	0	344598	344239	359	0	0.0005209	0.001041794	0	0.0092	71507	22905	223233
41202#M2555#Pain in joint Pelvic region and thigh	Chapter XIII Diseases of the musculoskeletal system and connective tissue	European	allelic	3037	3028	9	0	0.0015	0.002963451	0	252060	251810	250	0	0.0004959	0.000991827	0	0.0042	29908	15374	58184
41202#I259#Chronic ischaemic heart disease unspecified	Chapter IX Diseases of the circulatory system	European	allelic	2279	2271	8	0	0.0018	0.003510312	0	231093	230876	217	0	0.0004695	0.000939016	0	0.0018	37431	18472	75848
41202#H318#Other specified disorders of choroid	Chapter VII Diseases of the eye and adnexa	European	allelic	60	58	2	0	0.0167	0.033333333	0	379408	378996	412	0	0.000543	0.001085902	0	0.002	311998	76864	1266427
41202#D693#Idiopathic thrombocytopenic purpura	Chapter III Diseases of the blood and blood-forming organs and certain disorders involving the immune mechanism	European	allelic	382	379	3	0	0.0039	0.007853403	0	434382	433928	454	0	0.0005226	0.001045163	0	0.0079	75397	24172	235176
41202#C787#Secondary malignant neoplasm of liver and intrahepatic bile duct	Chapter II Neoplasms	European	allelic	1967	1960	7	0	0.0018	0.003558719	0	317857	317527	330	0	0.0005191	0.001038203	0	0.0053	34321	16224	72605
41202#Block R25-R29#R25-R29 Symptoms and signs involving the nervous and musculoskeletal systems	Chapter XVIII Symptoms signs and abnormal clinical and laboratory findings not elsewhere classified	European	allelic	6311	6296	15	0	0.0012	0.002376802	0	254539	254287	252	0	0.000495	0.000990025	0	0.0039	24024	14266	40458
40002#C16#Malignant neoplasm of stomach	Chapter II Neoplasms	European	allelic	38	36	2	0	0.0263	0.052631579	0	204005	203802	203	0	0.0004975	0.000995074	0	0.0006984	542946	13239	2226682
42015#Source of asthma report	Chapter X Diseases of the respiratory system	European	allelic	65151	65061	90	0	0.0006907	0.001381406	0	368218	367852	366	0	0.000497	0.000993976	0	0.0071	1.39	11037	17507
131495#Source of report of J45 (Asthma)	Chapter X Diseases of the respiratory system	European	allelic	67252	67156	96	0	0.0007137	0.001427467	0	367756	367393	363	0	0.0004935	0.000987068	0	0.0019	14465	1155	18115
132023#Source of report of N13 (Obstructive and reflux uropathy)	Chapter XIV Diseases of the genitourinary system	European	allelic	7240	7239	1	0	0.00006906	0.000138122	0	342226	341858	368	0	0.0005377	0.001075313	0	0.0089	0.1284	0.018	0.914
Union#I422#Other hypertrophic cardiomyopathy	Chapter IX Diseases of the circulatory system	European	allelic	475	470	5	0	0.0053	0.010526316	0	120388	120272	116	0	0.0004818	0.000963551	0	0.0001266	10977	44741	269319
Union#F067#Mild cognitive disorder	Chapter V Mental and behavioural disorders	European	allelic	1158	1153	5	0	0.0022	0.004317789	0	223161	222931	230	0	0.0005153	0.001030646	0	0.0079	41963	17285	101875
Union#E07#Other disorders of thyroid	Chapter IV Endocrine nutritional and metabolic diseases	European	allelic	27625	27580	45	0	0.0008145	0.001628959	0	166399	166229	170	0	0.0005108	0.001021641	0	0.008	15949	11481	22156
Union#D432#Neoplasm of uncertain or unknown behaviour: Brain unspecified	Chapter II Neoplasms	European	allelic	353	350	3	0	0.0042	0.008498584	0	225553	225324	229	0	0.0005076	0.001015282	0	0.006	84021	26834	263081
Union#Chapter XVIII#Chapter XVIII Symptoms signs and abnormal clinical and laboratory findings not elsewhere classified	Chapter XVIII Symptoms signs and abnormal clinical and laboratory findings not elsewhere classified	European	allelic	231009	230743	266	0	0.0005757	0.00115147	0	68027	67974	53	0	0.0003896	0.000779102	0	0.009	14782	11007	19852
Union#R456#Physical violence	Chapter XVIII Symptoms signs and abnormal clinical and laboratory findings not elsewhere classified	European	allelic	108	106	2	0	0.0093	0.018518519	0	40665	40632	33	0	0.0004058	0.000811509	0	0.0039	230238	5.49	965565
Union#M7962#Pain in limb Upper arm	Chapter XIII Diseases of the musculoskeletal system and connective tissue	European	allelic	747	743	4	0	0.0027	0.005354752	0	145903	145751	152	0	0.0005209	0.001041788	0	0.0086	51511	19062	139199
Union#M7687#Other enthesopathies of lower limb excluding foot Ankle and foot	Chapter XIII Diseases of the musculoskeletal system and connective tissue	European	allelic	51	49	2	0	0.0196	0.039215686	0	119819	119694	125	0	0.0005216	0.00104324	0	0.0014	383221	93499	1570693
Union#M4716#Other spondylosis with myelopathy Lumbar region	Chapter XIII Diseases of the musculoskeletal system and connective tissue	European	allelic	51	49	2	0	0.0196	0.039215686	0	157646	157483	163	0	0.000517	0.001033962	0	0.0014	386661	94579	158077
Union#M2555#Pain in joint Pelvic region and thigh	Chapter XIII Diseases of the musculoskeletal system and connective tissue	European	allelic	4631	4618	13	0	0.0014	0.002807169	0	125306	125184	122	0	0.0004868	0.000973617	0	0.0011	28859	16284	51143
Union#K515#Left sided colitis	Chapter XI Diseases of the digestive system	European	allelic	338	335	3	0	0.0044	0.00887574	0	140596	140437	159	0	0.0005654	0.0011309	0	0.0072	78789	25079	247524
Union#C189#Malignant neoplasm: Colon unspecified	Chapter II Neoplasms	European	allelic	2312	2304	8	0	0.0017	0.003460208	0	236100	235859	241	0	0.0005104	0.001020754	0	0.0033	3394	16771	68687
Union#Block R25-R29#R25-R29 Symptoms and signs involving the nervous and musculoskeletal systems	Chapter XVIII Symptoms signs and abnormal clinical and laboratory findings not elsewhere classified	European	allelic	26683	26641	42	0	0.000787	0.001574036	0	64341	64290	51	0	0.0003963	0.000792652	0	0.0013	19866	13203	2989
Union#R522#Other chronic pain	Chapter XVIII Symptoms signs and abnormal clinical and laboratory findings not elsewhere classified	European	allelic	199175	198952	223	0	0.0005598	0.001119618	0	74780	74723	57	0	0.0003811	0.000762236	0	0.0088	14691	10982	19653
Union#R55#Syncope and collapse	Chapter XVIII Symptoms signs and abnormal clinical and laboratory findings not elsewhere classified	European	allelic	19649	19616	33	0	0.0008397	0.001679475	0	59131	59086	45	0	0.0003805	0.000761022	0	0.0008973	22079	14087	34604
Union#R298#Other and unspecified symptoms and signs involving the nervous and musculoskeletal systems	Chapter XVIII Symptoms signs and abnormal clinical and laboratory findings not elsewhere classified	European	allelic	4404	4394	10	0	0.0011	0.002270663	0	63906	63855	51	0	0.000399	0.000798047	0	0.0054	28474	14451	56102
Union#R42#Dizziness and giddiness	Chapter XVIII Symptoms signs and abnormal clinical and laboratory findings not elsewhere classified	European	allelic	12231	12208	23	0	0.0009402	0.001880468	0	70666	70609	57	0	0.0004033	0.000806611	0	0.0013	23326	14371	37861
Union#R29#Other symptoms and signs involving the nervous and musculoskeletal systems	Chapter XVIII Symptoms signs and abnormal clinical and laboratory findings not elsewhere classified	European	allelic	16923	16895	28	0	0.0008273	0.001654553	0	63609	63566	43	0	0.000338	0.000676005	0	0.0003815	24487	15211	3942
Union#R104#Other and unspecified abdominal pain	Chapter XVIII Symptoms signs and abnormal clinical and laboratory findings not elsewhere classified	European	allelic	29080	29041	39	0	0.0006706	0.001341128	0	81673	81610	63	0	0.0003857	0.000771369	0	0.0092	17391	11664	25931
Union#N13#Obstructive and reflux uropathy	Chapter XIV Diseases of the genitourinary system	European	allelic	7477	7476	1	0	0.00006687	0.000133743	0	205795	205575	220	0	0.0005345	0.001069025	0	0.0056	0.125	0.0175	0.8918
Union#Block B99-B99#B99-B99 Other infectious diseases	Chapter I Certain infectious and parasitic diseases	European	allelic	754	750	4	0	0.0027	0.00530504	0	243854	243600	254	0	0.0005208	0.001041607	0	0.0087	5104	18985	137221
Union#J45#Asthma	Chapter X Diseases of the respiratory system	European	allelic	70963	70861	102	0	0.0007187	0.001437369	0	204443	204258	185	0	0.0004524	0.000904898	0	0.0002525	15889	12476	20235
41202#H318#Other specified disorders of choroid	Chapter VII Diseases of the eye and adnexa	European	dominant	60	58	2	0	0.0167	0.033333333	0	379408	378996	412	0	0.000543	0.001085902	0	0.002	317205	77217	1303067
41202#D693#Idiopathic thrombocytopenic purpura	Chapter III Diseases of the blood and blood-forming organs and certain disorders involving the immune mechanism	European	dominant	382	379	3	0	0.0039	0.007853403	0	434382	433928	454	0	0.0005226	0.001045163	0	0.0079	75656	24201	236511
41202#C787#Secondary malignant neoplasm of liver and intrahepatic bile duct	Chapter II Neoplasms	European	dominant	1967	1960	7	0	0.0018	0.003558719	0	317857	317527	330	0	0.0005191	0.001038203	0	0.0053	34364	16234	72745
41202#Block R25-R29#R25-R29 Symptoms and signs involving the nervous and musculoskeletal systems	Chapter XVIII Symptoms signs and abnormal clinical and laboratory findings not elsewhere classified	European	dominant	6311	6296	15	0	0.0012	0.002376802	0	254539	254287	252	0	0.000495	0.000990025	0	0.0039	24041	14271	40499
41202#R55#Syncope and collapse	Chapter XVIII Symptoms signs and abnormal clinical and laboratory findings not elsewhere classified	European	dominant	12166	12142	24	0	0.0009864	0.001972711	0	231555	231330	225	0	0.0004858	0.000971691	0	0.002	20322	13336	30969
41202#R42#Dizziness and giddiness	Chapter XVIII Symptoms signs and abnormal clinical and laboratory findings not elsewhere classified	European	dominant	4445	4433	12	0	0.0013	0.002699663	0	253710	253465	245	0	0.0004828	0.000965669	0	0.0019	28005	15676	50031
41202#R17#Unspecified jaundice	Chapter XVIII Symptoms signs and abnormal clinical and laboratory findings not elsewhere classified	European	dominant	682	678	4	0	0.0029	0.005865103	0	224282	224074	208	0	0.0004637	0.000927404	0	0.0042	63556	23563	171429
41202#R29#Other symptoms and signs involving the nervous and musculoskeletal systems	Chapter XVIII Symptoms signs and abnormal clinical and laboratory findings not elsewhere classified	European	dominant	4509	4496	13	0	0.0014	0.002883123	0	253894	253649	245	0	0.0004825	0.00096497	0	0.000702	29935	17123	52335
41202#N61#Inflammatory disorders of breast	Chapter XIV Diseases of the genitourinary system	European	dominant	588	584	4	0	0.0034	0.006802721	0	179564	179349	215	0	0.0005987	0.001197345	0	0.006	57136	21179	154136
41202#K51#Ulcerative colitis	Chapter XI Diseases of the digestive system	European	dominant	3746	3736	10	0	0.0013	0.002669514	0	211417	211204	213	0	0.0005037	0.001007488	0	0.0062	26541	14065	50084
41202#M7687#Other enthesopathies of lower limb excluding foot Ankle and foot	Chapter XIII Diseases of the musculoskeletal system and connective tissue	European	dominant	34	32	2	0	0.0294	0.058823529	0	320816	320489	327	0	0.0005096	0.001019276	0	0.0005754	612555	146196	2566588
41202#H31#Other disorders of choroid	Chapter VII Diseases of the eye and adnexa	European	dominant	117	115	2	0	0.0085	0.017094017	0	312574	312229	345	0	0.0005519	0.001103739	0	0.0077	157393	38739	639482
41202#R470#Dysphasia and aphasia	Chapter XVIII Symptoms signs and abnormal clinical and laboratory findings not elsewhere classified	European	dominant	410	407	3	0	0.0037	0.007317073	0	245599	245356	243	0	0.0004947	0.000989418	0	0.0084	74425	23738	233341
41202#R298#Other and unspecified symptoms and signs involving the nervous and musculoskeletal systems	Chapter XVIII Symptoms signs and abnormal clinical and laboratory findings not elsewhere classified	European	dominant	1680	1674	6	0	0.0018	0.003571429	0	263823	263560	263	0	0.0004984	0.00099688	0	0.0078	35919	15968	80796
41202#M768#Other enthesopathies of lower limb excluding foot	Chapter XIII Diseases of the musculoskeletal system and connective tissue	European	dominant	122	120	2	0	0.0082	0.016393443	0	320816	320489	327	0	0.0005096	0.001019276	0	0.0071	163348	40215	663491
41202#M4716#Other spondylosis with myelopathy Lumbar region	Chapter XIII Diseases of the musculoskeletal system and connective tissue	European	dominant	33	31	2	0	0.0303	0.060606061	0	320816	320489	327	0	0.0005096	0.001019276	0	0.000542	632315	150708	2652963
41202#M259#Joint disorder unspecified	Chapter XIII Diseases of the musculoskeletal system and connective tissue	European	dominant	334	331	3	0	0.0045	0.008982036	0	320816	320489	327	0	0.0005096	0.001019276	0	0.0051	8883	28356	278274
41202#K515#Left sided colitis	Chapter XI Diseases of the digestive system	European	dominant	273	270	3	0	0.0055	0.010989011	0	222497	222263	234	0	0.0005258	0.0010517	0	0.0032	105538	33582	331672
41202#K519#Ulcerative colitis unspecified	Chapter XI Diseases of the digestive system	European	dominant	2979	2970	9	0	0.0015	0.003021148	0	208547	208336	211	0	0.0005059	0.001011762	0	0.0043	2992	1534	58361
41202#K512#Ulcerative (chronic) proctitis	Chapter XI Diseases of the digestive system	European	dominant	610	606	4	0	0.0033	0.006557377	0	216582	216360	222	0	0.0005125	0.001025016	0	0.004	6433	23856	173473
41202#J849#Interstitial pulmonary disease unspecified	Chapter X Diseases of the respiratory system	European	dominant	404	401	3	0	0.0037	0.007425743	0	344598	344239	359	0	0.0005209	0.001041794	0	0.0092	71737	2293	224425
41202#M2555#Pain in joint Pelvic region and thigh	Chapter XIII Diseases of the musculoskeletal system and connective tissue	European	dominant	3037	3028	9	0	0.0015	0.002963451	0	252060	251810	250	0	0.0004959	0.000991827	0	0.0042	29938	15382	58269
41202#I259#Chronic ischaemic heart disease unspecified	Chapter IX Diseases of the circulatory system	European	dominant	2279	2271	8	0	0.0018	0.003510312	0	231093	230876	217	0	0.0004695	0.000939016	0	0.0018	37479	18485	75992
40002#C16#Malignant neoplasm of stomach	Chapter II Neoplasms	European	dominant	38	36	2	0	0.0263	0.052631579	0	204005	203802	203	0	0.0004975	0.000995074	0	0.0006895	55775	133402	2331938
42015#Source of asthma report	Chapter X Diseases of the respiratory system	European	dominant	65151	65061	90	0	0.0006907	0.001381406	0	368218	367852	366	0	0.000497	0.000993976	0	0.007	13903	11038	17512
131495#Source of report of J45 (Asthma)	Chapter X Diseases of the respiratory system	European	dominant	67252	67156	96	0	0.0007137	0.001427467	0	367756	367393	363	0	0.0004935	0.000987068	0	0.0019	14468	11552	1812
132023#Source of report of N13 (Obstructive and reflux uropathy)	Chapter XIV Diseases of the genitourinary system	European	dominant	7240	7239	1	0	0.00006906	0.000138122	0	342226	341858	368	0	0.0005377	0.001075313	0	0.0089	0.1283	0.018	0.9136
Union#M7962#Pain in limb Upper arm	Chapter XIII Diseases of the musculoskeletal system and connective tissue	European	dominant	747	743	4	0	0.0027	0.005354752	0	145903	145751	152	0	0.0005209	0.001041788	0	0.0086	51623	19078	139684
Union#M7687#Other enthesopathies of lower limb excluding foot Ankle and foot	Chapter XIII Diseases of the musculoskeletal system and connective tissue	European	dominant	51	49	2	0	0.0196	0.039215686	0	119819	119694	125	0	0.0005216	0.00104324	0	0.0014	390838	94022	1624671
Union#M4716#Other spondylosis with myelopathy Lumbar region	Chapter XIII Diseases of the musculoskeletal system and connective tissue	European	dominant	51	49	2	0	0.0196	0.039215686	0	157646	157483	163	0	0.000517	0.001033962	0	0.0013	394348	95105	163514
Union#M2555#Pain in joint Pelvic region and thigh	Chapter XIII Diseases of the musculoskeletal system and connective tissue	European	dominant	4631	4618	13	0	0.0014	0.002807169	0	125306	125184	122	0	0.0004868	0.000973617	0	0.0011	28885	16293	5121
Union#C189#Malignant neoplasm: Colon unspecified	Chapter II Neoplasms	European	dominant	2312	2304	8	0	0.0017	0.003460208	0	236100	235859	241	0	0.0005104	0.001020754	0	0.0033	33982	16781	68812
Union#K515#Left sided colitis	Chapter XI Diseases of the digestive system	European	dominant	338	335	3	0	0.0044	0.00887574	0	140596	140437	159	0	0.0005654	0.0011309	0	0.0072	79097	25114	249119
Union#Block R25-R29#R25-R29 Symptoms and signs involving the nervous and musculoskeletal systems	Chapter XVIII Symptoms signs and abnormal clinical and laboratory findings not elsewhere classified	European	dominant	26683	26641	42	0	0.000787	0.001574036	0	64341	64290	51	0	0.0003963	0.000792652	0	0.0013	19873	13207	29905
Union#R522#Other chronic pain	Chapter XVIII Symptoms signs and abnormal clinical and laboratory findings not elsewhere classified	European	dominant	199175	198952	223	0	0.0005598	0.001119618	0	74780	74723	57	0	0.0003811	0.000762236	0	0.0087	14694	10984	19657
Union#R55#Syncope and collapse	Chapter XVIII Symptoms signs and abnormal clinical and laboratory findings not elsewhere classified	European	dominant	19649	19616	33	0	0.0008397	0.001679475	0	59131	59086	45	0	0.0003805	0.000761022	0	0.0008946	22089	14092	34625
Union#R298#Other and unspecified symptoms and signs involving the nervous and musculoskeletal systems	Chapter XVIII Symptoms signs and abnormal clinical and laboratory findings not elsewhere classified	European	dominant	4404	4394	10	0	0.0011	0.002270663	0	63906	63855	51	0	0.000399	0.000798047	0	0.0054	28495	14457	56163
Union#R42#Dizziness and giddiness	Chapter XVIII Symptoms signs and abnormal clinical and laboratory findings not elsewhere classified	European	dominant	12231	12208	23	0	0.0009402	0.001880468	0	70666	70609	57	0	0.0004033	0.000806611	0	0.0013	23338	14376	37888
Union#R29#Other symptoms and signs involving the nervous and musculoskeletal systems	Chapter XVIII Symptoms signs and abnormal clinical and laboratory findings not elsewhere classified	European	dominant	16923	16895	28	0	0.0008273	0.001654553	0	63609	63566	43	0	0.000338	0.000676005	0	0.0003803	24499	15217	39445
Union#R104#Other and unspecified abdominal pain	Chapter XVIII Symptoms signs and abnormal clinical and laboratory findings not elsewhere classified	European	dominant	29080	29041	39	0	0.0006706	0.001341128	0	81673	81610	63	0	0.0003857	0.000771369	0	0.0092	17396	11666	25941
Union#N13#Obstructive and reflux uropathy	Chapter XIV Diseases of the genitourinary system	European	dominant	7477	7476	1	0	0.00006687	0.000133743	0	205795	205575	220	0	0.0005345	0.001069025	0	0.0056	0.125	0.0175	0.8914
Union#Block B99-B99#B99-B99 Other infectious diseases	Chapter I Certain infectious and parasitic diseases	European	dominant	754	750	4	0	0.0027	0.00530504	0	243854	243600	254	0	0.0005208	0.001041607	0	0.0087	5115	19001	137695
Union#J45#Asthma	Chapter X Diseases of the respiratory system	European	dominant	70963	70861	102	0	0.0007187	0.001437369	0	204443	204258	185	0	0.0004524	0.000904898	0	0.0002515	15893	12478	20242
Union#I422#Other hypertrophic cardiomyopathy	Chapter IX Diseases of the circulatory system	European	dominant	475	470	5	0	0.0053	0.010526316	0	120388	120272	116	0	0.0004818	0.000963551	0	0.0001255	110301	44854	271242
Union#F067#Mild cognitive disorder	Chapter V Mental and behavioural disorders	European	dominant	1158	1153	5	0	0.0022	0.004317789	0	223161	222931	230	0	0.0005153	0.001030646	0	0.0079	42032	17297	10214
Union#E07#Other disorders of thyroid	Chapter IV Endocrine nutritional and metabolic diseases	European	dominant	27625	27580	45	0	0.0008145	0.001628959	0	166399	166229	170	0	0.0005108	0.001021641	0	0.008	15954	11483	22166
Union#D432#Neoplasm of uncertain or unknown behaviour: Brain unspecified	Chapter II Neoplasms	European	dominant	353	350	3	0	0.0042	0.008498584	0	225553	225324	229	0	0.0005076	0.001015282	0	0.006	84338	2687	264713
Union#Chapter XVIII#Chapter XVIII Symptoms signs and abnormal clinical and laboratory findings not elsewhere classified	Chapter XVIII Symptoms signs and abnormal clinical and laboratory findings not elsewhere classified	European	dominant	231009	230743	266	0	0.0005757	0.00115147	0	68027	67974	53	0	0.0003896	0.000779102	0	0.009	14785	11008	19857
Union#R456#Physical violence	Chapter XVIII Symptoms signs and abnormal clinical and laboratory findings not elsewhere classified	European	dominant	108	106	2	0	0.0093	0.018518519	0	40665	40632	33	0	0.0004058	0.000811509	0	0.0039	232316	55043	980516
