# Supplementary material for: Dominant negative ADA2 mutations cause ADA2 deficiency in heterozygous carriers
Source: J Exp Med. 2025 Aug 27;222(11):e20250499. doi: 10.1084/jem.20250499 (PMC12382605; doi:10.1084/jem.20250499)
Supplement: Table S12 — shows FinnGen. [file jem_20250499_tables12.xlsx]

## Sheet: Supplemental Table 12
Table S12. Finngen
XI Diseases of the digestive system (K11_)	Intestinal malabsorption	108588	0.00030939265549231166	350949	K11_MALABSORB	0.00172187	0.00459414	0.00171173	1688	478189
XIV Diseases of the genitourinary system (N14_)	HSIL lesion of the vagina	155645	0.0007693252736711934	311389	N14_VAGINAL_HSIL	0.00174468	0.00746606	0.00173517	468	281596
XIV Diseases of the genitourinary system (N14_)	Postmenopausal bleeding	0.470973	0.0012562324281220952	290093	N14_POSTMENBLEED	0.00169046	0.00228144	0.00161777	16009	130160
VI Diseases of the nervous system (G6_)	Horner syndrome	151762	0.0013622286186369661	286575	G6_HORNER	0.00171696	0.00779215	0.00171181	423	499570
Neurological endpoints	Vascular dementia (mixed)	14526	0.0023511481735498554	262872	VD_MX	0.00171808	0.00622577	0.00171304	531	474702
VIII Diseases of the ear and mastoid process (H8_)	Other peripheral vertigo	0.716732	0.0026186653397752345	258192	H8_PERIPHVERTIGO	0.00169723	0.00334577	0.0016853	3436	474839
IV Endocrine	nutritional and metabolic diseases (E4_)	Gilbert syndrome	175059	0.0030999165303734837	250865	E4_GILBERT	0.00172132	0.00847907	0.00171715	259	420066
IV Endocrine	nutritional and metabolic diseases (E4_)	Disorders of porphyrin and bilirubin metabolism	152564	0.0035004993391607423	245587	E4_PORBILIR	0.00172193	0.00667151	0.00171715	405	420066
XIV Diseases of the genitourinary system (N14_)	All dysplastic lesions of the vagina	112401	0.003956853763444523	240265	N14_VAGINAL_DYSPLASIA_ALL	0.00174468	0.00494375	0.00173427	915	281149
IX Diseases of the circulatory system (I9_)	Other arrhythmias	0.257545	0.00469969852691187	232793	I9_OTHARR	0.00172269	0.00210211	0.001683	39265	375343
III Diseases of the blood and blood-forming organs and certain disorders involving the immune mechanism (D3_)	Selective deficiency of immunoglobulin A [IgA]y	191658	0.004822808303816475	23167	D3_DEF_IIGA	0.00171927	0.0112678	0.00171644	146	492311
XI Diseases of the digestive system (K11_)	Hernia of abdominal wall, postoperative	0.483671	0.00592052201030489	222764	ABDOM_HERNIA_POSTOP	0.00170008	0.00254743	0.00167516	8152	277113
VIII Diseases of the ear and mastoid process (H8_)	Other specified/unspecified diseases of inner ear	196502	0.006668221231836574	217599	H8_INNERNAS	0.00168773	0.00851607	0.0016853	169	474839
IV Endocrine	nutritional and metabolic diseases (E4_)	Other specified/unspecified nutritional deficiencies	160349	0.007296926974787057	213686	E4_NUTRI_DEF_NAS	0.0017099	0.00778994	0.00170654	258	467142
XIII Diseases of the musculoskeletal system and connective tissue (M13_)	Biomechanical lesions, not elsewhere classified	0.852678	0.007433613896551785	21288	M13_BIOMECHLESIO	0.00171905	0.00378832	0.00171191	1707	494616
I Certain infectious and parasitic diseases (AB1_)	Other specified/unspecified bacterial intestinal infections	0.766365	0.0075497053098578315	212207	BACT_INTEST_INFECTION_NOS	0.00171345	0.00336729	0.00170554	2356	492689
VII Diseases of the eye and adnexa (H7_)	Convergent concomitant strabismus	0.737755	0.0075924160747328235	211962	H7_CONVERSTRAB	0.00171153	0.00355114	0.00170234	2382	476776
II Neoplasms from hospital discharges (CD2_)	Carcinoma in situ of vagina (controls excluding all cancers)	184943	0.007596962803456002	211936	CD2_INSITU_VAGINA_EXALLC	0.00175073	0.0107356	0.00174502	141	221984
VI Diseases of the nervous system (G6_)	Autonomic disorders	115741	0.008239863171434759	208408	G6_AUTONOM	0.00170233	0.00457684	0.0016975	778	463029
VII Diseases of the eye and adnexa (H7_)	Other specified and unspecified disorders of eyelid	133322	0.008338923697689349	207889	H7_EYELIDNAS	0.00170401	0.00586538	0.00169977	462	453930
VII Diseases of the eye and adnexa (H7_)	Other specified and unspecified disorders of eye and adnexa	0.950033	0.008760320594714275	205748	H7_EYEADNEXOTH	0.00171769	0.00362322	0.00171225	1413	494683
VII Diseases of the eye and adnexa (H7_)	Chalazion	0.577878	0.009423017550535241	202581	H7_CHALAZION	0.00171007	0.00270337	0.00169977	4708	453930
VI Diseases of the nervous system (G6_)	Degeneration of the brain due to alcohol	117384	0.00977619825049836	200983	G6_ALCODEGEN	0.00171804	0.00441499	0.00171381	759	484548
XIV Diseases of the genitourinary system (N14_)	Endometriosis ASRM stages 3,4	0.404467	0.009890767656638199	200477	N14_ENDOMETRIOSIS_ASRM_STAGE3_4	0.00174468	0.002537	0.00171518	10127	271937
V Mental and behavioural disorders (F5_)	Sleep terrors [night terrors]	440004	0.01004916553025292	199787	F5_SLEEPTERRORS	0.00172296	0.0122807	0.00172133	76	490763
II Neoplasms from hospital discharges (CD2_)	Melanocytic naevi of scalp and neck	104459	0.010117658112452249	199492	CD2_BENIGN_MELANOCYTIC_SCALPNECK	0.00171627	0.00462504	0.00171116	878	499470
VIII Diseases of the ear and mastoid process (H8_)	Sensorineural hearing loss	0.23349	0.010277086218276322	198813	H8_HL_SEN_NAS	0.00172766	0.00208852	0.00169074	44745	437331
XII Diseases of the skin and subcutaneous tissue (L12_)	Sunburn	432861	0.010503644150234762	197866	L12_SUNBURN	0.0017156	0.0142086	0.00171381	69	482972
I Certain infectious and parasitic diseases (AB1_)	Pediculosis, acariasis and other infestations	0.756543	0.010600833172946918	197466	AB1_PEDICULOSIS_ACARIASIS_OTHERINFEST	0.00171627	0.00330987	0.00170913	2231	498117
XI Diseases of the digestive system (K11_)	Diseases of oesophagus, stomach and duodenum	0.180613	0.010965286919928706	195998	K11_OESSTODUO	0.00171627	0.00196027	0.00167219	76563	423785
XII Diseases of the skin and subcutaneous tissue (L12_)	Livedoid vasculitis	20005	0.011432731391586647	194185	L12_LIVEDOIDVASC	0.0017124	0.010162	0.00171031	115	465673
XII Diseases of the skin and subcutaneous tissue (L12_)	Other and unspecified cicatricial alopecia	216151	0.011520199499807971	193854	L12_HAIRLOSS_SCARNAS	0.00170926	0.0116713	0.00170751	84	476404
II Neoplasms	from cancer register (ICD-O-3)	Malignant neoplasm of meninges, excluding all cancers (controls excluding all cancers)	437232	0.012089546221017246	191759	C3_MENINGES_EXALLC	0.00174527	0.00708661	0.00174347	127	378749
VI Diseases of the nervous system (G6_)	Other disorders of central nervous system	226007	0.012118531609920422	191655	G6_CNSOTH	0.00170044	0.00497992	0.0016975	415	463029
VI Diseases of the nervous system (G6_)	Other and unspecified polyneuropathies, also in other diseases	0.533916	0.012419954362064951	190588	G6_POLYOTHUNS	0.0017193	0.0024147	0.00170867	7512	491583
XIV Diseases of the genitourinary system (N14_)	Endometriosis of ovary	0.447619	0.012611304155644583	189924	N14_ENDOMETRIOSIS_OVARY	0.00167298	0.00258526	0.00161777	7878	130160
II Neoplasms	from cancer register (ICD-O-3)	Osteosarcoma, excluding all cancers (controls excluding all cancers)	39228	0.013224218002240521	187863	C3_OSTEOSARCOMA_EXALLC	0.00174551	0.00757576	0.00174347	132	378749
IV Endocrine	nutritional and metabolic diseases (E4_)	Alkalosis	226038	0.013530068644919586	18687	E4_ALKALOSIS	0.0017189	0.0110201	0.00171715	79	420066
VII Diseases of the eye and adnexa (H7_)	Diplopia	0.518242	0.0137176589127982	186272	H7_DIPLOPIA	0.00171334	0.00273732	0.00170228	5141	475933
XVII Congenital malformations	deformations and chromosomal abnormalities (Q17)	Congenital retinoschisis	209541	0.014061446538066888	185197	Q17_CONGEN_MALFO_RETI	0.00171371	0.0115139	0.00171202	86	497731
XII Diseases of the skin and subcutaneous tissue (L12_)	Other and unspecified vasculitis limited to skin	164285	0.01427414157833319	184545	L12_VASCULITISNAS	0.00171389	0.00379672	0.00171031	801	465673
XIV Diseases of the genitourinary system (N14_)	Female infertility, cervigal, vaginal, other or unspecified origin	0.376777	0.014762503038144036	183084	N14_FIOTHNAS	0.00167728	0.00218236	0.00161777	15336	130160
XIV Diseases of the genitourinary system (N14_)	Oligomenorrhoea	0.898004	0.014852173023906647	182821	N14_OLIGOMEN	0.00163734	0.0034005	0.00161777	1445	130160
V Mental and behavioural disorders (F5_)	Other and unspecified disorders of psychological development	134571	0.014883326187842535	18273	F5_PSYCHDEVOTH	0.00172189	0.0066388	0.00171797	394	494829
II Neoplasms	from cancer register (ICD-O-3)	Squamous cell neoplasms and carcinoma of cervix, excluding all cancers (controls excluding all cancers)	293252	0.015792831436868215	180154	C3_CERVIX_SQUAM_EXALLC	0.00175091	0.00612966	0.00174653	222	222078
II Neoplasms from hospital discharges (CD2_)	Benign neoplasm of soft tissue of retroperitoneum and peritoneum	166535	0.015839811171429418	180025	CD2_BENIGN_RETROPERITONEUM_PERITONEUM	0.00171627	0.00816993	0.00171395	180	500168
XI Diseases of the digestive system (K11_)	Barrett oesophagus	103764	0.01608977607618626	179345	K11_BARRET	0.00167908	0.00341507	0.00167219	1684	423785
VI Diseases of the nervous system (G6_)	Drug-induced headache, not elsewhere classified	161056	0.016165531940130602	179141	DRUGADVERS_HEADA_NOT_ELSEW_CLASSIFIED	0.00171627	0.00785368	0.00171399	186	500162
Comorbidities of COPD	Cardiac arrhythmias	0.185794	0.017280647049787462	176244	CARDIAC_ARRHYTM	0.0017523	0.00182618	0.00172848	92926	288216
XXI Factors influencing health status and contact with health services (Z21_)	Lung transplant status	261226	0.018343406906620053	173652	Z21_LUNG_TRANSPLANT_STATUS	0.00171627	0.00617284	0.00171411	243	500104
XII Diseases of the skin and subcutaneous tissue (L12_)	Dermatitis	0.247744	0.018538304014928158	173193	L12_DERMATITISNAS	0.00171969	0.00204967	0.001696	31083	432874
Interstitial lung disease endpoints	Lung transplantation	260063	0.018691321171537684	172836	LUNG_TRANSPLANTATION	0.00171627	0.00614754	0.00171411	244	500104
XIII Diseases of the musculoskeletal system and connective tissue (M13_)	Abscess of tendon sheath	158487	0.01909765308598517	171902	M13_ABSCTENDON	0.00168773	0.00719888	0.0016845	210	357549
III Diseases of the blood and blood-forming organs and certain disorders involving the immune mechanism (D3_)	Hereditary sideroblastic anaemia	357126	0.019203924947629517	171661	D3_SIDEROANAEMIAHERED	0.00172908	0.00762032	0.00172746	132	479581
XI Diseases of the digestive system (K11_)	Liver disorders in diseases classified elsewhere	193166	0.019782446505128226	170372	K11_LIVDISINOTH	0.00170926	0.01	0.00170755	100	485213
XII Diseases of the skin and subcutaneous tissue (L12_)	Cicatricial alopecia [scarring hair loss]	257666	0.02061246826441235	168587	L12_HAIRLOSSSCAR	0.00170968	0.00569382	0.00170751	260	476404
XV Pregnancy	childbirth and the puerperium (O15_)	Pre-eclampsia superimposed on chronic hypertension	155912	0.02106007919560647	167654	O15_PREECLAMPS_CHRONIC_HYPERT	0.00173039	0.00735294	0.00172597	204	259313
VIII Diseases of the ear and mastoid process (H8_)	Perforation of tympanic membrane	-0.629216	0.02191038455268836	165935	H8_PERFORATION	0.00170822	0.000785922	0.00171596	3902	465154
I Certain infectious and parasitic diseases (AB1_)	Infection due to other mycobacteria	194453	0.02202875739381088	165701	AB1_OTHER_MYCOBAC	0.0017356	0.00396196	0.00173289	534	439048
X Diseases of the respiratory system (J10_)	Acute epiglottitis	169438	0.02208564056916093	165589	J10_EPIGLOTTITIS	0.00172099	0.00456341	0.00171707	556	402652
XIV Diseases of the genitourinary system (N14_)	Female infertility	0.324029	0.02212279525555274	165516	N14_FEMALEINFERT	0.0016833	0.00215224	0.00161777	18189	130160
XVI Certain conditions originating in the perinatal period (P16_)	Other perinatal haematological disorders	608122	0.022388242378606912	164998	P16_OTH_PERINA_HAEMATOL_DISORD	0.00171793	0.00909091	0.00171712	55	499688
XIII Diseases of the musculoskeletal system and connective tissue (M13_)	Other arthrosis	-0.25404	0.022909204025521476	163999	M13_ARTHROSIS_OTH	0.00170757	0.00136792	0.00173942	29554	315115
Diabetes endpoints	Diabetic neuropathy	0.696435	0.02325358941888579	163351	DM_NEUROPATHY	0.00165618	0.00256445	0.00161831	3862	92612
III Diseases of the blood and blood-forming organs and certain disorders involving the immune mechanism (D3_)	Other primary thrombocytopenia	17091	0.02329485438290413	163274	D3_OTHPRIMTHROMBOCYTOPENIA	0.00172136	0.00942392	0.00171934	129	492275
XI Diseases of the digestive system (K11_)	Oesophageal obstruction	11785	0.02336468875026176	163144	K11_OESOBST	0.00167706	0.00329301	0.00167219	1279	423785
XIII Diseases of the musculoskeletal system and connective tissue (M13_)	Other infective (teno)synovitis	30526	0.023973420329395607	162027	M13_INFTENOSYNOVITIS	0.001687	0.00806723	0.0016845	140	357549
VIII Diseases of the ear and mastoid process (H8_)	Disorders of vestibular function (Vertigo)	0.283279	0.024201929973162013	161615	H8_VERTIGO	0.00170496	0.00214648	0.0016853	21139	474839
XI Diseases of the digestive system (K11_)	Oesophagitis	0.912009	0.02490978619913498	160363	K11_OESITIS	0.00167845	0.00297568	0.00167219	2046	423785
XIV Diseases of the genitourinary system (N14_)	Noninflammatory disorders of female genital tract	0.152715	0.02493159136021049	160325	N14_FEMALEGENNONINF	0.00174468	0.00185343	0.00161777	151904	130160
IX Diseases of the circulatory system (I9_)	Atrial fibrillation and flutter	0.245961	0.024962610480468102	160271	I9_AF	0.00176994	0.00181162	0.00175947	63532	252810
XV Pregnancy	childbirth and the puerperium (O15_)	Other maternal disorders predominantly related to pregnancy	0.20538	0.025029951033978298	160154	O15_PREG_OTHER_MAT_DISORD	0.00174468	0.00209719	0.00167925	44158	237906
XIV Diseases of the genitourinary system (N14_)	Disorders resulting from impaired renal tubular function	12463	0.02504667035723587	160125	N14_DISIMPAIRRENTUB	0.001721	0.00320405	0.00171745	1186	495511
VI Diseases of the nervous system (G6_)	Drug-induced tremor	149925	0.025331447083908873	159634	DRUGADVERS_TREMOR	0.00171627	0.00752281	0.00171392	202	500146
XII Diseases of the skin and subcutaneous tissue (L12_)	Acanthosis nigricans	183695	0.026133044019386514	158281	L12_ACANTHNIGRICANS	0.00171203	0.00872033	0.00171031	114	465673
XV Pregnancy	childbirth and the puerperium (O15_)	Single delivery by forceps and vacuum extractor	-0.409243	0.026266366513928937	15806	O15_DELIV_FORCEP_VAC	0.0015675	0.00115471	0.00160652	11333	119890
X Diseases of the respiratory system (J10_)	Viral pneumonia	0.547913	0.026339043527473117	15794	J10_VIRALPNEUMO	0.00173708	0.00261059	0.00172619	5181	415538
XIV Diseases of the genitourinary system (N14_)	Amenorrhoea	0.730165	0.02648622109353918	157698	N14_AMENORRHEAPRIM	0.00164403	0.00273869	0.00161777	3123	130160
II Neoplasms	from cancer register (ICD-O-3)	Mantle cell lymphoma, excluding all cancers (controls excluding all cancers)	192298	0.026585204171636265	157536	C3_MANTLE_CELL_LYMPHOMA_EXALLC	0.00174659	0.00424975	0.00174347	472	378749
IX Diseases of the circulatory system (I9_)	Vascular diseases of the intestine	-108184	0.02680896205415052	157172	I9_VASCINT	0.00172008	1,87E+00	0.00172509	1362	463106
II Neoplasms	from cancer register (ICD-O-3)	Malignant neoplasm of cervix uteri, excluding all cancers (controls excluding all cancers)	140641	0.027638215577808826	155849	C3_CERVIX_UTERI_EXALLC	0.00175345	0.00350395	0.00174653	878	222078
XIV Diseases of the genitourinary system (N14_)	Renal failure	0.300859	0.028067905134105696	155179	N14_RENFAIL	0.00171627	0.00197625	0.0017055	19900	480448
XIII Diseases of the musculoskeletal system and connective tissue (M13_)	Other specified/unspecified inflammatory spondylopathies	0.883332	0.028714416797908055	15419	M13_SPONDYLINFLAMNAS	0.0016907	0.00304682	0.00168307	1986	353224
IV Endocrine	nutritional and metabolic diseases (E4_)	Testicular hypofunction	113157	0.02989303426917103	152443	E4_TESTICHYPO	0.00168836	0.00371256	0.00167775	1107	211289
XI Diseases of the digestive system (K11_)	Irritable bowel syndrome	0.340647	0.030114801161009983	152122	K11_IBS	0.00171439	0.00224246	0.00169664	13268	394725
II Neoplasms	from cancer register (ICD-O-3)	Non-Hodgkin lymphoma, all, excluding all cancers (controls excluding all cancers)	0.562174	0.0307893130974161	15116	C3_NONHODGKIN_EXALLC	0.00175206	0.00237471	0.00174347	5225	378749
III Diseases of the blood and blood-forming organs and certain disorders involving the immune mechanism (D3_)	Immunodeficiency with predominantly antibody defects	128781	0.03105989619905655	15078	D3_IMMUDEFANTIBODY	0.00172001	0.00363353	0.00171644	919	492311
XIV Diseases of the genitourinary system (N14_)	Polyp of the female genital tract	0.30008	0.03108780076749815	150741	N14_POLYPFEMGEN	0.00168571	0.00213649	0.00161777	19618	130160
Interstitial lung disease endpoints	Gastro-oesophageal reflux disease	0.210194	0.03151809788740988	150144	K11_REFLUX	0.00170147	0.00204602	0.00167219	36025	423785
XVII Congenital malformations	deformations and chromosomal abnormalities (Q17)	Cleft lip, lip and palate or palate	146919	0.03154205611239985	150111	Q17_CLEFT_LIP_CLEFT_PALATE	0.00171627	0.00454248	0.00171288	600	499748
VII Diseases of the eye and adnexa (H7_)	Other and unspecified disorders of vitreous body	0.30495	0.03173218663836144	14985	H7_VITROTH	0.00172274	0.00208612	0.00170965	17224	478098
IV Endocrine	nutritional and metabolic diseases (E4_)	Unspecified severe protein-energy malnutrition	54882	0.03207450775395516	149384	E4_PROTMALSEVERNAS	0.00171756	0.00877193	0.00171676	57	499678
XIII Diseases of the musculoskeletal system and connective tissue (M13_)	Other specified/unspecified necrotizing vasculopathies	174999	0.03229609396668331	149085	M13_NECROVASCNAS	0.00171839	0.00446304	0.00171568	478	484260
VII Diseases of the eye and adnexa (H7_)	Macular hole	-0.886719	0.03250199356606109	148809	MACULAR_HOLE	0.00172129	0.000322379	0.00172697	1849	455449
XI Diseases of the digestive system (K11_)	Oral leukoplakia and related diseases	-0.885434	0.032591924079493934	148689	K11_ORAL_LEUCOPLAC_RELAT	0.00171627	0.000313208	0.00172182	1972	498376
Diabetes endpoints	Gestational diabetes (for exclusion)	0.292912	0.033134467844138614	147972	GEST_DIABETES	0.00174468	0.0021406	0.00171676	18581	263483
VII Diseases of the eye and adnexa (H7_)	Keratoconus	118422	0.033242983956491313	14783	H7_CORNEALDEFORM	0.0017211	0.00416946	0.00171656	878	473095
XII Diseases of the skin and subcutaneous tissue (L12_)	Acrodermatitis continua	192507	0.03344567767227065	147566	L12_PSORI_ACRODERM	0.00170995	0.0116205	0.00170855	68	482181
XIV Diseases of the genitourinary system (N14_)	Endometriosis of rectovaginal septum and vagina	0.698108	0.03375981048554255	14716	N14_ENDOMETRIOSIS_RECTPVAGSEPT_VAGINA	0.00164147	0.00259777	0.00161777	3226	130160
XVII Congenital malformations	deformations and chromosomal abnormalities (Q17)	Other congenital malformations of ear	160096	0.034172755555842704	146632	Q17_OTHER_CONGEN_MALFO_EAR	0.00171504	0.00474946	0.00171202	495	497731
VII Diseases of the eye and adnexa (H7_)	Other disorders of conjunctiva	-0.518315	0.034426272335603254	146311	H7_OTHERCONJ	0.00171646	0.000887929	0.00172638	5450	454779
II Neoplasms	from cancer register (ICD-O-3)	Diffuse large B-cell lymphoma, excluding all cancers (controls excluding all cancers)	0.988227	0.03500176946103863	145591	C3_DLBCL_EXALLC	0.00174904	0.00315028	0.00174347	1505	378749
I Certain infectious and parasitic diseases (AB1_)	Scabies	0.904789	0.03661255187278886	143637	AB1_SCABIES	0.00171397	0.00313958	0.00170913	1690	498117
XII Diseases of the skin and subcutaneous tissue (L12_)	Xerosis cutis	174028	0.03689436160424028	143304	L12_XEROSCUT	0.00171282	0.00407209	0.00171031	495	465673
XII Diseases of the skin and subcutaneous tissue (L12_)	Psoriasis vulgaris	0.41533	0.03706380480439092	143105	L12_PSORI_VULG	0.00172016	0.00242768	0.00170855	7912	482181
IV Endocrine	nutritional and metabolic diseases (E4_)	Syndrome of inappropriate secretion of antidiuretic hormone	294297	0.038491071412289725	141464	E4_ANTIDIU	0.00170904	0.00591716	0.00170755	169	479069
I Certain infectious and parasitic diseases (AB1_)	Typhoid and paratyphoid fevers	29029	0.03887585915210091	141032	AB1_TYPHOIDPARATHYPHOID	0.00173283	0.00621118	0.00173121	161	444292
XI Diseases of the digestive system (K11_)	Ulcer of oesophagus, drug-induced	290971	0.03924912687533916	140617	K11_OESULC_ADVERSE	0.00171627	0.00584795	0.00171486	171	500177
XI Diseases of the digestive system (K11_)	Maxillary retrognathism	137258	0.03948662360765032	140355	K11_RETROG_MAXILLAE	0.00171627	0.00410323	0.00171302	680	499668
II Neoplasms from hospital discharges (CD2_)	Melanocytic naevi, other sites/unspecified	-0.6754	0.040138394767401234	139644	CD2_BENIGN_MELANOCYTIC_NOS	0.00171627	0.000622184	0.00172295	3038	497310
XIV Diseases of the genitourinary system (N14_)	Unspecified/other endometriosis	0.581238	0.040605045362063004	139142	N14_ENDOMETRIOSIS_NOS	0.0016459	0.00252796	0.00161777	4152	130160
IX Diseases of the circulatory system (I9_)	Nontraumatic intracranial haemmorrhage	-0.408163	0.04185236459493046	137828	I9_INTRACRA	0.0017045	0.00103147	0.00171731	8638	453828
II Neoplasms	from cancer register (ICD-O-3)	Malignant neoplasm of pancreas, excluding all cancers (controls excluding all cancers)	0.683455	0.042113370391353926	137558	C3_PANCREAS_EXALLC	0.00174993	0.00252922	0.00174347	3139	378749
XIV Diseases of the genitourinary system (N14_)	Pain and other conditions associated with female genital organs and menstrual cycle	0.373485	0.04249716900343297	137164	N14_FEMGENPAIN	0.00166631	0.00230428	0.00161777	9904	130160
XV Pregnancy	childbirth and the puerperium (O15_)	Maternal care for known or suspected abnormality of pelvic organs	0.318981	0.042810470412460146	136845	O15_MATERN_CARE_PELVIC_ABNORM	0.00171043	0.00232376	0.00167399	13143	221186
I Certain infectious and parasitic diseases (AB1_)	Unspecified parasitic disease	232636	0.04321057047542056	136441	AB1_PARASITIC_NOS	0.00171075	0.0045386	0.00170913	286	498117
XII Diseases of the skin and subcutaneous tissue (L12_)	Other epidermal thickening	0.907175	0.04446926997923068	135194	L12_EPIDERMALTHICKOTH	0.001715	0.00310676	0.00171031	1569	465673
XI Diseases of the digestive system (K11_)	Inflammatory bowel disease, strict (require KELA)	-0.33418	0.04483838895642425	134835	K11_IBD_STRICT	0.00171627	0.00127576	0.00172613	10960	489388
IX Diseases of the circulatory system (I9_)	Phlebitis and thrombophlebitis (not including DVT)	0.373294	0.045306446427755324	134384	I9_PHLETHROM	0.00170739	0.00220452	0.00169618	9750	432223
V Mental and behavioural disorders (F5_)	Dementia	0.267829	0.045450639686793456	134246	F5_DEMENTIA	0.00172035	0.00182041	0.00171505	24864	469981
I Certain infectious and parasitic diseases (AB1_)	Viral infections characterized by skin and mucous membrane lesions	-0.255549	0.04622639223483781	133511	AB1_VIRAL_SKIN_MUCOUS_MEMBRANE	0.00171627	0.00132308	0.00173267	20032	480316
VI Diseases of the nervous system (G6_)	Other neurological diseases	0.195593	0.04638419245843147	133363	G6_OTHNEU	0.00171627	0.00194917	0.0016975	37319	463029
IX Diseases of the circulatory system (I9_)	Atrial fibrillation and flutter with reimbursement	0.254156	0.04784427742792086	132017	I9_AF_REIMB	0.00178374	0.00193618	0.00175947	40251	252810
IX Diseases of the circulatory system (I9_)	Angina pectoris	0.196096	0.04889900250464927	13107	I9_ANGINA	0.00173599	0.0019023	0.00171818	44588	416171
XV Pregnancy	childbirth and the puerperium (O15_)	Unspecified abortion	0.764962	0.04942765423935865	130603	O15_ABORT_UNS	0.00174606	0.0031173	0.00173254	1965	199279
I Certain infectious and parasitic diseases (AB1_)	Other mycoses, not elsewhere classified/unspecified	318736	0.049468643322304794	130567	AB1_MYSOSIS_NOS	0.00171976	0.00817984	0.00171845	99	488977
VI Diseases of the nervous system (G6_)	Senile degeneration of the brain, not elsewhere classified	319777	0.049891895036982374	130197	G6_DEGENSEN	0.00171496	0.00551974	0.00171381	146	484548
XXI Factors influencing health status and contact with health services (Z21_)	Tobacco use				Z21_TOBAC_USE				1887	498461
XXI Factors influencing health status and contact with health services (Z21_)	Procreative management				Z21_PROCREATIVE_MANAG				17610	389530
XXI Factors influencing health status and contact with health services (Z21_)	Problems related to medical facilities and other health care				Z21_PROBL_RELATED_MEDICAL_FACILITI_OTH_HEALTH_CARE				2504	400757
XXI Factors influencing health status and contact with health services (Z21_)	Previous suicide attempt				Z21_PREVIOUS_SUICIDE_ATTEMPT				348	500000
XXI Factors influencing health status and contact with health services (Z21_)	Kidney transplant status				Z21_KIDNEY_TRANSPLANT_STATUS				1840	493510
XXI Factors influencing health status and contact with health services (Z21_)	Asymptomatic human immunodeficiency virus [HIV] infection status				Z21_ASYMP_HUMAN_IMMUNODEFICIENCY_VIRUS_HIV_INFECTION_STATUS				188	481058
I Certain infectious and parasitic diseases (AB1_)	Enteritis due to Yersinia enterocolitica				YERSINIAENTERITIS				180	492689
VII Diseases of the eye and adnexa (H7_)	Wet age-related macular degeneration				WET_AMD				6699	331070
Quantitative endpoints	Weight, inverse-rank normalized				WEIGHT_IRN				370087	0
Psychiatric endpoints from Katri RÃ¤ikkÃ¶nen	Suicide or other Intentional self-harm				VWXY20_SUICI_OTHER_INTENTI_SELF_H				11538	488810
COPD and related endpoints	Vocal cord dysfunction				VOCALCORDDYS				6926	180057
IV Endocrine	nutritional and metabolic diseases (E4_)	Vitamin deficiency, wide				VIT_DEF				1784	467142
Interstitial lung disease endpoints	Viral pneumonia (unknown virus, not influenza)				VIRALPNEUMONAS				2513	481551
Interstitial lung disease endpoints	Viral pneumonia (known virus, not influenza)				VIRALPNEUMOKNOWN				777	482839
Neurological endpoints	Vascular dementia (undefined)				VD_U				1656	474702
Neurological endpoints	Vascular dementia (sudden onset)				VD_SO				184	474702
Neurological endpoints	Vascular dementia (subcortical)				VD_SC				1031	474702
Neurological endpoints	Vascular dementia (other)				VD_O				200	474702
Neurological endpoints	Vascular dementia (multiple infarctions)				VD_MI				620	474702
XIV Diseases of the genitourinary system (N14_)	Vaginal lichen planus				VAGINAL_LICHEN_PLANUS				132	500216
Rheuma endpoints	Arthropathy in ulcerative colitis				ULCER_ARTHR				447	495332
Gastrointestinal endpoints	Ulcerative rectosigmoiditis				ULCERRECT				3391	476577
Gastrointestinal endpoints	Ulcerative proctitis				ULCERPROCT				2417	476577
Gastrointestinal endpoints	Other ulcerative colitis				ULCEROTH				2281	476577
Gastrointestinal endpoints	Ulcerative colitis, NAS				ULCERNAS				6080	476577
Gastrointestinal endpoints	Ulcerative ileocolitis				ULCERILEO				1596	476577
Gastrointestinal endpoints	Ulcerative enterocolitis				ULCERENTER				1210	476577
XXII Codes for special purposes (U22_)	Covid-19 suspected case				U22_COVID19_SUSPECTED				9587	478886
XXII Codes for special purposes (U22_)	Covid-19 confirmed case				U22_COVID19_CONFIRMED				12478	478886
Neurological endpoints	severe traumatic brain injury, does not include concussion				TRAUMBRAIN_NONCONCUS				9395	490953
COPD and related endpoints	Tracheo-bronchomalasia				TRACHEOBRONCHOMAL				169	180057
XI Diseases of the digestive system (K11_)	Tongue abnormality				TONGUEABNORMALITY				2151	498197
Comorbidities of Gastrointestinal endpoints	Thyrotoxicosis				THYROTOXICOSIS				11003	486722
Comorbidities of Gastrointestinal endpoints	Thyroiditis				THYROIDITIS				2729	486722
Other	not yet classified endpoints (same as #MISC)	Essential (haemorrhagic) thrombocythaemia				THROMBOCYTAEMIA				1307	377885
XI Diseases of the digestive system (K11_)	Temporomandibular joint disorders, including avohilmo				TEMPOROMANDIB_INCLAVO				20799	479549
XI Diseases of the digestive system (K11_)	Temporomandibular joint disorders				TEMPOROMANDIB				7966	262404
I Certain infectious and parasitic diseases (AB1_)	Respiratory tuberculosis				TBC_RESP				2226	497387
Diabetes endpoints	Type 2 diabetes, wide definition				T2D_WIDE				55418	405261
Diabetes endpoints	Type 2 diabetes, definitions combined				T2D				82878	403489
Diabetes endpoints	Type 1 diabetes, strict definition, subgroup 2				T1D_STRICT2				100	398397
Diabetes endpoints	Type1 diabetes, definitions combined, early onset				T1D_EARLY				3051	497297
Diabetes endpoints	Type 1 diabetes, definitions combined				T1D				4721	403489
Rheuma endpoints	Systemic sclerosis,strict definition				SYSTSCLE_STRICT				313	499508
Rheuma endpoints	Systemic disorders of connective tissue in diseases classified elsewhere (FG)				SYSTINOTH_FG				75	374317
Rheuma endpoints	Adult-onset Still disease				STILL_ADULT				144	451874
Alcohol related diseases	Toxic effect of ethanol				ST19_TOXIC_EFFECT_ETHAN				1604	498744
Alcohol related diseases	Toxic effect of alcohol				ST19_TOXIC_EFFECT_ALCOHOL				797	495678
XIX Injury	poisoning and certain other consequences of external causes (ST19_)	Fracture at wrist and hand level				ST19_FRACT_WRIST_HAND_LEVEL				16641	441025
XIX Injury	poisoning and certain other consequences of external causes (ST19_)	Fracture of spine, level unspecified				ST19_FRACT_SPINE_LEVEL_UNSPE				62	496520
XIX Injury	poisoning and certain other consequences of external causes (ST19_)	Fracture of skull and facial bones				ST19_FRACT_SKULL_FACIAL_BONES				9677	430988
XIX Injury	poisoning and certain other consequences of external causes (ST19_)	Fracture of shoulder and upper arm				ST19_FRACT_SHOUL_UPPER_ARM				16817	454533
XIX Injury	poisoning and certain other consequences of external causes (ST19_)	Fracture of rib(s), sternum and thoracic spine				ST19_FRACT_RIBS_STERNUM_THORACIC_SPINE				12995	478997
XIX Injury	poisoning and certain other consequences of external causes (ST19_)	Fracture of neck				ST19_FRACT_NECK				2108	490069
XIX Injury	poisoning and certain other consequences of external causes (ST19_)	Fracture of lumbar spine and pelvis				ST19_FRACT_LUMBAR_SPINE_PELVIS				9061	481639
XIX Injury	poisoning and certain other consequences of external causes (ST19_)	Fracture of lower leg, including ankle				ST19_FRACT_LOWER_LEG_INCLU_ANKLE				28218	423508
XIX Injury	poisoning and certain other consequences of external causes (ST19_)	Fractures involving multiple body regions				ST19_FRACT_INVOLVI_MULTIPLE_BODY_REGIONS				74	498952
XIX Injury	poisoning and certain other consequences of external causes (ST19_)	Fracture of forearm				ST19_FRACT_FOREA				27907	462982
XIX Injury	poisoning and certain other consequences of external causes (ST19_)	Fracture of foot, except ankle				ST19_FRACT_FOOT_ANKLE				10987	462569
XIX Injury	poisoning and certain other consequences of external causes (ST19_)	Fracture of femur				ST19_FRACT_FEMUR				12229	476877
Rheuma endpoints	Spondylopathies (FG)				SPONDYLOPATHY_FG				6317	374317
Comorbidities of Interstitial lung disease endpoints	Spondyloarthritis				SPONDYLOARTHRITIS				8508	451874
V Mental and behavioural disorders (F5_)	Smoking dependency				SMOKING_DEPEND				3200	495423
Rheuma endpoints	Other forms of systemic lupus erythematosus				SLE_OTH				291	499042
Rheuma endpoints	SLE (Finngen)				SLE_FG				1306	372273
Neurological endpoints	Sleep disorders (combined)				SLEEP				65076	430194
Neurological endpoints	Small fibre neuropathy				SFN				895	491583
Rheuma endpoints	Other secondary gonarthrosis				SCND_OTH_KNEEARTHROSIS				1891	438992
Rheuma endpoints	Other secondary coxarthrosis				SCND_OTH_COXARTHROSIS				1197	469546
IX Diseases of the circulatory system (I9_)	Statin medication				RX_STATIN				183578	316770
Drug purchase endpoints	Biological medication for rheuma				RX_RHEUMA_BIOLOGICAL				6733	493615
Drug purchase endpoints	Paracetamol of NSAID medication				RX_PARACETAMOL_NSAID				427348	73000
V Mental and behavioural disorders (F5_)	Use of hypnotics and sedatives				RX_N05C				86095	414253
Drug purchase endpoints	Medical treatment for female infertility				RX_INFERTILITY				9381	272683
Drug purchase endpoints	Glucosamine medication				RX_GLUCOSAMINE				23215	477133
Drug purchase endpoints	Second line medication for Crohn's disease				RX_CROHN_2NDLINE				28457	471891
Drug purchase endpoints	First line medication for Crohn's disease				RX_CROHN_1STLINE				106320	394028
Drug purchase endpoints	Codeine or tramadol medication				RX_CODEINE_TRAMADOL				84151	416197
Drug purchase endpoints	Biological medicines for asthma				RX_ASTMA_BIOL				458	499890
Drug purchase endpoints	Antihypertensive medication - note that there are other indications				RX_ANTIHYP				273281	227067
Comorbidities of Asthma	Vasomotor rhinitis (mode)				RHINITIS_VASOMOTOR				2781	492187
Rheuma endpoints	Other arthritis (FG)				RHEU_ARTHRITIS_OTH				15011	374317
Rheuma endpoints	Seropositive rheumatoid arthritis, wide				RHEUMA_SEROPOS_WIDE				11918	488425
Rheuma endpoints	Seropositive rheumatoid arthritis, strict definition				RHEUMA_SEROPOS_STRICT				6179	488830
Rheuma endpoints	Seronegative rheumatoid arthritis				RHEUMA_SERONEG				5002	374317
Rheuma endpoints	Other (seronegative) rheumatoid arthritis, wide				RHEUMA_OTHER_WIDE				8048	492300
Rheuma endpoints	Other/unspecified rheumatoid arthritis				RHEUMA_NOS				5042	495193
Rheuma endpoints	Reactive arthropathies, FINNGEN				RHEUMA_ARHTROPAT_REACTIVE				2932	374317
Rheuma endpoints	Rheumatoid lung disease				RHEUMAT_LUNG				131	451874
Interstitial lung disease endpoints	Respiratory disorders in diseases classified elsewhere				RESP_ILL_DIS_CLASS_ELSEWHERE				463	499885
Rheuma endpoints	Reiter disease				REITER				213	497416
XVIII Symptoms	signs and abnormal clinical and laboratory findings	not elsewhere classified (R18_)	Retention of urine				R18_RETEN_URINE				15722	453777
XVIII Symptoms	signs and abnormal clinical and laboratory findings	not elsewhere classified (R18_)	Anorexia				R18_ANOREXIA				546	499802
XVII Congenital malformations	deformations and chromosomal abnormalities (Q17)	Vertebral, anorectal, cardiavascular, thracheoesophagial, renal and limb anomaly				Q17_VACTREL				6938	493410
XVII Congenital malformations	deformations and chromosomal abnormalities (Q17)	Undescended testicle				Q17_UNDES_TESTICLE				370	217599
XVII Congenital malformations	deformations and chromosomal abnormalities (Q17)	Syndactyly				Q17_SYNDACTYLY				77	496702
XVII Congenital malformations	deformations and chromosomal abnormalities (Q17)	Spina bifida				Q17_SPINA_BIFIDA				78	499525
XVII Congenital malformations	deformations and chromosomal abnormalities (Q17)	Septal defects				Q17_SEPTA_DEFEC				2420	497928
XVII Congenital malformations	deformations and chromosomal abnormalities (Q17)	Right ventricular outflow tract obstruction				Q17_RVOTO				275	500073
XVII Congenital malformations	deformations and chromosomal abnormalities (Q17)	Renal agenesis and other reduction defects of kidney				Q17_RENAL_AGENE_OTHER_REDUCT_DEFECTS_KIDNEY				162	498180
XVII Congenital malformations	deformations and chromosomal abnormalities (Q17)	Reduction defects of upper limb				Q17_REDUCT_DEFECTS_UPPER_LIMB				83	496702
XVII Congenital malformations	deformations and chromosomal abnormalities (Q17)	Reduction defects of lower limb				Q17_REDUCT_DEFECTS_LOWER_LIMB				88	496702
XVII Congenital malformations	deformations and chromosomal abnormalities (Q17)	Phakomatoses, not elsewhere classified				Q17_PHAKOMATOSES_NOT_ELSEW_CLASSIFIED				396	496855
XVII Congenital malformations	deformations and chromosomal abnormalities (Q17)	Isolated patent ductus arteriosus				Q17_PDA				96	500252
XVII Congenital malformations	deformations and chromosomal abnormalities (Q17)	Other specified congenital malformation syndromes affecting multiple systems				Q17_OTHER_SPECIFE_CONGEN_MALFO_SYNDR_AFFECTING_MULTIPLE_SYSTEMS				585	496855
XVII Congenital malformations	deformations and chromosomal abnormalities (Q17)	Other sex chromosome abnormalities, male phenotype, not elsewhere classified				Q17_OTHER_SEX_CHROMOSOME_ABNORMALITI_MALE_PHENOT_NOT_ELSEW_CLASSIFIED				64	218019
XVII Congenital malformations	deformations and chromosomal abnormalities (Q17)	Other osteochondrodysplasias				Q17_OTHER_OSTEOCHONDROD				306	496702
XVII Congenital malformations	deformations and chromosomal abnormalities (Q17)	Other congenital musculoskeletal deformities				Q17_OTHER_CONGEN_MUSCULOS_DEFORMITI				115	496702
XVII Congenital malformations	deformations and chromosomal abnormalities (Q17)	Other congenital malformations of urinary system				Q17_OTHER_CONGEN_MALFO_URINARY_SYSTEM				167	498180
XVII Congenital malformations	deformations and chromosomal abnormalities (Q17)	Other congenital malformations of upper alimentary tract				Q17_OTHER_CONGEN_MALFO_UPPER_ALIME_TRACT				237	498691
XVII Congenital malformations	deformations and chromosomal abnormalities (Q17)	Other congenital malformations of tongue, mouth and pharynx				Q17_OTHER_CONGEN_MALFO_TONGUE_MOUTH_PHARYNX				531	498691
XVII Congenital malformations	deformations and chromosomal abnormalities (Q17)	Other congenital malformations of skull and face bones				Q17_OTHER_CONGEN_MALFO_SKULL_FACE_BONES				115	496702
XVII Congenital malformations	deformations and chromosomal abnormalities (Q17)	Other congenital malformations of skin				Q17_OTHER_CONGEN_MALFO_SKIN				1515	496855
XVII Congenital malformations	deformations and chromosomal abnormalities (Q17)	Other congenital malformations of respiratory system				Q17_OTHER_CONGEN_MALFO_RESPI_SYSTEM				59	499763
XVII Congenital malformations	deformations and chromosomal abnormalities (Q17)	Other congenital malformations of peripheral vascular system				Q17_OTHER_CONGEN_MALFO_PERIP_VASCULAR_SYSTEM				474	494430
XVII Congenital malformations	deformations and chromosomal abnormalities (Q17)	Other congenital malformations, not elsewhere classified				Q17_OTHER_CONGEN_MALFO_NOT_ELSEW_CLASSIFIED				288	496855
XVII Congenital malformations	deformations and chromosomal abnormalities (Q17)	Other congenital malformations of nervous system				Q17_OTHER_CONGEN_MALFO_NERVOUS_SYSTEM				361	499525
XVII Congenital malformations	deformations and chromosomal abnormalities (Q17)	Other congenital malformations of male genital organs				Q17_OTHER_CONGEN_MALFO_MALE_GENITAL_ORGANS				234	217599
XVII Congenital malformations	deformations and chromosomal abnormalities (Q17)	Other congenital malformations of limb(s)				Q17_OTHER_CONGEN_MALFO_LIMBS				288	496702
XVII Congenital malformations	deformations and chromosomal abnormalities (Q17)	Other congenital malformations of kidney				Q17_OTHER_CONGEN_MALFO_KIDNEY				135	498180
XVII Congenital malformations	deformations and chromosomal abnormalities (Q17)	Other congenital malformations of intestine				Q17_OTHER_CONGEN_MALFO_INTESTINE				301	498691
XVII Congenital malformations	deformations and chromosomal abnormalities (Q17)	Other congenital malformations of heart				Q17_OTHER_CONGEN_MALFO_HEART				230	494430
XVII Congenital malformations	deformations and chromosomal abnormalities (Q17)	Other congenital malformations of female genitalia				Q17_OTHER_CONGEN_MALFO_FEMALE_GENITALIA				329	278792
XVII Congenital malformations	deformations and chromosomal abnormalities (Q17)	Other congenital malformations of face and neck				Q17_OTHER_CONGEN_MALFO_FACE_NECK				1095	497731
XVII Congenital malformations	deformations and chromosomal abnormalities (Q17)	Other congenital malformations of digestive system				Q17_OTHER_CONGEN_MALFO_DIGES_SYSTEM2				82	498691
XVII Congenital malformations	deformations and chromosomal abnormalities (Q17)	Other congenital malformations of the digestive system				Q17_OTHER_CONGEN_MALFO_DIGES_SYSTEM1				1657	498691
XVII Congenital malformations	deformations and chromosomal abnormalities (Q17)	Other congenital malformations of circulatory system				Q17_OTHER_CONGEN_MALFO_CIRCULATO_SYSTEM				884	494430
XVII Congenital malformations	deformations and chromosomal abnormalities (Q17)	Other congenital malformations of brain				Q17_OTHER_CONGEN_MALFO_BRAIN				168	499525
XVII Congenital malformations	deformations and chromosomal abnormalities (Q17)	Other congenital malformations				Q17_OTHER_CONGEN_MALFO				3493	496855
XVII Congenital malformations	deformations and chromosomal abnormalities (Q17)	Other chromosome abnormalities, not elsewhere classified				Q17_OTHER_CHROMOSOME_ABNORMALITI_NOT_ELSEW_CLASSIFIED				138	499702
XVII Congenital malformations	deformations and chromosomal abnormalities (Q17)	Osteochondrodysplasia with defects of growth of tubular bones and spine				Q17_OSTEOCHONDROD_W_DEFECTS_GROWTH_TUBULAR_BONES_SPINE				68	496702
XVII Congenital malformations	deformations and chromosomal abnormalities (Q17)	Neurofibromatosis, type 2				Q17_NEUROFIBROMATOSIS_2				64	496855
XVII Congenital malformations	deformations and chromosomal abnormalities (Q17)	Neurofibromatosis, type 1				Q17_NEUROFIBROMATOSIS_1				231	496855
XVII Congenital malformations	deformations and chromosomal abnormalities (Q17)	Monosomies and deletions from the autosomes, not elsewhere classified				Q17_MONOSOMI_DELET_AUTOSOMES_NOT_ELSEW_CLASSIFIED				85	499702
XVII Congenital malformations	deformations and chromosomal abnormalities (Q17)	Mastocytosis				Q17_MASTOCYTOSIS				183	496855
XVII Congenital malformations	deformations and chromosomal abnormalities (Q17)	Marfan's syndrome				Q17_MARFAN				186	496855
XVII Congenital malformations	deformations and chromosomal abnormalities (Q17)	Left ventricular outflow tract obstruction, narrow definition				Q17_LVOTO_NARROW				1761	498587
XVII Congenital malformations	deformations and chromosomal abnormalities (Q17)	Left ventricular outflow tract obstruction (LVOTO), broad definition				Q17_LVOTO_BROAD				3879	496469
XVII Congenital malformations	deformations and chromosomal abnormalities (Q17)	Hypospadias				Q17_HYPOSPADIAS				131	217599
XVII Congenital malformations	deformations and chromosomal abnormalities (Q17)	Epidermolysis bullosa				Q17_EPIDERMOL_BULLOSA				53	496855
XVII Congenital malformations	deformations and chromosomal abnormalities (Q17)	Ehlers-Danlos syndrome				Q17_EHLER_SYNDR				353	499995
XVII Congenital malformations	deformations and chromosomal abnormalities (Q17)	Down's syndrome				Q17_DOWNS_SYNDR				124	499702
XVII Congenital malformations	deformations and chromosomal abnormalities (Q17)	Cystic kidney disease				Q17_CYSTIC_KIDNEY_DISEA				1142	498180
XVII Congenital malformations	deformations and chromosomal abnormalities (Q17)	Craniosynostosis EXCLUDE syndromes				Q17_CRANIOSYNOSTOSIS				70	500278
XVII Congenital malformations	deformations and chromosomal abnormalities (Q17)	Conotruncal defects				Q17_CONOTR_DEFEC				464	499884
XVII Congenital malformations	deformations and chromosomal abnormalities (Q17)	Congenital obstructive defects of renal pelvis and congenital malformations of ureter				Q17_CONGEN_OBSTRUCTIVE_DEFECTS_RENAL_PELVIS_CONGEN_MALFO_URETER				720	498180
XVII Congenital malformations	deformations and chromosomal abnormalities (Q17)	Congenital musculoskeletal deformities of head, face, spine and chest				Q17_CONGEN_MUSCULOS_DEFORMITI_HEAD_FACE_SPINE_CHEST				439	496702
XVII Congenital malformations	deformations and chromosomal abnormalities (Q17)	Congenital malformations of uterus and cervix				Q17_CONGEN_MALFO_UTERUS_CERVIX				776	278792
XVII Congenital malformations	deformations and chromosomal abnormalities (Q17)	Congenital malformations of the urinary system				Q17_CONGEN_MALFO_URINARY_SYSTEM				2168	498180
XVII Congenital malformations	deformations and chromosomal abnormalities (Q17)	Congenital malformations of trachea and bronchus				Q17_CONGEN_MALFO_TRACHEA_BRONCHUS				313	499763
XVII Congenital malformations	deformations and chromosomal abnormalities (Q17)	Congenital malformations of spine and bony thorax				Q17_CONGEN_MALFO_SPINE_BONY_THORAX				207	496702
XVII Congenital malformations	deformations and chromosomal abnormalities (Q17)	Congenital malformations of the respiratory system				Q17_CONGEN_MALFO_RESPI_SYSTEM				585	499763
XVII Congenital malformations	deformations and chromosomal abnormalities (Q17)	Congenital malformations of pulmonary and tricuspid valves				Q17_CONGEN_MALFO_PULMONARY_TRICU_VALVES				257	494430
XVII Congenital malformations	deformations and chromosomal abnormalities (Q17)	Congenital malformations of posterior segment of eye				Q17_CONGEN_MALFO_POSTERI_SEGMENT_EYE				171	497731
XVII Congenital malformations	deformations and chromosomal abnormalities (Q17)	Congenital malformations of ovaries, fallopian tubes and broad ligaments				Q17_CONGEN_MALFO_OVARIES_FALLOP_TUBES_BROAD_LIGAM				2215	278792
XVII Congenital malformations	deformations and chromosomal abnormalities (Q17)	Congenital malformations of oesophagus				Q17_CONGEN_MALFO_OESOPHAGUS				161	498691
XVII Congenital malformations	deformations and chromosomal abnormalities (Q17)	Congenital malformations of nose				Q17_CONGEN_MALFO_NOSE				56	499763
XVII Congenital malformations	deformations and chromosomal abnormalities (Q17)	Congenital malformations of the nervous system				Q17_CONGEN_MALFO_NERVOUS_SYSTEM				823	499525
XVII Congenital malformations	deformations and chromosomal abnormalities (Q17)	Congenital malformations of the musculoskeletal system, not elsewhere classified				Q17_CONGEN_MALFO_MUSCULOS_SYSTEM_NOT_ELSEW_CLASSIFIED				526	496702
XVII Congenital malformations	deformations and chromosomal abnormalities (Q17)	Congenital malformations of lung				Q17_CONGEN_MALFO_LUNG				84	499763
XVII Congenital malformations	deformations and chromosomal abnormalities (Q17)	Congenital malformations of larynx				Q17_CONGEN_MALFO_LARYNX				98	499763
XVII Congenital malformations	deformations and chromosomal abnormalities (Q17)	Congenital malformations of great veins				Q17_CONGEN_MALFO_GREAT_VEINS				102	494430
XVII Congenital malformations	deformations and chromosomal abnormalities (Q17)	Congenital malformations of great arteries				Q17_CONGEN_MALFO_GREAT_ARTERIES				750	494430
XVII Congenital malformations	deformations and chromosomal abnormalities (Q17)	Congenital malformations of genital organs				Q17_CONGEN_MALFO_GENITAL_ORGANS				3957	496391
XVII Congenital malformations	deformations and chromosomal abnormalities (Q17)	Congenital malformations of gallbladder, bile ducts and liver				Q17_CONGEN_MALFO_GALLB_BILE_DUCTS_LIVER				315	498691
XVII Congenital malformations	deformations and chromosomal abnormalities (Q17)	Congenital malformations of eye, ear, face and neck				Q17_CONGEN_MALFO_EYE_EAR_FACE_NECK				2617	497731
XVII Congenital malformations	deformations and chromosomal abnormalities (Q17)	Congenital malformations of eyelid, lacrimal apparatus and orbit				Q17_CONGEN_MALFO_EYELID_LACRIMAL_APPARA_ORBIT				320	497731
XVII Congenital malformations	deformations and chromosomal abnormalities (Q17)	Congenital malformations of ear causing impairment of hearing				Q17_CONGEN_MALFO_EAR_CAUSI_IMPAIRM_HEARING				128	497731
XVII Congenital malformations	deformations and chromosomal abnormalities (Q17)	Congenital malformations and deformations of the musculoskeletal system				Q17_CONGEN_MALFO_DEFORMAT_MUSCULOS_SYSTEM				3646	496702
XVII Congenital malformations	deformations and chromosomal abnormalities (Q17)	Congenital malformations of the circulatory system				Q17_CONGEN_MALFO_CIRCULATO_SYSTEM				5918	494430
XVII Congenital malformations	deformations and chromosomal abnormalities (Q17)	Congenital malformations of cardiac chambers and connections				Q17_CONGEN_MALFO_CARDIAC_CHAMB_CONNECTIO				214	494430
XVII Congenital malformations	deformations and chromosomal abnormalities (Q17)	Congenital malformations of breast				Q17_CONGEN_MALFO_BREAST				620	496855
XVII Congenital malformations	deformations and chromosomal abnormalities (Q17)	Congenital malformation of biliary tract				Q17_CONGEN_MALFO_BILI				89	500259
XVII Congenital malformations	deformations and chromosomal abnormalities (Q17)	Congenital malformations of anterior segment of eye				Q17_CONGEN_MALFO_ANTER_SEGMENT_EYE				280	497731
XVII Congenital malformations	deformations and chromosomal abnormalities (Q17)	Congenital lens malformations				Q17_CONGEN_LENS_MALFO				171	497731
XVII Congenital malformations	deformations and chromosomal abnormalities (Q17)	Congenital ichthyosis				Q17_CONGEN_ICHTHYOSIS				110	496855
Neurological endpoints	Congenital hydrocephalus				Q17_CONGEN_HYDROCEPHALUS				143	499525
XVII Congenital malformations	deformations and chromosomal abnormalities (Q17)	Congenital deformities of hip				Q17_CONGEN_DEFORMITI_HIP				671	496702
XVII Congenital malformations	deformations and chromosomal abnormalities (Q17)	Congenital deformities of feet				Q17_CONGEN_DEFORMITI_FEET				937	496702
XVII Congenital malformations	deformations and chromosomal abnormalities (Q17)	Congenital absence, atresia and stenosis of large intestine				Q17_CONGEN_ABSENCE_ATRES_STENO_LARGE_INTESTINE				50	498691
XVII Congenital malformations	deformations and chromosomal abnormalities (Q17)	Complex cardiac defects				Q17_COMPLEX_CARD_DEFEC				205	500143
XVII Congenital malformations	deformations and chromosomal abnormalities (Q17)	Cleft palate				Q17_CLEFT_PALATE				388	499748
XVII Congenital malformations	deformations and chromosomal abnormalities (Q17)	Cleft lip and cleft lip and palate				Q17_CLEFT_LIP_OR_LIP_AND_PALATE				270	499357
XVII Congenital malformations	deformations and chromosomal abnormalities (Q17)	Cleft lip				Q17_CLEFT_LIP				110	499746
XVII Congenital malformations	deformations and chromosomal abnormalities (Q17)	Cleft hard palate NOS				Q17_CLEFT_HARD_PALATE_NOS				176	499451
XVII Congenital malformations	deformations and chromosomal abnormalities (Q17)	Caries in Clefts patients				Q17_CLEFT_AND_CARIES				359	499989
XVII Congenital malformations	deformations and chromosomal abnormalities (Q17)	Chromosomal abnormalities, not elsewhere classified				Q17_CHROMOSOMAL_ABNORMALITI_NOT_ELSEW_CLASSIFIED				646	499702
XVII Congenital malformations	deformations and chromosomal abnormalities (Q17)	Bicuspidal aortic valve syndrome				Q17_BICUSP_AORTIC_VALVE				1261	494430
XVII Congenital malformations	deformations and chromosomal abnormalities (Q17)	Atrioventricular septal defect				Q17_AVSD				137	500211
XVII Congenital malformations	deformations and chromosomal abnormalities (Q17)	Atrial septal defect				Q17_ASD				1409	494430
XVII Congenital malformations	deformations and chromosomal abnormalities (Q17)	Abnormal pulmonary venous return				Q17_APVR				87	500261
XVII Congenital malformations	deformations and chromosomal abnormalities (Q17)	Ankyloglossia				Q17_ANKYLOGLOSSIA				594	499754
Interstitial lung disease endpoints	COPD/asthma/ILD related infections				PULM_INFECTIONS				162180	338168
XII Diseases of the skin and subcutaneous tissue (L12_)	Psoriasis (vulgaris), strict definition				PSORI_STRICT				1147	482181
Rheuma endpoints	Primary gonarthrosis, bilateral				PRIM_KNEEARTHROSIS				23582	438992
Rheuma endpoints	Primary coxarthrosis, bilateral				PRIM_COXARTHROSIS				11863	469546
Other	not yet classified endpoints (same as #MISC)	Polycythaemia vera				POLYCYTVERA				1205	378022
Comorbidities of Asthma	Pollen allergy				POLLENALLERG				8776	487439
Asthma and related endpoints	Pneumococcal septicemia				PNEUMO_SEPTHICHE				1167	499120
IX Diseases of the circulatory system (I9_)	Phlebitis and thrombophlebitis of superficial vessels of lower extremities, drug-induced				PHLEBI_THROMBOP_SUPERF_VESSE_LOWER_EXTREMITI				101	500247
IX Diseases of the circulatory system (I9_)	Phlebitis and thrombophlebitis of other deep vessels of lower extremities, drug-induced				PHLEBI_THROMBOP_OTHER_DEEP_VESSE_LOWER_EXTREMITI				112	500236
IX Diseases of the circulatory system (I9_)	Phlebitis and thrombophlebitis of lower extremities, unspecified, drug-induced				PHLEBI_THROMBOP_LOWER_EXTREMITI_UNSPE				306	500042
VI Diseases of the nervous system (G6_)	Phantom limb syndrome with pain				PHANTOMLIMB				91	262404
Neurological endpoints	Dementia due to Parkinson's disease (more control exclusions)				PD_DEMENTIA_EXMORE				755	216760
Neurological endpoints	Secondary parkinsonism (more control exclusions)				PD2ND_EXMORE				946	216760
Miscellaneous	not yet classified endpoints	Pain (limb, back, neck, head abdominally)				PAIN				237944	261418
XVI Certain conditions originating in the perinatal period (P16_)	Transitory disorders of carbohydrate metabolism specific to fetus and newborn				P16_TRANSITO_DISORD_CARBOH_METABOLISM_SPECIFIC_FETUS_NEWBO				471	499865
XVI Certain conditions originating in the perinatal period (P16_)	Slow fetal growth and fetal malnutrition				P16_SLOW_FETAL_GROWTH_FETAL_MALNUTRITION				200	499424
XVI Certain conditions originating in the perinatal period (P16_)	Respiratory distress of newborn				P16_RESPI_DISTR_NEWBO				498	499476
XVI Certain conditions originating in the perinatal period (P16_)	Respiratory and cardiovascular disorders specific to the perinatal period				P16_RESPI_CARDIOV_DISORD_SPECIFIC_PERINA_PERIOD				872	499476
XVI Certain conditions originating in the perinatal period (P16_)	Other infections specific to the perinatal period				P16_OTH_INFECTIONS_SPECIFIC_PERINA_PERIOD				201	499933
XVI Certain conditions originating in the perinatal period (P16_)	Other disorders originating in the perinatal period				P16_OTH_DISORD_ORIGINA_PERINA_PERIOD				346	500002
XVI Certain conditions originating in the perinatal period (P16_)	Neonatal jaundice from other and unspecified causes				P16_NEONTAL_JAUND_OTH_UNSP_CAUSES				499	499688
XVI Certain conditions originating in the perinatal period (P16_)	Interstitial emphysema and related conditions originating in the perinatal period				P16_INTERSTITIAL_EMPHY_RELATED_COND_ORIGINA_PERINA_PERIOD				52	499476
XVI Certain conditions originating in the perinatal period (P16_)	Infections specific to the perinatal period				P16_INFECTIONS_SPECIFIC_PERINA_PERIOD				415	499933
XVI Certain conditions originating in the perinatal period (P16_)	Fetus and newborn affected by other complications of labour and delivery				P16_FET_NEWB_OTH_COMPLICATIO_LABOUR_DELIV				79	499887
XVI Certain conditions originating in the perinatal period (P16_)	Fetus and newborn affected by maternal factors and by complications of pregnancy, labour and delivery				P16_FET_NEWB_MATERN_FACTO_COMPLICATIO_PREGNAC_LABOUR_DELIV				461	499887
XVI Certain conditions originating in the perinatal period (P16_)	Fetus and newborn affected by maternal conditions that may be unrelated to present pregnancy				P16_FET_NEWB_MATERN_COND_UNREL_PRESENT_PREGNAC				133	499887
XVI Certain conditions originating in the perinatal period (P16_)	Fetus and newborn affected by maternal complications of pregnancy				P16_FET_NEWB_MATERN_COMPLICATIO_PREGNAC				205	499887
XVI Certain conditions originating in the perinatal period (P16_)	Fetus and newborn affected by complications of placenta, cord and membranes				P16_FET_NEWB_COMPLICATIO_PLACEN_CORD_MEMBRANES				54	499887
XVI Certain conditions originating in the perinatal period (P16_)	Fetal death of unspecified cause				P16_FETAL_DEATH_UNSP_CAUSE				60	500002
XVI Certain conditions originating in the perinatal period (P16_)	Feeding problems of newborn				P16_FEEDI_PROBL_NEWBO				151	500002
XVI Certain conditions originating in the perinatal period (P16_)	Disorders related to long gestation and high birth weight				P16_DISORD_RELATED_LONG_GESTATION_HIGH_BIRTHWGHTT				91	499424
XVI Certain conditions originating in the perinatal period (P16_)	Disorders related to short gestation and low birth weight, not elsewhere classified				P16_DISORD_RELATED_GESTATION_LOW_BIRTHWGHTT_NECIFIED				782	499424
XVI Certain conditions originating in the perinatal period (P16_)	Disorders of muscle tone of newborn				P16_DISORD_MUSCLE_TONE_NEWBO				56	500002
XVI Certain conditions originating in the perinatal period (P16_)	Chronic respiratory disease originating in the perinatal period				P16_CHRONIC_RESPI_DISEA_ORIGINA_PERINA_PERIOD				69	499476
XVI Certain conditions originating in the perinatal period (P16_)	Cardiovascular disorders originating in the perinatal period				P16_CARDIOV_DISORD_ORIGINA_PERINA_PERIOD				120	499476
XVI Certain conditions originating in the perinatal period (P16_)	Birth trauma				P16_BIRTH_TRAUMA				217	500131
XVI Certain conditions originating in the perinatal period (P16_)	Birth asphyxia				P16_BIRTH_ASPHYXIA				190	499476
XVI Certain conditions originating in the perinatal period (P16_)	Birth injury to peripheral nervous system				P16_BIRTHINJY_PERIP_NERVOUS_SYSTEM				107	500131
XVI Certain conditions originating in the perinatal period (P16_)	Bacterial sepsis of newborn				P16_BACTERIAL_SEPSIS_NEWBO				203	499933
Rheuma endpoints	Other systemic involvement of connective tissue (FG)				OTHER_SYSTCON_FG				12032	374317
VI Diseases of the nervous system (G6_)	Other drug-induced secondary parkinsonism				OTHER_DRUGADVERS_SECONDA_PARKINSONI				303	500045
Rheuma endpoints	Postmenopausal osteoporosis with pathological fracture				OSTPOPATFRCTURE_POSTEMENO				2001	279785
Rheuma endpoints	Drug-induced osteoporosis with pathological fracture				OSTPOPATFRACTURE				494	497919
Rheuma endpoints	Osteoporosis with pathological fracture (FG)				OSTEOPOROSIS_FRACTURE_FG				2429	374317
XIII Diseases of the musculoskeletal system and connective tissue (M13_)	Osteonecrosis due to drugs				OSTEON_DRUGS				377	499971
Alcohol related diseases	Alcohol related diseases, tilastokeskus definition, death only				OFFICIAL_TILASTOKESKUS_DEATH				2900	497448
XV Pregnancy	childbirth and the puerperium (O15_)	Venous complications and haemorrhoids in the puerperium				O15_VENOUS_COMPLIC				389	270228
XV Pregnancy	childbirth and the puerperium (O15_)	Twin gestation				O15_TWIN_GEST				3795	221186
XV Pregnancy	childbirth and the puerperium (O15_)	Retained placenta and membranes, without haemorrhage				O15_RETAINED_PLAC_MEMB_NO_HEAMORRH				4995	214925
XV Pregnancy	childbirth and the puerperium (O15_)	Puerperal sepsis				O15_PUERP_SEPSIS				5246	270228
XV Pregnancy	childbirth and the puerperium (O15_)	Other puerperal infections				O15_PUERP_INFECT_OTHER				3168	270228
XV Pregnancy	childbirth and the puerperium (O15_)	Complications of the puerperium, not elsewhere classified				O15_PUERP_COMPL_NAS				1576	270228
XV Pregnancy	childbirth and the puerperium (O15_)	Complications of anaesthesia during the puerperium				O15_PUERP_ANEST_COMPL				125	270228
XV Pregnancy	childbirth and the puerperium (O15_)	Pre-eclampsia or eclampsia				O15_PRE_OR_ECLAMPSIA				9717	259181
XV Pregnancy	childbirth and the puerperium (O15_)	Preterm labour and delivery				O15_PRETERM				11405	214925
XV Pregnancy	childbirth and the puerperium (O15_)	Venous complications and haemorrhoids in pregnancy				O15_PREG_VENOUS_HAEMORRH				685	237906
XV Pregnancy	childbirth and the puerperium (O15_)	Prolonged pregnancy				O15_PREG_PROLONGED				7049	221186
XV Pregnancy	childbirth and the puerperium (O15_)	Maternal care for other conditions predominantly related to pregnancy				O15_PREG_MATERN_CARE				9628	237906
XV Pregnancy	childbirth and the puerperium (O15_)	Hydatidiform mole				O15_PREG_HYDAT				524	199279
XV Pregnancy	childbirth and the puerperium (O15_)	Infections of genitourinary tract in pregnancy				O15_PREG_GU_INFECT				4028	237906
XV Pregnancy	childbirth and the puerperium (O15_)	Ectopic pregnancy				O15_PREG_ECTOP				7586	199279
XV Pregnancy	childbirth and the puerperium (O15_)	Complications of anaesthesia during pregnancy				O15_PREG_ANESTH_COMPL				78	237906
XV Pregnancy	childbirth and the puerperium (O15_)	Pregnancy with abortive outcome				O15_PREG_ABORT				82785	199279
XV Pregnancy	childbirth and the puerperium (O15_)	Pre-eclampsia or poor fetal growth				O15_PREEC_OR_FETGRO				14303	267761
XV Pregnancy	childbirth and the puerperium (O15_)	Pre-eclampsia				O15_PREECLAMPS				9023	259313
XV Pregnancy	childbirth and the puerperium (O15_)	Postpartum haemorrhage				O15_POSTPART_HEAMORRH_ALLW				11734	270330
XV Pregnancy	childbirth and the puerperium (O15_)	Postpartum haemorrhage due to retained placenta				O15_POSTPART_HAEMORRH_PLACENTA				5306	201742
XV Pregnancy	childbirth and the puerperium (O15_)	Postpartum haemorrhage due to anatomy				O15_POSTPART_HAEMORRH_ANATOMY				4372	202676
XV Pregnancy	childbirth and the puerperium (O15_)	Poor fetal growth				O15_POOR_FETGRO				5315	276749
XV Pregnancy	childbirth and the puerperium (O15_)	Polyhydramnios				O15_POLYHYDR				1811	221186
XV Pregnancy	childbirth and the puerperium (O15_)	Premature separation of placenta [abruptio placentae]				O15_PLAC_PREMAT_SEPAR				875	221186
XV Pregnancy	childbirth and the puerperium (O15_)	Placenta praevia				O15_PLAC_PRAEVIA				1815	221186
XV Pregnancy	childbirth and the puerperium (O15_)	Placental disorders				O15_PLAC_DISORD				333	221186
XV Pregnancy	childbirth and the puerperium (O15_)	Other maternal diseases classifiable elsewhere but complicating pregnancy, childbirth and the puerperium				O15_OTHER_MATERN_DIS_ELSEWHERE				18286	263245
XV Pregnancy	childbirth and the puerperium (O15_)	Other obstetric trauma				O15_OBSTET_TRAUMA_OTHER				2104	214925
XV Pregnancy	childbirth and the puerperium (O15_)	Complications specific to multiple gestation				O15_MULTIP_GEST_COMPLIC				144	221186
XV Pregnancy	childbirth and the puerperium (O15_)	Multiple gestation				O15_MULTIP_GEST				3921	221186
XV Pregnancy	childbirth and the puerperium (O15_)	Premature rupture of membranes				O15_MEMBR_PREMAT_RUPT				10408	221186
XV Pregnancy	childbirth and the puerperium (O15_)	Maternal care for known or suspected malpresentation of fetus				O15_MAT_CARE_MALPRESENT				8714	221186
XV Pregnancy	childbirth and the puerperium (O15_)	Maternal infectious and parasitic diseases classifiable elsewhere but complicating pregnancy, childbirth and the puerperium				O15_MATERN_INFECT_ELSEWHERE				743	263245
XV Pregnancy	childbirth and the puerperium (O15_)	Unspecified maternal hypertension				O15_MATERN_HYPERT_UNS				426	259313
XV Pregnancy	childbirth and the puerperium (O15_)	Maternal care for other known or suspected fetal problems				O15_MATERN_CARE_OTHER				14538	221186
XV Pregnancy	childbirth and the puerperium (O15_)	Maternal care for known or suspected fetal abnormality and damage				O15_MATERN_CARE_FETAL_ABNORM				7051	221186
XV Pregnancy	childbirth and the puerperium (O15_)	Maternal care for known or suspected disproportion				O15_MATERN_CARE_DISPROP				1736	221186
XV Pregnancy	childbirth and the puerperium (O15_)	Maternal care for cervical incompetence				O15_MATERN_CARE_CERVICAL_INCOMPETENCE				1428	268921
XV Pregnancy	childbirth and the puerperium (O15_)	Maternal care related to the fetus and amniotic cavity and possible delivery problems				O15_MATERN_CARE				60878	221186
XV Pregnancy	childbirth and the puerperium (O15_)	Labour and delivery complicated by umbilical cord complications				O15_LABOUR_UMBILICAL				1975	214925
XV Pregnancy	childbirth and the puerperium (O15_)	Obstructed labour due to maternal pelvic abnormality				O15_LABOUR_PELVIC_ABNORM				6313	214925
XV Pregnancy	childbirth and the puerperium (O15_)	Other complications of labour and delivery, not elsewhere classified				O15_LABOUR_OTHER				4944	214925
XV Pregnancy	childbirth and the puerperium (O15_)	Other obstructed labour				O15_LABOUR_OBSTR_OTHER				3047	214925
XV Pregnancy	childbirth and the puerperium (O15_)	Obstructed labour due to malposition and malpresentation of fetus				O15_LABOUR_MALPOS				10484	214925
XV Pregnancy	childbirth and the puerperium (O15_)	Long labour				O15_LABOUR_LONG				11260	214925
XV Pregnancy	childbirth and the puerperium (O15_)	Labour and delivery complicated by intrapartum haemorrhage, not elsewhere classified				O15_LABOUR_INTRAPART_HAEMORRH				1896	214925
XV Pregnancy	childbirth and the puerperium (O15_)	Labour and delivery complicated by fetal stress [distress]				O15_LABOUR_FETAL_STRESS				12168	214925
XV Pregnancy	childbirth and the puerperium (O15_)	Complications of anaesthesia during labour and delivery				O15_LABOUR_ANEST_COMPLIC				137	214925
XV Pregnancy	childbirth and the puerperium (O15_)	Abnormalities of forces of labour				O15_LABOUR_ABNORM_FORCES				4378	214925
XV Pregnancy	childbirth and the puerperium (O15_)	Intrahepatic Cholestasis of Pregnancy (ICP)Â , incl. ICD-8 (more control exclusions)				O15_ICP_WIDE_EXMORE				3482	176660
XV Pregnancy	childbirth and the puerperium (O15_)	Intrahepatic Cholestasis of Pregnancy (ICP)Â , incl. ICD-8				O15_ICP_WIDE				3482	278582
XV Pregnancy	childbirth and the puerperium (O15_)	Intrahepatic Cholestasis of Pregnancy (ICP)Â (more control exclusions)				O15_ICP_EXMORE				2853	177289
XV Pregnancy	childbirth and the puerperium (O15_)	Pregnancy hypertension				O15_HYPTENSPREG				20405	261659
XV Pregnancy	childbirth and the puerperium (O15_)	Haemorrhage in early pregnancy				O15_HAEMORRH_EARLY_PREG				13013	237906
XV Pregnancy	childbirth and the puerperium (O15_)	Gestational [pregnancy-induced] oedema and proteinuria without hypertension				O15_GESTAT_OEDEM_PREINUR				3491	259313
XV Pregnancy	childbirth and the puerperium (O15_)	Gestational [pregnancy-induced] hypertension				O15_GESTAT_HYPERT				12050	259313
XV Pregnancy	childbirth and the puerperium (O15_)	False labour				O15_FALSE_LAB				21029	221186
XV Pregnancy	childbirth and the puerperium (O15_)	Failed induction of labour				O15_FAILED_INDUCT				2255	214925
XV Pregnancy	childbirth and the puerperium (O15_)	Pre-existing hypertension complicating pregnancy, childbirth and the puerperium				O15_EXIST_HYPERT_COMPLIC				3174	259313
XV Pregnancy	childbirth and the puerperium (O15_)	Excessive vomiting in pregnancy				O15_EXCESS_VOMIT_PREG				3329	237906
XV Pregnancy	childbirth and the puerperium (O15_)	Eclampsia				O15_ECLAMPSIA				88	259313
XV Pregnancy	childbirth and the puerperium (O15_)	Single spontaneous delivery				O15_DELIV_SPONT				144966	119890
XV Pregnancy	childbirth and the puerperium (O15_)	Perineal laceration during delivery				O15_DELIV_PERIN_LACER				7500	214925
XV Pregnancy	childbirth and the puerperium (O15_)	Other assisted single delivery				O15_DELIV_OTHER_ASSIST				628	119890
XV Pregnancy	childbirth and the puerperium (O15_)	Multiple delivery				O15_DELIV_MULTIP				3271	119890
XV Pregnancy	childbirth and the puerperium (O15_)	Single delivery by caesarean section				O15_DELIV_CAESAR				18567	119890
XV Pregnancy	childbirth and the puerperium (O15_)	Other abnormal products of conception				O15_CONCEPT_ABNORM				16633	199279
XV Pregnancy	childbirth and the puerperium (O15_)	Complications predominantly related to the puerperium				O15_COMPLIC_PUERP				11836	270228
XV Pregnancy	childbirth and the puerperium (O15_)	Complications of labour and delivery				O15_COMPLIC_LAB_DELIV				67139	214925
XV Pregnancy	childbirth and the puerperium (O15_)	Complications following abortion and ectopic and molar pregnancy				O15_COMPLIC_ABORT_ECTOP_MOLAR				1274	199279
XV Pregnancy	childbirth and the puerperium (O15_)	Other disorders of breast and lactation associated with childbirth				O15_BREAST_LACT_OTHER_DIS				652	270228
XV Pregnancy	childbirth and the puerperium (O15_)	Infections of breast associated with childbirth				O15_BIRTH_BREAT_INFECT				1398	270228
XV Pregnancy	childbirth and the puerperium (O15_)	Antepartum haemorrhage, not elsewhere classified				O15_ANTEPART_HAEM_NAS				3627	221186
XV Pregnancy	childbirth and the puerperium (O15_)	Abnormal findings on antenatal screening of mother				O15_ANTENAT_ABNORM				3609	237906
XV Pregnancy	childbirth and the puerperium (O15_)	Other disorders of amniotic fluid and membranes				O15_AMNIOT_OTHER				6066	221186
XV Pregnancy	childbirth and the puerperium (O15_)	Spontaneous abortion				O15_ABORT_SPONTAN				23167	199279
XV Pregnancy	childbirth and the puerperium (O15_)	Other abortion				O15_ABORT_OTHER				301	199279
XV Pregnancy	childbirth and the puerperium (O15_)	Medical abortion				O15_ABORT_MEDICAL				48485	199279
XV Pregnancy	childbirth and the puerperium (O15_)	Failed attempted abortion				O15_ABORT_FAILED				453	199279
Asthma and related endpoints	Non-allergic asthma (mode) (more control exclusions)				NONALLERG_ASTHMA_EXMORE				9758	259839
Interstitial lung disease endpoints	Non-invasive ventilation				NIV				10936	211497
Comorbidities of Gastrointestinal endpoints	Other degenerative diseases of the nervous system				NEURODEGOTH				19083	272129
XIV Diseases of the genitourinary system (N14_)	Nephropathy induced by other drugs, medicaments and biological substances				NEPHROP_INDUCED_OTHER_DRUGS_MEDICAM_BIOLO_SUBST				56	500292
Rheuma endpoints	Other necrotizing vasculopathies (FG)				NECROVASC_FG				2250	374317
Gastrointestinal endpoints	Nonalcoholic steatohepatitis				NASH				254	500094
Gastrointestinal endpoints	Nonalcoholic fatty liver disease				NAFLD				3504	496844
XIV Diseases of the genitourinary system (N14_)	Vulvovaginal ulceration/inflammation in other diseases				N14_VULVOVAGINFINOTH				2320	250564
XIV Diseases of the genitourinary system (N14_)	LSIL lesion of the vulva				N14_VULVAL_LSIL				1047	281017
XIV Diseases of the genitourinary system (N14_)	HSIL lesion of the vulva				N14_VULVAL_HSIL				563	281501
XIV Diseases of the genitourinary system (N14_)	Dysplastic lesion of the vulva of unknown severity				N14_VULVAL_DYSPLASIA_NOS				52	282012
XIV Diseases of the genitourinary system (N14_)	All dysplastic lesions of the vulva				N14_VULVAL_DYSPLASIA_ALL				1554	280510
XIV Diseases of the genitourinary system (N14_)	Vaginitis/vulvovaginitis/vulvitis/abscess of vulva				N14_VAGINITIS				7279	250564
XIV Diseases of the genitourinary system (N14_)	LSIL lesion of the vagina				N14_VAGINAL_LSIL				499	281565
XIV Diseases of the genitourinary system (N14_)	Uterine polyps				N14_UTER_POLYP				3935	130160
XIV Diseases of the genitourinary system (N14_)	Other diseases of urinary system				N14_URINOTH				97020	403328
XIV Diseases of the genitourinary system (N14_)	Urethritis and urethral syndrome				N14_URETHRITISANDURSYNDR				815	403328
XIV Diseases of the genitourinary system (N14_)	Other disorders of urethra and urinary system				N14_URETHRAOTH				46125	403328
XIV Diseases of the genitourinary system (N14_)	Urethral stricture				N14_URETHRALSTRICT				2132	403328
XIV Diseases of the genitourinary system (N14_)	Unspecified contracted kidney				N14_UNSPECKIDCONTR				193	495511
XIV Diseases of the genitourinary system (N14_)	Ulcer of vagina/vulva				N14_ULCERVAGVUL				868	250564
XIV Diseases of the genitourinary system (N14_)	Tubulo-interstitial nephritis, not specified as acute or chronic				N14_TUBULOINTNEPHRNAS				2844	447142
XIV Diseases of the genitourinary system (N14_)	Torsion of testis				N14_TORSIOTEST				778	153573
XIV Diseases of the genitourinary system (N14_)	Spermatocele				N14_SPERMATOCELE				3014	153573
XIV Diseases of the genitourinary system (N14_)	Small kidney of unknown cause				N14_SMALLKIDNEY				78	495511
XIV Diseases of the genitourinary system (N14_)	Salpingitis and oophoritis				N14_SALPHOOPH				7538	250564
XIV Diseases of the genitourinary system (N14_)	Unspecified kidney failure				N14_RENFAILNAS				3743	480448
XIV Diseases of the genitourinary system (N14_)	Other renal tubulo-interstitial diseases				N14_RENALTUBULOOTH				874	447142
XIV Diseases of the genitourinary system (N14_)	Renal tubulo-interstitial disorders in diseases classified elsewhere				N14_RENALTUBULOINOTH				328	447142
XIV Diseases of the genitourinary system (N14_)	Renal tubulo-interstitial diseases				N14_RENALTUB				53206	447142
XIV Diseases of the genitourinary system (N14_)	Unspecified renal colic				N14_RENALCOLNAS				207	486185
XIV Diseases of the genitourinary system (N14_)	Recurrent and persistent haematuria				N14_RECURANDPERHEAMATUR				285	492922
XIV Diseases of the genitourinary system (N14_)	Rapidly progressive nephritic syndrome				N14_RAPIDPROGNEPHRITIC				77	492922
XIV Diseases of the genitourinary system (N14_)	Acute tubulo-interstitial nephritis				N14_PYELONEPHR				33228	447142
XIV Diseases of the genitourinary system (N14_)	Hyperplasia of prostate				N14_PROSTHYPERPLA				41137	153573
XIV Diseases of the genitourinary system (N14_)	Inflammatory diseases of prostate (prostatitis)				N14_PROSTATITIS				5255	153573
XIV Diseases of the genitourinary system (N14_)	Other disorders of prostate				N14_PROSTAOTH				1307	153573
XIV Diseases of the genitourinary system (N14_)	Prolapse and hernia of ovary and fallopian tube				N14_PROHERNOV				1506	130160
XIV Diseases of the genitourinary system (N14_)	Premenstrual syndrome				N14_PREMENSTSYNDROM				423	130160
XIV Diseases of the genitourinary system (N14_)	Postmenopausal atrophic vaginitis				N14_POSTMENATRVAG				12046	130160
XIV Diseases of the genitourinary system (N14_)	Redundant prepuce, phimosis and paraphimosis				N14_PHIMOSIS				9687	153573
XIV Diseases of the genitourinary system (N14_)	Ovarian hyperstimulation (induction)				N14_OVAR_HYPERSTIM				614	263875
XIV Diseases of the genitourinary system (N14_)	Ovarian cyst				N14_OVARYCYST				28358	130160
XIV Diseases of the genitourinary system (N14_)	Torsion of ovary, ovarian pedicle and fallopian tube				N14_OVARTORS				881	130160
XIV Diseases of the genitourinary system (N14_)	Other disorders of penis				N14_OTHPENIS				3777	153573
XIV Diseases of the genitourinary system (N14_)	Other noninflammatory disorders of vulva and perineum				N14_OTHNONINFVULV				3879	130160
XIV Diseases of the genitourinary system (N14_)	Other noninflammatory disorders of vagina				N14_OTHNONINFVAG				3250	130160
XIV Diseases of the genitourinary system (N14_)	Other noninflammatory disorders of uterus, except cervix				N14_OTHNONINFUTER				11466	130160
XIV Diseases of the genitourinary system (N14_)	Other and unspecified noninflammatory disorders of ovary, fallopian tube and broad ligament				N14_OTHNONINFOVA				1079	130160
XIV Diseases of the genitourinary system (N14_)	Other noninflammatory disorders of cervix uteri				N14_OTHNONINFCERVIX				1865	130160
XIV Diseases of the genitourinary system (N14_)	Other inflammation of vagina/vulva				N14_OTHINFVAGVULV				1382	250564
XIV Diseases of the genitourinary system (N14_)	Other female pelvic inflammatory diseases				N14_OTHFEMPELINF				6793	250564
XIV Diseases of the genitourinary system (N14_)	Other specified disorders of kidney and ureter				N14_OTHETNASKIDUR				1170	495511
XIV Diseases of the genitourinary system (N14_)	Other disorders of male genital organs				N14_OTHDISMALEGEN				1425	153573
XIV Diseases of the genitourinary system (N14_)	Other disorders of bladder				N14_OTHBLADD				4699	403328
XIV Diseases of the genitourinary system (N14_)	Orchitis and epididymitis				N14_ORHCEPINDIDYMITIS				3741	153573
XIV Diseases of the genitourinary system (N14_)	Other obstructive and reflux uropathy				N14_OBSTRUREFLUROPATH				1755	447142
XIV Diseases of the genitourinary system (N14_)	Neuromuscular dysfunction of bladder				N14_NEUROMUSCDYSBLADD				3550	403328
XIV Diseases of the genitourinary system (N14_)	Nephrotic syndrome				N14_NEPHROTICSYND				1106	492922
XIV Diseases of the genitourinary system (N14_)	Hereditary nephropathy, not elsewhere classified				N14_NEPHROPATHYHER				94	492922
XIV Diseases of the genitourinary system (N14_)	Unspecified nephritic syndrome				N14_NEPHRITICNAS				798	492922
XIV Diseases of the genitourinary system (N14_)	Excessive, frequent and irregular menstruation				N14_MESNRUIRREG				50120	130160
XIV Diseases of the genitourinary system (N14_)	Irregular menses				N14_MENSIRREG				24344	239434
XIV Diseases of the genitourinary system (N14_)	Menorrhagia				N14_MENORRHAGIA				28642	130160
XIV Diseases of the genitourinary system (N14_)	Other menopausal disorders				N14_MENOPAUSOT				24386	130160
XIV Diseases of the genitourinary system (N14_)	Male infertility				N14_MALEINFERT				1852	153573
XIV Diseases of the genitourinary system (N14_)	Disorders of male genital organs in diseases classified elsewhere				N14_MALEGENINOTH				215	153573
XIV Diseases of the genitourinary system (N14_)	Diseases of male genital organs				N14_MALEGEN				64711	153573
XIV Diseases of the genitourinary system (N14_)	Haematosalpinx/Haematoma of broad ligament				N14_MAEMABROAD				65	130160
XIV Diseases of the genitourinary system (N14_)	Unspecified lump in breast				N14_LUMPNASBREAST				6394	258508
XIV Diseases of the genitourinary system (N14_)	Other disorders of kidney and ureter				N14_KIDUROTH				4837	495511
XIV Diseases of the genitourinary system (N14_)	Isolated proteinuria with specified morphological lesion				N14_ISOLPROTEINURIA				380	492922
XIV Diseases of the genitourinary system (N14_)	Inflammatory disease of uterus				N14_INFLUTH				6060	250564
XIV Diseases of the genitourinary system (N14_)	Inflammatory disorders of breast				N14_INFLAMMBREAST				2468	258508
XIV Diseases of the genitourinary system (N14_)	Inflammatory disorders of male genital organs, not elsewhere classified				N14_INFLAMALEGEN				484	153573
XIV Diseases of the genitourinary system (N14_)	Inflammatory disease of cervix uteri				N14_INFCERVIX				2426	250564
XIV Diseases of the genitourinary system (N14_)	Impotence				N14_IMPOTENCE				1919	153573
XIV Diseases of the genitourinary system (N14_)	IgA nephropathy (IgA glomerulonephritis)				N14_IGA_NEPHROPATHY				822	499526
XIV Diseases of the genitourinary system (N14_)	Hypertrophy of breast in women and men				N14_HYPERTROPHYBREAST_BOTH				8461	475603
XIV Diseases of the genitourinary system (N14_)	Hypertrophy of breast				N14_HYPERTROPHYBREAST				7272	258508
XIV Diseases of the genitourinary system (N14_)	Hydronephrosis				N14_HYDRONEPHR				4509	447142
XIV Diseases of the genitourinary system (N14_)	Hydrocele				N14_HYDROCELE				5108	153573
XIV Diseases of the genitourinary system (N14_)	Henoch-SchÃ¶nlein purpura nephritisÂ (HSPN)				N14_HENOCHSCHONLEIN_NEPHRITIS				126	500222
XIV Diseases of the genitourinary system (N14_)	Habitual aborter				N14_HABITABORT				811	130160
XIV Diseases of the genitourinary system (N14_)	Glomerulonephritis				N14_GLOMER_NEPHRITIS				3905	496443
XIV Diseases of the genitourinary system (N14_)	Glomerular diseases				N14_GLOMERULAR				7426	492922
XIV Diseases of the genitourinary system (N14_)	Glomerular disorders in diseases classified elsewhere				N14_GLOMEINOTH				4446	492922
XIV Diseases of the genitourinary system (N14_)	Other disorders of the genitourinary system				N14_GENITOUROTH				4858	495490
XIV Diseases of the genitourinary system (N14_)	Galactorrhea				N14_GALACTORRHEA				366	258508
XIV Diseases of the genitourinary system (N14_)	Female infertility, uterine origin				N14_FIUTERINE				147	130160
XIV Diseases of the genitourinary system (N14_)	Female infertility, tubal origin				N14_FITUB				2038	130160
XIV Diseases of the genitourinary system (N14_)	Female infertility, associated with anovulation				N14_FIANOV				3617	130160
XIV Diseases of the genitourinary system (N14_)	Female pelvic inflammatory disorders in diseases classified elsewhere				N14_FEMPELINFINOTH				133	250564
XIV Diseases of the genitourinary system (N14_)	Female genital prolapse				N14_FEMGENPROL				23074	130160
XIV Diseases of the genitourinary system (N14_)	Fistulae involving female genital tract				N14_FEMGENFISTUL				571	130160
XIV Diseases of the genitourinary system (N14_)	LSIL lesion of the cervix uteri, vagina or vulva				N14_FEMALE_GENITAL_LSIL				5877	276187
XIV Diseases of the genitourinary system (N14_)	HSIL lesion of the cervix uteri, vagina or vulva				N14_FEMALE_GENITAL_HSIL				8608	273456
XIV Diseases of the genitourinary system (N14_)	Dysplastic lesion of unknown severity in the cervix uteri, vagina or vulva				N14_FEMALE_GENITAL_DYSPLASIA_NOS				446	281618
XIV Diseases of the genitourinary system (N14_)	All dysplastic lesions of the cervix uteri, vagina or vulva				N14_FEMALE_GENITAL_DYSPLASIA_ALL				13239	268825
XIV Diseases of the genitourinary system (N14_)	Inflammatory diseases of female pelvic organs				N14_FEMALEGENINF				31500	250564
XIV Diseases of the genitourinary system (N14_)	Erosion and ectropion of cervix uteri				N14_EROSECTROPUT				1072	130160
XIV Diseases of the genitourinary system (N14_)	Endometriosis diagnosis and infertility diagnosis occurring together				N14_ENDOMET_INFERT				4413	268626
XIV Diseases of the genitourinary system (N14_)	Adenomyosis (Endometriosis of uterus)				N14_ENDOMETRIOSIS_UTERUS				5673	130160
XIV Diseases of the genitourinary system (N14_)	Endometriosis in cutaneous scar				N14_ENDOMETRIOSIS_SKIN_SCAR				118	130160
XIV Diseases of the genitourinary system (N14_)	Endometriosis of pelvic peritoneum				N14_ENDOMETRIOSIS_PELVICPERITONEUM				7617	130160
XIV Diseases of the genitourinary system (N14_)	Endometriosis of intestine				N14_ENDOMETRIOSIS_INTESTINE				617	130160
XIV Diseases of the genitourinary system (N14_)	Endometriosis of fallopian tube				N14_ENDOMETRIOSIS_FALLOPIAN_TUBE				280	130160
XIV Diseases of the genitourinary system (N14_)	Deep endometriosis				N14_ENDOMETRIOSIS_DEEP				3806	271937
XIV Diseases of the genitourinary system (N14_)	Endometriosis				N14_ENDOMETRIOSIS				20190	130160
XIV Diseases of the genitourinary system (N14_)	Drug- and heavy-metal-induced tubulo-interstitial and tubular conditions				N14_DRUGSANDHEAVYMETAL				95	447142
XIV Diseases of the genitourinary system (N14_)	Dialysis				N14_DIALYSIS				1432	480448
XIV Diseases of the genitourinary system (N14_)	Cyst of kidney				N14_CYSTKID				2377	495511
XIV Diseases of the genitourinary system (N14_)	Cystitis				N14_CYSTITIS				61460	403328
XIV Diseases of the genitourinary system (N14_)	Chronic tubulo-interstitial nephritis				N14_CHRONTUBULOINTNEPHRITIS				1494	447142
XIV Diseases of the genitourinary system (N14_)	Chronic kidney disease				N14_CHRONKIDNEYDIS				12787	480448
XIV Diseases of the genitourinary system (N14_)	Chronic nephritic syndrome				N14_CHRONEPHROPATH				1438	492922
XIV Diseases of the genitourinary system (N14_)	LSIL lesion of the cervix uteri				N14_CERVICAL_LSIL				4655	277409
XIV Diseases of the genitourinary system (N14_)	HSIL lesion of the cervix uteri				N14_CERVICAL_HSIL				7856	274208
XIV Diseases of the genitourinary system (N14_)	Dysplastic lesion of unknown severity of the cervix uteri				N14_CERVICAL_DYSPLASIA_NOS				358	281706
XIV Diseases of the genitourinary system (N14_)	All dysplastic lesions of the cervix uteri				N14_CERVICAL_DYSPLASIA_ALL				11576	270488
XIV Diseases of the genitourinary system (N14_)	Calculus of lower urinary tract				N14_CALCULOWER				1878	486185
XIV Diseases of the genitourinary system (N14_)	Calculus of kidney and ureter				N14_CALCUKIDUR				12999	486185
XIV Diseases of the genitourinary system (N14_)	Other disorders of breast				N14_BREASTDISOTH				5052	258508
XIV Diseases of the genitourinary system (N14_)	Disorders of breast				N14_BREAST				23556	258508
XIV Diseases of the genitourinary system (N14_)	Benign mammary dysplasia				N14_BENIGNMAMDYSP				5681	258508
XIV Diseases of the genitourinary system (N14_)	Other and unspecified disease of Bartholin gland				N14_BARTHOOTHNAS				1020	250564
XIV Diseases of the genitourinary system (N14_)	Cyst of Bartholin Gland				N14_BARTHOCYS				1428	250564
XIV Diseases of the genitourinary system (N14_)	Abscess of Bartholin gland				N14_BARTHOABSCESS				997	250564
XIV Diseases of the genitourinary system (N14_)	Acquired atrophy of ovary and fallopian tube				N14_ATROPHOV				101	130160
XIV Diseases of the genitourinary system (N14_)	Acute renal failure				N14_ACUTERENFAIL				8383	480448
XIV Diseases of the genitourinary system (N14_)	Acute nephritic syndrome				N14_ACUTENEPHRITIC				762	492922
XIV Diseases of the genitourinary system (N14_)	Other abnormal uterine and vaginal bleeding				N14_ABNORMALBLEED				13509	130160
Other	not yet classified endpoints (same as #MISC)	Myeloproliferative diseases (CML excluded)				MYELOPROF_NONCML				2791	497256
Interstitial lung disease endpoints	Atypical mycobacterium lung infection				MYCOBLUNGATYPICA				393	483164
Gastrointestinal endpoints	Mucosal proctocolitis				MUCOPROCT				5538	476577
VI Diseases of the nervous system (G6_)	Migraine, unspecified, drug-induced				MIGRAINE_UNSPE				250	500098
Neurological endpoints	Migraine, single triptan purchase ok & required. ICD-code if available is included				MIGRAINE_TRIPTAN				55116	445232
Comorbidities of Neurological endpoints	Meningitis				MENINGITIS				1878	495910
Neurological endpoints	Memory loss				MEMLOSS				3377	472508
Alcohol related diseases	Maternal care for (suspected) damage to fetus from alcohol				MATERNCAREFETUSALCO				114	500234
VII Diseases of the eye and adnexa (H7_)	Degenerative macular diseases, drug-induced				MACULA_NAS_ADVERSE				124	500224
VII Diseases of the eye and adnexa (H7_)	Degenerative macular diseases				MACULA_NAS				4683	455449
VII Diseases of the eye and adnexa (H7_)	Macular pucker				MACULAR_PUCKER				5315	455449
VII Diseases of the eye and adnexa (H7_)	Macular cyst				MACULAR_CYST				807	455449
XIII Diseases of the musculoskeletal system and connective tissue (M13_)	Wegener granulomatosis				M13_WEGENER				537	484260
XIII Diseases of the musculoskeletal system and connective tissue (M13_)	Villonodular synovitis (pigmented)				M13_VILLONODULAR				288	315115
XIII Diseases of the musculoskeletal system and connective tissue (M13_)	Collapsed vertebra, not elsewhere classified				M13_VERTEBCOLLAPSE				266	353224
XIII Diseases of the musculoskeletal system and connective tissue (M13_)	Varus deformity, not elsewhere classified				M13_VARUS				398	315115
XIII Diseases of the musculoskeletal system and connective tissue (M13_)	Valgus deformity, not elsewhere classified				M13_VALGUS				273	315115
XIII Diseases of the musculoskeletal system and connective tissue (M13_)	Trochanteric bursitis				M13_TROCHANTERICBURSITIS				5646	357549
XIII Diseases of the musculoskeletal system and connective tissue (M13_)	Trigger finger				M13_TRIGGERFINGER				6104	357549
XIII Diseases of the musculoskeletal system and connective tissue (M13_)	Transient synovitis				M13_TRANSSYNOVITIS				318	357549
XIII Diseases of the musculoskeletal system and connective tissue (M13_)	Torticollis				M13_TORTICOLLIS				643	353224
XIII Diseases of the musculoskeletal system and connective tissue (M13_)	Other deformities of toe(s)				M13_TOEDEFORMOTH				1310	315115
XIII Diseases of the musculoskeletal system and connective tissue (M13_)	Chondrocostal junction syndrome [Tietze]				M13_TIETZE				1309	491365
XIII Diseases of the musculoskeletal system and connective tissue (M13_)	Tibial collateral bursitis [Pellegrini-Stieda]				M13_TIBIALCOLLATERAL				391	353224
XIII Diseases of the musculoskeletal system and connective tissue (M13_)	Pain in thoracic spine				M13_THORACISPINEPAIN				6744	353224
XIII Diseases of the musculoskeletal system and connective tissue (M13_)	Other/unspecified synovitis and tenosynovitis				M13_TENDOSYNOVITISNAS				5047	357549
XIII Diseases of the musculoskeletal system and connective tissue (M13_)	Oher contracture of tendon (sheath)				M13_TENDONCONTRACT				125	357549
XIII Diseases of the musculoskeletal system and connective tissue (M13_)	Temporal arteritis				M13_TEMPARTERIT				1225	484260
XIII Diseases of the musculoskeletal system and connective tissue (M13_)	Aortic arch syndrome [Takayasu]				M13_TAKAYASU				68	484260
XIII Diseases of the musculoskeletal system and connective tissue (M13_)	Systemic sclerosis				M13_SYSTSLCE				854	484260
XIII Diseases of the musculoskeletal system and connective tissue (M13_)	Systemic connective tissue disorders				M13_SYSTCONNECT				16088	484260
XIII Diseases of the musculoskeletal system and connective tissue (M13_)	Systemic disorders of connective tissue in diseases classified elsewhere				M13_SYSTCONINOTH				141	484260
XIII Diseases of the musculoskeletal system and connective tissue (M13_)	Disorders of synovium and tendon in diseases classified elsewhere				M13_SYNOTENDINOTH				753	357549
XIII Diseases of the musculoskeletal system and connective tissue (M13_)	Disorders of synovium and tendon				M13_SYNOTEND				28818	357549
XIII Diseases of the musculoskeletal system and connective tissue (M13_)	Synovial hypertrophy, not elsewhere classified				M13_SYNOHYPERTROPH				368	357549
XIII Diseases of the musculoskeletal system and connective tissue (M13_)	Spontaneous rupture of synovium and tendon				M13_SPONTRUPTSYNOTEND				3192	357549
XIII Diseases of the musculoskeletal system and connective tissue (M13_)	Traumatic spondylopathy				M13_SPONDYLOTRAUM				84	353224
XIII Diseases of the musculoskeletal system and connective tissue (M13_)	Spondylosis				M13_SPONDYLOSIS				27369	353224
XIII Diseases of the musculoskeletal system and connective tissue (M13_)	Other specified/unspecified spondylopathies				M13_SPONDYLOPATHYNAS				914	353224
XIII Diseases of the musculoskeletal system and connective tissue (M13_)	Spondylopathies				M13_SPONDYLOPATHY				52465	353224
XIII Diseases of the musculoskeletal system and connective tissue (M13_)	Spondylopathies in diseases classified elsewhere				M13_SPONDYLOPATHINOTH				392	353224
XIII Diseases of the musculoskeletal system and connective tissue (M13_)	Spondylolisthesis/Spondylolysis				M13_SPONDYLOLISTHESIS				8037	353224
XIII Diseases of the musculoskeletal system and connective tissue (M13_)	Other infective spondylopathies				M13_SPONDYLOINFECTION				74	353224
XIII Diseases of the musculoskeletal system and connective tissue (M13_)	Spinal stenosis				M13_SPINSTENOSIS				26090	353224
XIII Diseases of the musculoskeletal system and connective tissue (M13_)	Spinal instabilities				M13_SPININSTAB				1086	353224
XIII Diseases of the musculoskeletal system and connective tissue (M13_)	Spinal enthesopathy				M13_SPINENTHES				1463	353224
XIII Diseases of the musculoskeletal system and connective tissue (M13_)	Other fusion of spine				M13_SPINEFUSION				59	353224
XIII Diseases of the musculoskeletal system and connective tissue (M13_)	Spinal osteochondrosis				M13_SPINALOSTEOCHON				416	353224
XIII Diseases of the musculoskeletal system and connective tissue (M13_)	Other soft tissue disorders, not elsewhere classified				M13_SOFTTISSUEOTH				63182	357549
XIII Diseases of the musculoskeletal system and connective tissue (M13_)	Other specified/unspecified soft tissue disorders				M13_SOFTTISSUENAS				1969	357549
XIII Diseases of the musculoskeletal system and connective tissue (M13_)	Soft tissue disorders				M13_SOFTTISSUE				142799	357549
XIII Diseases of the musculoskeletal system and connective tissue (M13_)	Soft tissue disorders related to use, overuse and pressure				M13_SOFTOVERUSE				12261	357549
XIII Diseases of the musculoskeletal system and connective tissue (M13_)	Sicca syndrome [SjÃ¶gren]				M13_SJOGREN				3309	484260
XIII Diseases of the musculoskeletal system and connective tissue (M13_)	Other shoulder lesions				M13_SHOULDERNAS				3880	357549
XIII Diseases of the musculoskeletal system and connective tissue (M13_)	Bursitis of shoulder				M13_SHOULDERBURSITIS				921	357549
XIII Diseases of the musculoskeletal system and connective tissue (M13_)	Shoulder lesions				M13_SHOULDER				47311	357549
XIII Diseases of the musculoskeletal system and connective tissue (M13_)	Short Achilles tendon (acquired)				M13_SHORTACHILLES				1021	357549
XIII Diseases of the musculoskeletal system and connective tissue (M13_)	Scoliosis				M13_SCOLIOSIS				3654	353224
XIII Diseases of the musculoskeletal system and connective tissue (M13_)	Sciatica+with lumbago				M13_SCIATICA				26541	353224
XIII Diseases of the musculoskeletal system and connective tissue (M13_)	Sacroiliitis, not elsewhere classified				M13_SACROILIITIS				1976	353224
XIII Diseases of the musculoskeletal system and connective tissue (M13_)	Sacrococcygeal disorders, not elsewhere classified				M13_SACROCOGG				1181	353224
XIII Diseases of the musculoskeletal system and connective tissue (M13_)	Other rupture of muscle				M13_RUPTUREMUSC				213	357549
XIII Diseases of the musculoskeletal system and connective tissue (M13_)	Rotator cuff syndrome				M13_ROTATORCUFF				33117	357549
XIII Diseases of the musculoskeletal system and connective tissue (M13_)	Rheumatism, unspecified				M13_RHEUMATISM				6018	357549
XIII Diseases of the musculoskeletal system and connective tissue (M13_)	Rheumatoid arthritis				M13_RHEUMA				16314	315115
XIII Diseases of the musculoskeletal system and connective tissue (M13_)	Relapsing polychondritis				M13_RELAPSPOLYCHONDR				78	491365
XIII Diseases of the musculoskeletal system and connective tissue (M13_)	Recurrent dislocation and subluxation of joint				M13_RECUDISLOCATIO				3043	315115
XIII Diseases of the musculoskeletal system and connective tissue (M13_)	Reactive arthropathies				M13_REACTARTH				3779	315115
XIII Diseases of the musculoskeletal system and connective tissue (M13_)	Radiculopathy				M13_RADICULOPATHY				7349	353224
XIII Diseases of the musculoskeletal system and connective tissue (M13_)	Pyogenic arthritis				M13_PYOGARTH				2695	315115
XIII Diseases of the musculoskeletal system and connective tissue (M13_)	Psoriatic arthropathies				M13_PSORIARTH				4290	315115
XIII Diseases of the musculoskeletal system and connective tissue (M13_)	Psoas tendinitis				M13_PSOASTEND				154	353224
XIII Diseases of the musculoskeletal system and connective tissue (M13_)	Prepatellar bursitis				M13_PREPATELLARBURSITIS				1725	357549
XIII Diseases of the musculoskeletal system and connective tissue (M13_)	Other conditions related to polyarteritis nodosa				M13_POYARTOTH				83	484260
XIII Diseases of the musculoskeletal system and connective tissue (M13_)	Postprocedural musculoskeletal disorders, not elsewhere classified				M13_POSTOPMUSCULOSKE				2467	494616
XIII Diseases of the musculoskeletal system and connective tissue (M13_)	Polymyositis				M13_POLYMYO				287	484260
XIII Diseases of the musculoskeletal system and connective tissue (M13_)	Polymyalgia rheumatica				M13_POLYMYALGIA				4992	484260
XIII Diseases of the musculoskeletal system and connective tissue (M13_)	Polyarthropathies				M13_POLYARTHROPATHIES				43664	315115
XIII Diseases of the musculoskeletal system and connective tissue (M13_)	Polyarthritis, unspecified				M13_POLYARTHRITIS				1398	315115
XIII Diseases of the musculoskeletal system and connective tissue (M13_)	Polyarteritis nodosa and related conditions				M13_POLYARTERETAL				495	484260
XIII Diseases of the musculoskeletal system and connective tissue (M13_)	Polyarteritis nodosa				M13_POLNODOSA				242	484260
XIII Diseases of the musculoskeletal system and connective tissue (M13_)	Plantar fascial fibromatosis				M13_PLANTARFASC				4020	357549
XIII Diseases of the musculoskeletal system and connective tissue (M13_)	Peroneal tendinitis				M13_PERONEALTEND				570	353224
XIII Diseases of the musculoskeletal system and connective tissue (M13_)	Patellar tendinitis				M13_PATELLARTEND				671	353224
XIII Diseases of the musculoskeletal system and connective tissue (M13_)	Other disorders of patella				M13_PATELLAOTH				8408	315115
XIII Diseases of the musculoskeletal system and connective tissue (M13_)	Recurrent dislocation of patella				M13_PATELLADISLOCATIO				2266	315115
XIII Diseases of the musculoskeletal system and connective tissue (M13_)	Panniculitis, unspecified				M13_PANNICULITISNAS				357	357549
XIII Diseases of the musculoskeletal system and connective tissue (M13_)	Panniculitis affecting regions of neck and back				M13_PANNICULITIS				1494	353224
XIII Diseases of the musculoskeletal system and connective tissue (M13_)	Palindromic rheumatism				M13_PALINDROMIC				380	315115
XIII Diseases of the musculoskeletal system and connective tissue (M13_)	Paget disease				M13_PAGET				164	473264
XIII Diseases of the musculoskeletal system and connective tissue (M13_)	Other/unspecified soft tissue disorders related to use, overuse and pressure				M13_OVERUSENAS				1109	357549
XIII Diseases of the musculoskeletal system and connective tissue (M13_)	Other overlap syndromes				M13_OVERLAP				653	484260
XIII Diseases of the musculoskeletal system and connective tissue (M13_)	Other joint disorders				M13_OTHERJOINT				110868	315115
XIII Diseases of the musculoskeletal system and connective tissue (M13_)	Other disorders of bone				M13_OTHERBONE				8983	473264
XIII Diseases of the musculoskeletal system and connective tissue (M13_)	Other specific arthropathies				M13_OTERSPECARTHR				69	315115
XIII Diseases of the musculoskeletal system and connective tissue (M13_)	Osteoporosis				M13_OSTEOPOROSIS				10461	473264
XIII Diseases of the musculoskeletal system and connective tissue (M13_)	Osteopathy in diseases classified elsewhere				M13_OSTEOPATHYINOTH				227	473264
XIII Diseases of the musculoskeletal system and connective tissue (M13_)	Osteonecrosis				M13_OSTEONECROSIS				2043	473264
XIII Diseases of the musculoskeletal system and connective tissue (M13_)	Osteomyelitis of vertebra				M13_OSTEOMYELVERTEB				111	353224
XIII Diseases of the musculoskeletal system and connective tissue (M13_)	Osteomyelitis				M13_OSTEOMYELITIS				2336	473264
XIII Diseases of the musculoskeletal system and connective tissue (M13_)	Osteomalacia				M13_OSTEOMALACIA				309	473264
XIII Diseases of the musculoskeletal system and connective tissue (M13_)	Other osteochondropathies				M13_OSTEOCHONDROPATHY				2860	491365
XIII Diseases of the musculoskeletal system and connective tissue (M13_)	Osteopathies and chondropathies				M13_OSTEOCHONDRO				27084	473264
XIII Diseases of the musculoskeletal system and connective tissue (M13_)	Olecranon bursitis				M13_OLECRANONBURSITIS				2342	357549
XIII Diseases of the musculoskeletal system and connective tissue (M13_)	Neuralgia and neuritis, unspecified				M13_NEURALGIA				1972	357549
XIII Diseases of the musculoskeletal system and connective tissue (M13_)	Necrotizing fasciitis				M13_NECROFASC				154	357549
XIII Diseases of the musculoskeletal system and connective tissue (M13_)	Myositis ossificans				M13_MYOSITISOSSIF				107	357549
XIII Diseases of the musculoskeletal system and connective tissue (M13_)	Myositis				M13_MYOSITIS				932	357549
XIII Diseases of the musculoskeletal system and connective tissue (M13_)	Myalgia				M13_MYALGIA				10632	357549
XIII Diseases of the musculoskeletal system and connective tissue (M13_)	Other disorders of the musculoskeletal system and connective tissue				M13_MUSCULOSKELEOTH				5732	494616
XIII Diseases of the musculoskeletal system and connective tissue (M13_)	Contracture of muscle				M13_MUSCONTRAC				142	357549
XIII Diseases of the musculoskeletal system and connective tissue (M13_)	Muscle strain				M13_MUSCLESTRAIN				1206	357549
XIII Diseases of the musculoskeletal system and connective tissue (M13_)	Other specified disorders of muscle				M13_MUSCLEDISNAS				1092	357549
XIII Diseases of the musculoskeletal system and connective tissue (M13_)	Muscle wasting and atrophy, not elsewhere classified				M13_MUSCLEATROPH				210	357549
XIII Diseases of the musculoskeletal system and connective tissue (M13_)	Disorders of muscles				M13_MUSCLE				4232	357549
XIII Diseases of the musculoskeletal system and connective tissue (M13_)	Multifocal fibrosclerosis				M13_MULTIFIBRO				218	484260
XIII Diseases of the musculoskeletal system and connective tissue (M13_)	Monoarthritis, not elsewhere classified				M13_MONOARTHRITIS				1709	315115
XIII Diseases of the musculoskeletal system and connective tissue (M13_)	Microscopic polyangiitis				M13_MICROPOLYANG				184	497757
XIII Diseases of the musculoskeletal system and connective tissue (M13_)	Metatarsalgia				M13_METATARSALGIA				3901	357549
XIII Diseases of the musculoskeletal system and connective tissue (M13_)	Meniscus derangement				M13_MENISCUSDERANGEMENTS				31840	315115
XIII Diseases of the musculoskeletal system and connective tissue (M13_)	Medial epicondylitis				M13_MEDIALEPICOND				1479	357549
XIII Diseases of the musculoskeletal system and connective tissue (M13_)	Mixed connective tissue disease				M13_MCTD				2415	497933
XIII Diseases of the musculoskeletal system and connective tissue (M13_)	Lumbar disc prolapse				M13_LUMBAR_PROLAPSE				35290	353224
XIII Diseases of the musculoskeletal system and connective tissue (M13_)	Lower back pain or/and sciatica				M13_LOWBACKPAINORANDSCIATICA				60099	440249
XIII Diseases of the musculoskeletal system and connective tissue (M13_)	Low back pain				M13_LOWBACKPAIN				42521	353224
XIII Diseases of the musculoskeletal system and connective tissue (M13_)	Lordosis				M13_LORDOSIS				96	353224
XIII Diseases of the musculoskeletal system and connective tissue (M13_)	Loose body in joint				M13_LOOSEJOINT				923	315115
XIII Diseases of the musculoskeletal system and connective tissue (M13_)	Pain in limb				M13_LIMBPAIN				45476	357549
XIII Diseases of the musculoskeletal system and connective tissue (M13_)	Unequal limb length (acquired)				M13_LIMBLENGTH				347	315115
XIII Diseases of the musculoskeletal system and connective tissue (M13_)	Other specified acquired deformities of limbs				M13_LIMBDEFORM				172	315115
XIII Diseases of the musculoskeletal system and connective tissue (M13_)	Lateral epicondylitis				M13_LATERALEPICOND				5911	357549
XIII Diseases of the musculoskeletal system and connective tissue (M13_)	Kyphosis				M13_KYPHOSIS				457	353224
XIII Diseases of the musculoskeletal system and connective tissue (M13_)	Knuckle pads				M13_KNUCKLEPADS				54	357549
XIII Diseases of the musculoskeletal system and connective tissue (M13_)	Internal derangement of knee				M13_KNEEDERANGEMENTS				20142	315115
XIII Diseases of the musculoskeletal system and connective tissue (M13_)	Kissing spine				M13_KISSING				68	353224
XIII Diseases of the musculoskeletal system and connective tissue (M13_)	Mucocutaneous lymph node syndrome [Kawasaki]				M13_KAWASAKI				79	484260
XIII Diseases of the musculoskeletal system and connective tissue (M13_)	Juvenile osteochondrosis				M13_JUVOSTEOCHONRHIP				1308	491365
XIII Diseases of the musculoskeletal system and connective tissue (M13_)	Juvenile rheumatoid arthirtis				M13_JUVERHEU				908	315115
XIII Diseases of the musculoskeletal system and connective tissue (M13_)	Other intervertebral disc disorders				M13_INTERVERTEB				51683	353224
XIII Diseases of the musculoskeletal system and connective tissue (M13_)	Intermittent hydrarthrosis				M13_INTERHYDRARTHR				84	315115
XIII Diseases of the musculoskeletal system and connective tissue (M13_)	Infective bursitis				M13_INFBURSA				1042	357549
XIII Diseases of the musculoskeletal system and connective tissue (M13_)	Impingement syndrome of shoulder				M13_IMPINGEMENT				11331	357549
XIII Diseases of the musculoskeletal system and connective tissue (M13_)	Iliotibial band syndrome				M13_ILIOTIBBAND				414	353224
XIII Diseases of the musculoskeletal system and connective tissue (M13_)	Hypermobility syndrome				M13_HYPERMOBILITY				2150	484260
XIII Diseases of the musculoskeletal system and connective tissue (M13_)	Hypersensitivity angiitis				M13_HYPERANG				175	484260
XIII Diseases of the musculoskeletal system and connective tissue (M13_)	Thrombotic microangiopathy				M13_HTROMBMICROANG				204	484260
XIII Diseases of the musculoskeletal system and connective tissue (M13_)	Other hammer toe(s) (acquired)				M13_HAMMERTOE				7456	315115
XIII Diseases of the musculoskeletal system and connective tissue (M13_)	Hallux valgus (acquired)				M13_HALLUXVALGUS				19367	315115
XIII Diseases of the musculoskeletal system and connective tissue (M13_)	Hallux rigidus				M13_HALLUXRIGIDUS				5903	315115
XIII Diseases of the musculoskeletal system and connective tissue (M13_)	Other deformity of hallux (acquired)				M13_HALLUDEFORMOTH				282	315115
XIII Diseases of the musculoskeletal system and connective tissue (M13_)	Gout				M13_GOUT				12342	315115
XIII Diseases of the musculoskeletal system and connective tissue (M13_)	Gluteal tendinitis				M13_GLUTEALTEND				1346	353224
XIII Diseases of the musculoskeletal system and connective tissue (M13_)	Giant cell arteritis				M13_GIANTCELL				1387	484260
XIII Diseases of the musculoskeletal system and connective tissue (M13_)	Ganglion				M13_GANGLION				10146	357549
XIII Diseases of the musculoskeletal system and connective tissue (M13_)	Ankylosing hyperostosis [Forestier]				M13_FORESTIER				457	353224
XIII Diseases of the musculoskeletal system and connective tissue (M13_)	Residual foreign body in soft tissue				M13_FOREIGNBODY				1974	357549
XIII Diseases of the musculoskeletal system and connective tissue (M13_)	Flat foot [pes planus] (acquired)				M13_FLATFOOT				3872	315115
XIII Diseases of the musculoskeletal system and connective tissue (M13_)	Deformity of finger(s)				M13_FINGERDEFORM				214	315115
XIII Diseases of the musculoskeletal system and connective tissue (M13_)	Fibromyalgia				M13_FIBROMYALGIA				3623	357549
XIII Diseases of the musculoskeletal system and connective tissue (M13_)	Other fibroblastic disorders				M13_FIBROBLASTNAS				135	357549
XIII Diseases of the musculoskeletal system and connective tissue (M13_)	Fibroblastic disorders				M13_FIBROBLASTIC				10869	357549
XIII Diseases of the musculoskeletal system and connective tissue (M13_)	Hypertrophy of (infrapatellar) fat pad				M13_FATPADHYPERTROPHY				379	357549
XIII Diseases of the musculoskeletal system and connective tissue (M13_)	Fatigue fracture of vertebra				M13_FATIGFRACT				163	353224
XIII Diseases of the musculoskeletal system and connective tissue (M13_)	Other enthesopathies				M13_ENTESOPATHYOTH				14662	357549
XIII Diseases of the musculoskeletal system and connective tissue (M13_)	Other/unspecified enthesopathies, not elsewhere classified				M13_ENTESOPATHYNAS				3671	357549
XIII Diseases of the musculoskeletal system and connective tissue (M13_)	Other/unspecified enthesopathies of lower limb, excluding foot				M13_ENTESOPATHYLOWNAS				2961	353224
XIII Diseases of the musculoskeletal system and connective tissue (M13_)	Enthesopathies of lower limb, excluding foot				M13_ENTESOPATHYLOW				10315	353224
XIII Diseases of the musculoskeletal system and connective tissue (M13_)	Enteropathic arthropathies				M13_ENTEROARTHR				861	315115
XIII Diseases of the musculoskeletal system and connective tissue (M13_)	Early lumbar disc prolapse, operated				M13_EARLY_LUMBAR_PROLAPSE				4559	353224
XIII Diseases of the musculoskeletal system and connective tissue (M13_)	Palmar fascial fibromatosis [Dupuytren]				M13_DUPUTRYEN				6766	357549
XIII Diseases of the musculoskeletal system and connective tissue (M13_)	Other dorsopathies, not elsewhere classified				M13_DORSOPATHYOTH				111401	353224
XIII Diseases of the musculoskeletal system and connective tissue (M13_)	Other specified/unspecified dorsopathies				M13_DORSOPATHYNAS				1360	353224
XIII Diseases of the musculoskeletal system and connective tissue (M13_)	Dorsopathies				M13_DORSOPATHY				147124	353224
XIII Diseases of the musculoskeletal system and connective tissue (M13_)	Other/unspecified dorsalgia				M13_DORSALGIANAS				19307	353224
XIII Diseases of the musculoskeletal system and connective tissue (M13_)	Dorsalgia				M13_DORSALGIA				83888	353224
XIII Diseases of the musculoskeletal system and connective tissue (M13_)	Other specified/unspecified disorders of synovium and tendon +Other specified/unspecified bursopathies				M13_DISSYNOTENDNAS				1904	357549
XIII Diseases of the musculoskeletal system and connective tissue (M13_)	Discitis, unspecified				M13_DISCITIS				557	353224
XIII Diseases of the musculoskeletal system and connective tissue (M13_)	Infection of intervertebral disc (pyogenic)				M13_DISCINFECTION				423	353224
XIII Diseases of the musculoskeletal system and connective tissue (M13_)	Diffuse (eosinophilic) fasciitis				M13_DIFFASCITIS				51	484260
XIII Diseases of the musculoskeletal system and connective tissue (M13_)	Diastasis of muscle				M13_DIASTASIS				268	357549
XIII Diseases of the musculoskeletal system and connective tissue (M13_)	Dermatopolymyositis, unspecified				M13_DERMATOPOLYNAS				174	484260
XIII Diseases of the musculoskeletal system and connective tissue (M13_)	Other dermatomyositis				M13_DERMATOMYOTH				169	484260
XIII Diseases of the musculoskeletal system and connective tissue (M13_)	Radial styloid tenosynovitis [de Quervain]				M13_DEQUERVAIN				2251	357549
XIII Diseases of the musculoskeletal system and connective tissue (M13_)	Other specified/unspecified deforming dorsopathies				M13_DEFORMDORSONAS				704	353224
XIII Diseases of the musculoskeletal system and connective tissue (M13_)	Deforming dorsopathies				M13_DEFORMDORSO				13532	353224
XIII Diseases of the musculoskeletal system and connective tissue (M13_)	Other acquired deformities of musculoskeletal system and connective tissue				M13_DEFORMACQ				1694	494616
XIII Diseases of the musculoskeletal system and connective tissue (M13_)	Other crystal arthropathies				M13_CRYSTALARTH				620	315115
XIII Diseases of the musculoskeletal system and connective tissue (M13_)	Contracture of joint				M13_CONTRACTUREJOINT				457	315115
XIII Diseases of the musculoskeletal system and connective tissue (M13_)	Other specified/unspecified systemic involvement of connective tissue				M13_CONNECTNAS				2195	484260
XIII Diseases of the musculoskeletal system and connective tissue (M13_)	Acquired clawhand, clubhand, clawfoot and clubfoot				M13_CLAWCLUBHANDFOOT				182	315115
XIII Diseases of the musculoskeletal system and connective tissue (M13_)	Polyarteritis with lung involvement [Churg-Strauss]/EGPA				M13_CHURGSTRAUSS				134	484260
XIII Diseases of the musculoskeletal system and connective tissue (M13_)	Chronic crepitant synovitis/bursitis of hand and wrist/periarthritis of wrist				M13_CHRONSYNOVITISHANDWRIST				512	357549
XIII Diseases of the musculoskeletal system and connective tissue (M13_)	Chondropathies				M13_CHRONDROPATHIES				6678	491365
XIII Diseases of the musculoskeletal system and connective tissue (M13_)	Chondromalacia				M13_CHONDROMALACIA				1039	491365
XIII Diseases of the musculoskeletal system and connective tissue (M13_)	Cervicocranial syndrome				M13_CERVICOCRANSDR				4595	353224
XIII Diseases of the musculoskeletal system and connective tissue (M13_)	Cervicobrachial syndrome				M13_CERVICOBRACHSDR				10325	353224
XIII Diseases of the musculoskeletal system and connective tissue (M13_)	Cervical disc disorders				M13_CERVICDISC				17993	353224
XIII Diseases of the musculoskeletal system and connective tissue (M13_)	Cervicalgia				M13_CERVICALGIA				9398	353224
XIII Diseases of the musculoskeletal system and connective tissue (M13_)	Other articular cartilage disorders				M13_CARTILAGE				917	315115
XIII Diseases of the musculoskeletal system and connective tissue (M13_)	Calcific tendinitis				M13_CALCTENDINITIS				332	357549
XIII Diseases of the musculoskeletal system and connective tissue (M13_)	Calcification and ossification of muscle				M13_CALCIOSSIMUSCLE				86	357549
XIII Diseases of the musculoskeletal system and connective tissue (M13_)	Calcific tendinitis of shoulder				M13_CALCIFICTEND				2319	357549
XIII Diseases of the musculoskeletal system and connective tissue (M13_)	Calcium deposit in bursa				M13_CALCBURS				74	357549
XIII Diseases of the musculoskeletal system and connective tissue (M13_)	Calcaneal spur				M13_CALCANSPUR				438	357549
XIII Diseases of the musculoskeletal system and connective tissue (M13_)	Other bursopathies				M13_BURSOPATHY				5544	357549
XIII Diseases of the musculoskeletal system and connective tissue (M13_)	Other bursitis, not elsewhere classified				M13_BURSITISOTH				356	357549
XIII Diseases of the musculoskeletal system and connective tissue (M13_)	Other bursitis of knee				M13_BURSITISKNEEOTH				497	357549
XIII Diseases of the musculoskeletal system and connective tissue (M13_)	Other bursitis of hip				M13_BURSITISHIPOTH				709	357549
XIII Diseases of the musculoskeletal system and connective tissue (M13_)	Other bursitis of elbow				M13_BURSELBOWOTH				271	357549
XIII Diseases of the musculoskeletal system and connective tissue (M13_)	Other bursal cyst				M13_BURSCYSTOTH				553	357549
XIII Diseases of the musculoskeletal system and connective tissue (M13_)	Hypertrophy of bone				M13_BONEHYPERTRPH				111	473264
XIII Diseases of the musculoskeletal system and connective tissue (M13_)	Other specified/unspecified disorders of bone/cartilage				M13_BONEDISNAS				1030	473264
XIII Diseases of the musculoskeletal system and connective tissue (M13_)	Other disorders of bone density and structure				M13_BONEDENSOTH				956	473264
XIII Diseases of the musculoskeletal system and connective tissue (M13_)	Disorders of continuity of bone				M13_BONECONTINUITY				3781	473264
XIII Diseases of the musculoskeletal system and connective tissue (M13_)	Bicipital tendinitis				M13_BICIPITALTEND				1825	357549
XIII Diseases of the musculoskeletal system and connective tissue (M13_)	BehÃ§et disease				M13_BEHCET				105	484260
XIII Diseases of the musculoskeletal system and connective tissue (M13_)	Synovial cyst of popliteal space [Baker]				M13_BAKERCYST				2891	357549
XIII Diseases of the musculoskeletal system and connective tissue (M13_)	Atlantoaxial subluxation				M13_ATLOAXSUBLUX				234	353224
XIII Diseases of the musculoskeletal system and connective tissue (M13_)	Coxarthrosis, primary				M13_ARTHTROSIS_COX_PRIM_ICD10				27756	472592
XIII Diseases of the musculoskeletal system and connective tissue (M13_)	Coxarthrosis, primary, with hip surgery				M13_ARTHTROSIS_COX_PRIM_HIPSURG				20586	472592
XIII Diseases of the musculoskeletal system and connective tissue (M13_)	Coxarthrosis				M13_ARTHTROSIS_COX				30802	315115
XIII Diseases of the musculoskeletal system and connective tissue (M13_)	Polyarthrosis				M13_ARTHROSIS_POLY				8758	315115
XIII Diseases of the musculoskeletal system and connective tissue (M13_)	Gonarthrosis, primary, with knee surgery				M13_ARTHROSIS_KNEE_PRIM_KNEESURG				26661	445363
XIII Diseases of the musculoskeletal system and connective tissue (M13_)	Gonarthrosis				M13_ARTHROSIS_KNEE				61356	315115
XIII Diseases of the musculoskeletal system and connective tissue (M13_)	Artrosis, including avohilmo				M13_ARTHROSIS_INCLAVO				136897	363451
XIII Diseases of the musculoskeletal system and connective tissue (M13_)	Arthrosis				M13_ARTHROSIS				101454	315115
XIII Diseases of the musculoskeletal system and connective tissue (M13_)	Arthropathies				M13_ARTHROPATHIES				185233	315115
XIII Diseases of the musculoskeletal system and connective tissue (M13_)	Arthropathies in other diseases classified elsewhere				M13_ARTHINOTH				1339	315115
XIII Diseases of the musculoskeletal system and connective tissue (M13_)	Ankylosing spondylitis, strict definition				M13_ANKYLOSPON_STRICT				1705	496755
XIII Diseases of the musculoskeletal system and connective tissue (M13_)	Ankylosing spondylitis				M13_ANKYLOSPON				3838	353224
XIII Diseases of the musculoskeletal system and connective tissue (M13_)	Ankylosis of joint				M13_ANKYLOSISJOINT				197	315115
XIII Diseases of the musculoskeletal system and connective tissue (M13_)	Other acquired deformities of ankle and foot				M13_ANKLEFOOT				293	315115
XIII Diseases of the musculoskeletal system and connective tissue (M13_)	Algoneurodystrophy				M13_ALGONEURO				1195	473264
XIII Diseases of the musculoskeletal system and connective tissue (M13_)	Adhesive capsulitis of shoulder				M13_ADHCAPSULITIS				7372	357549
XIII Diseases of the musculoskeletal system and connective tissue (M13_)	Achilles tendinitis				M13_ACHILLESTEND				4343	353224
XII Diseases of the skin and subcutaneous tissue (L12_)	Localized skin eruption due to drugs and medicaments				LOCALIZED_SKIN_ERUPT_DRUGS_MEDICAM				385	499963
XII Diseases of the skin and subcutaneous tissue (L12_)	Lichenoid drug reaction				LICHENOID_DRUG_REACTION				91	500257
XII Diseases of the skin and subcutaneous tissue (L12_)	Vitiligo				L12_VITILIGO				391	465673
XII Diseases of the skin and subcutaneous tissue (L12_)	Contact urticaria				L12_URTIGA_CONTACT				112	482901
XII Diseases of the skin and subcutaneous tissue (L12_)	Other and unspecified urticaria				L12_URTICA_NAS				8629	482901
XII Diseases of the skin and subcutaneous tissue (L12_)	Idiopathic urticaria				L12_URTICA_IDIOPAT				744	482901
XII Diseases of the skin and subcutaneous tissue (L12_)	Dermatographic urticaria				L12_URTICA_DERTMATOG				2596	482901
XII Diseases of the skin and subcutaneous tissue (L12_)	Urticaria due to cold and heat				L12_URTICA_COLDHEAT				297	482901
XII Diseases of the skin and subcutaneous tissue (L12_)	Cholinergic urticaria				L12_URTICA_CHOLINERG				177	482901
XII Diseases of the skin and subcutaneous tissue (L12_)	Allergic urticaria				L12_URTICA_ALLERG				3315	482901
XII Diseases of the skin and subcutaneous tissue (L12_)	Urticaria				L12_URTICARIA				13990	482901
XII Diseases of the skin and subcutaneous tissue (L12_)	Ulcer of lower limb, not elsewhere classified				L12_ULCERLOWLIMB				5324	465673
XII Diseases of the skin and subcutaneous tissue (L12_)	Telogen effluvium				L12_TELOGEFFLU				66	476404
XII Diseases of the skin and subcutaneous tissue (L12_)	Striae atrophicae				L12_STRIAEATROPHICAE				378	465673
XII Diseases of the skin and subcutaneous tissue (L12_)	Other and unspecified disorders of skin and subcutaneous tissue				L12_SKINSUBCUTISNAS				2434	465673
XII Diseases of the skin and subcutaneous tissue (L12_)	Other disorders of skin and subcutaneous tissue related to radiation				L12_SKINRADIOTH				57	482972
XII Diseases of the skin and subcutaneous tissue (L12_)	Seborrhoeic keratosis				L12_SEBORRKERAT				9078	465673
XII Diseases of the skin and subcutaneous tissue (L12_)	Seborrhoeic dermatitis				L12_SEBORRHOEIC				3787	432874
XII Diseases of the skin and subcutaneous tissue (L12_)	Scar conditions and fibrosis of skin				L12_SCARCONDITIONS				1495	465673
XII Diseases of the skin and subcutaneous tissue (L12_)	Other and unspecified rosacea				L12_ROSACEANAS				3232	476404
XII Diseases of the skin and subcutaneous tissue (L12_)	Rhinophyma				L12_RHINOPHYMA				199	476404
XII Diseases of the skin and subcutaneous tissue (L12_)	Radiodermatitis				L12_RADIODERMATITIS				79	482972
XII Diseases of the skin and subcutaneous tissue (L12_)	Pyogenic granuloma				L12_PYOGENGRANUL				611	465673
XII Diseases of the skin and subcutaneous tissue (L12_)	Pyoderma				L12_PYODERMA				703	470507
XII Diseases of the skin and subcutaneous tissue (L12_)	Pustulosis palmaris et plantaris				L12_PSORI_PUSTUPALM				1525	482181
XII Diseases of the skin and subcutaneous tissue (L12_)	Generalized pustular psoriasis				L12_PSORI_PUSTGEN				122	482181
XII Diseases of the skin and subcutaneous tissue (L12_)	Other and unspecified psoriasis				L12_PSORI_NAS				2452	482181
XII Diseases of the skin and subcutaneous tissue (L12_)	Guttate psoriasis				L12_PSORI_GUTTATE				496	482181
XII Diseases of the skin and subcutaneous tissue (L12_)	Psoriasis				L12_PSORIASIS				12760	482181
XII Diseases of the skin and subcutaneous tissue (L12_)	Pruritus				L12_PRURITUS				4387	432874
XII Diseases of the skin and subcutaneous tissue (L12_)	Prurigo nodularis				L12_PRURIGONOD				844	432874
XII Diseases of the skin and subcutaneous tissue (L12_)	Other prurigo				L12_PRURIGONAS				392	432874
XII Diseases of the skin and subcutaneous tissue (L12_)	Polymorphous light eruption				L12_POLYMORPHLIGHTERUPT				269	482972
XII Diseases of the skin and subcutaneous tissue (L12_)	Poikiloderma of Civatte				L12_POIKOLOCIVAT				57	482972
XII Diseases of the skin and subcutaneous tissue (L12_)	Pityriasis rosea				L12_PITYROCHEA				271	482181
XII Diseases of the skin and subcutaneous tissue (L12_)	Pityriasis rubra pilaris				L12_PITYRIASISRUBRA				80	482181
XII Diseases of the skin and subcutaneous tissue (L12_)	Pilonidal cyst				L12_PILONIDALCYST				3784	470507
XII Diseases of the skin and subcutaneous tissue (L12_)	Pigmented purpuric dermatosis				L12_PIGPURPDERM				324	465673
XII Diseases of the skin and subcutaneous tissue (L12_)	Other and unspecified disorders of pigmentation				L12_PIGMENTNAS				241	465673
XII Diseases of the skin and subcutaneous tissue (L12_)	Perioral dermatitis				L12_PERIORALDERM				779	476404
XII Diseases of the skin and subcutaneous tissue (L12_)	Severe bullous disorders, KELA reimbursement				L12_PEMPHIKELA				70	498266
XII Diseases of the skin and subcutaneous tissue (L12_)	Pemphigus vulgaris				L12_PEMPHIGUS_VULG				75	498266
XII Diseases of the skin and subcutaneous tissue (L12_)	Other and unspecified pemphigus				L12_PEMPHIGUS_NAS				109	498266
XII Diseases of the skin and subcutaneous tissue (L12_)	Pemphigus				L12_PEMPHIGUS				231	498266
XII Diseases of the skin and subcutaneous tissue (L12_)	Other and unspecified pemphigoid				L12_PEMPHIGOID_NAS				274	498266
XII Diseases of the skin and subcutaneous tissue (L12_)	Cicatricial pemphigoid				L12_PEMPHIGOID_CICA				70	498266
XII Diseases of the skin and subcutaneous tissue (L12_)	Bullous pemphigoid				L12_PEMPHIGOID_BULL				701	498266
XII Diseases of the skin and subcutaneous tissue (L12_)	Other and unspecified parapsoriasis				L12_PARAPSO_RETIFORM				153	482181
XII Diseases of the skin and subcutaneous tissue (L12_)	Small plaque parapsoriasis				L12_PARAPSO_PLAQUE				93	482181
XII Diseases of the skin and subcutaneous tissue (L12_)	Pityriasis lichenoides et varioliformis acuta				L12_PARAPSO_PITYLICHETVARACUT				51	482181
XII Diseases of the skin and subcutaneous tissue (L12_)	Pityriasis lichenoides chronica				L12_PARAPSO_PITYLICHCHRON				134	482181
XII Diseases of the skin and subcutaneous tissue (L12_)	Parapsoriasis				L12_PARAPSORI				678	482181
XII Diseases of the skin and subcutaneous tissue (L12_)	Other and unspecified papulosquamous disorders				L12_PAPULOSQUONAS				201	482181
XII Diseases of the skin and subcutaneous tissue (L12_)	Other papulosquamous disorders				L12_PAPULOSQUAOTH				376	482181
XII Diseases of the skin and subcutaneous tissue (L12_)	Papulosquamous disorders				L12_PAPULOSQUAMOUS				18167	482181
XII Diseases of the skin and subcutaneous tissue (L12_)	Other disorders of pigmentation				L12_OTHPIGMENTATION				1535	465673
XII Diseases of the skin and subcutaneous tissue (L12_)	Other disorders of skin and subcutaneous tissue				L12_OTHERSKINSUBCUTIS				34675	465673
XII Diseases of the skin and subcutaneous tissue (L12_)	Other melanin hyperpigmentation				L12_OTHERMELANIN				733	465673
XII Diseases of the skin and subcutaneous tissue (L12_)	Other infiltrative disorders of skin and subcutaneous tissue				L12_OTHERINFILTRATIVESKIN				165	465673
XII Diseases of the skin and subcutaneous tissue (L12_)	Other disorders of skin and subcutaneous tissue, not elsewhere classified				L12_OTHERDISSKINANDSUBCUTIS				5849	465673
XII Diseases of the skin and subcutaneous tissue (L12_)	Other contact dermatitis				L12_OTHERCONTACT				3454	432874
XII Diseases of the skin and subcutaneous tissue (L12_)	Other and unspecified bullous disorders				L12_OTHERBULL				336	498266
XII Diseases of the skin and subcutaneous tissue (L12_)	Other and unspecified acute skin changes due to ultraviolet radiation				L12_OTHACUSKINSUNNAS				932	482972
XII Diseases of the skin and subcutaneous tissue (L12_)	Other acute skin changes due to ultraviolet radiation				L12_OTHACUSKINSUN				1289	482972
XII Diseases of the skin and subcutaneous tissue (L12_)	Other and unspecified skin changes due to chronic exposure to nonionizing radiation				L12_NONIONRADISKINNAS				447	482972
XII Diseases of the skin and subcutaneous tissue (L12_)	Necrobiosis lipoidica, not elsewhere classified				L12_NECROLIPOIDIC				207	465673
XII Diseases of the skin and subcutaneous tissue (L12_)	Onycholysis				L12_NAIL_LYSIS				224	476404
XII Diseases of the skin and subcutaneous tissue (L12_)	Ingrowing nail				L12_NAIL_INGROW				2074	476404
XII Diseases of the skin and subcutaneous tissue (L12_)	Onychogryphosis				L12_NAIL_GRYPHOSIS				89	476404
XII Diseases of the skin and subcutaneous tissue (L12_)	Nail dystrophy				L12_NAIL_DYSTROPHY				222	476404
XII Diseases of the skin and subcutaneous tissue (L12_)	Other and unspecified nail disorders				L12_NAILNAS				708	476404
XII Diseases of the skin and subcutaneous tissue (L12_)	Nail disorders				L12_NAILDIS				3236	476404
XII Diseases of the skin and subcutaneous tissue (L12_)	Acute lymphadenitis				L12_LYMPHADENITIS				2412	470507
XII Diseases of the skin and subcutaneous tissue (L12_)	Lupus erythematosus				L12_LUPUS				850	465673
XII Diseases of the skin and subcutaneous tissue (L12_)	Localized scleroderma [morphea]				L12_LOCALSCLERODERMA				498	465673
XII Diseases of the skin and subcutaneous tissue (L12_)	Other localized connective tissue disorders				L12_LOCALDCONNECTISSUEOTH				671	465673
XII Diseases of the skin and subcutaneous tissue (L12_)	Other and unspecified localized connective tissue disorders				L12_LOCALCONNECTISSUENAS				109	465673
XII Diseases of the skin and subcutaneous tissue (L12_)	Lichen simplex chronicus and prurigo				L12_LICHSIMPANDPRURIGO				2381	432874
XII Diseases of the skin and subcutaneous tissue (L12_)	Lichen simplex chronicus				L12_LICHENSIMPLEX				1241	432874
XII Diseases of the skin and subcutaneous tissue (L12_)	Lichen sclerosus et atrophicus				L12_LICHENSCLERATROPH				3788	465673
XII Diseases of the skin and subcutaneous tissue (L12_)	Lichen planopilaris				L12_LICHENPLANO				99	476404
XII Diseases of the skin and subcutaneous tissue (L12_)	Dermatitis due to substances taken internally				L12_INTERNALSUBSTANCEDERM				2157	432874
XII Diseases of the skin and subcutaneous tissue (L12_)	Other local infections of skin and subcutaneous tissue				L12_INFECT_SKIN_OTHER				3961	470507
XII Diseases of the skin and subcutaneous tissue (L12_)	Infections of the skin and subcutaneous tissue				L12_INFECT_SKIN				29841	470507
XII Diseases of the skin and subcutaneous tissue (L12_)	Infective dermatitis				L12_INFECT_DERM				4713	432874
XII Diseases of the skin and subcutaneous tissue (L12_)	Impetigo				L12_IMPETIGO				1734	470507
XII Diseases of the skin and subcutaneous tissue (L12_)	Hypertrophic scar				L12_HYPETROPHICSCAR				2068	465673
XII Diseases of the skin and subcutaneous tissue (L12_)	Other and unspecified hypertrophic disorders of skin				L12_HYPERTROPHICNAS				214	465673
XII Diseases of the skin and subcutaneous tissue (L12_)	Other hypertrichosis				L12_HYPERTICHNAS				116	476404
XII Diseases of the skin and subcutaneous tissue (L12_)	Hirsutism, drug-induced				L12_HIRSUTISM_ADVERSE				62	500286
XII Diseases of the skin and subcutaneous tissue (L12_)	Hirsutism in women				L12_HIRSUTISM				661	267178
XII Diseases of the skin and subcutaneous tissue (L12_)	Hidradenitis suppurativa				L12_HIDRADENITISSUP				1364	476404
XII Diseases of the skin and subcutaneous tissue (L12_)	Other and unspecified nonscarring hair loss				L12_HAIRLOSS_NONSCARNAS				233	476404
XII Diseases of the skin and subcutaneous tissue (L12_)	Other nonscarring hair loss				L12_HAIRLOSSNONSCAR				319	476404
XII Diseases of the skin and subcutaneous tissue (L12_)	Hair colour and hair shaft abnormalities				L12_HAIRCOLOUR				137	476404
XII Diseases of the skin and subcutaneous tissue (L12_)	Transient acantholytic dermatosis [Grover]				L12_GROVER				56	498266
XII Diseases of the skin and subcutaneous tissue (L12_)	Granulomatous disorders of skin and subcutaneous tissue				L12_GRANULOMATOUSSKIN				947	465673
XII Diseases of the skin and subcutaneous tissue (L12_)	Other and unspecified granulomatous disorders of skin and subcutaneous tissue				L12_GRANULOMASKINNAS				124	465673
XII Diseases of the skin and subcutaneous tissue (L12_)	Granuloma annulare				L12_GRANUANNU				513	465673
XII Diseases of the skin and subcutaneous tissue (L12_)	Foreign body granuloma of skin and subcutaneous tissue				L12_FOREIGNBODYGRANULOMA				117	465673
XII Diseases of the skin and subcutaneous tissue (L12_)	Dermatitis due to ingested food				L12_FOODDERMAT				1508	432874
XII Diseases of the skin and subcutaneous tissue (L12_)	Folliculitis decalvans				L12_FOLLICULITDECALV				68	476404
XII Diseases of the skin and subcutaneous tissue (L12_)	Other and unspecified follicular disorders				L12_FOLLICULARNAS				1398	476404
XII Diseases of the skin and subcutaneous tissue (L12_)	Follicular cysts of skin and subcutaneous tissue				L12_FOLLICULARCYST				7729	476404
XII Diseases of the skin and subcutaneous tissue (L12_)	Other follicular disorders				L12_FOLICULAROTH				2778	476404
XII Diseases of the skin and subcutaneous tissue (L12_)	Factitial dermatitis				L12_FACTITIALDERMAT				180	465673
XII Diseases of the skin and subcutaneous tissue (L12_)	Exfoliative dermatitis				L12_EXFOLIATIVE				380	432874
XII Diseases of the skin and subcutaneous tissue (L12_)	Erythema intertrigo				L12_ERYT_INTERTRIG				803	432874
XII Diseases of the skin and subcutaneous tissue (L12_)	Erythema annulare centrifugum				L12_ERYTH_ANNULCENTRIFUG				59	482901
XII Diseases of the skin and subcutaneous tissue (L12_)	Universal erythroderma, KELA reimbursement				L12_ERYTHRO_KELA				511	482901
XII Diseases of the skin and subcutaneous tissue (L12_)	Erythrasma				L12_ERYTHRASMA				73	470507
XII Diseases of the skin and subcutaneous tissue (L12_)	Erythema in diseases classified elsewhere				L12_ERYTHINOTH				73	482901
XII Diseases of the skin and subcutaneous tissue (L12_)	Other erythematous conditions				L12_ERYTHEMATOUSOTH				1240	482901
XII Diseases of the skin and subcutaneous tissue (L12_)	Erythema nodosum				L12_ERYTHEMANODOSUM				1096	482901
XII Diseases of the skin and subcutaneous tissue (L12_)	Erythema multiforme				L12_ERYTHEMAMULTIF				832	482901
XII Diseases of the skin and subcutaneous tissue (L12_)	Toxic erythema				L12_ERTYTH_TOXIC				65	482901
XII Diseases of the skin and subcutaneous tissue (L12_)	Other and unspecified epidermal thickening				L12_EPIDERMTHICKNAS				949	465673
XII Diseases of the skin and subcutaneous tissue (L12_)	Eccrine sweat disorders				L12_ECCRINESWEAT				86	476404
XII Diseases of the skin and subcutaneous tissue (L12_)	Dyshidrosis [pompholyx]				L12_DYSHIDROSIS				572	432874
XII Diseases of the skin and subcutaneous tissue (L12_)	Disorders of skin appendages				L12_DISORDSKINAPPENDIX				23944	476404
XII Diseases of the skin and subcutaneous tissue (L12_)	Diaper [napkin] dermatitis				L12_DIAPER				52	432874
XII Diseases of the skin and subcutaneous tissue (L12_)	Nummular dermatitis				L12_DERM_NUMMULAR				3098	432874
XII Diseases of the skin and subcutaneous tissue (L12_)	Dermatitis and eczema				L12_DERMATITISECZEMA				67474	432874
XII Diseases of the skin and subcutaneous tissue (L12_)	Dermatitis herpetiformis				L12_DERMATHERP				651	498266
XII Diseases of the skin and subcutaneous tissue (L12_)	Decubitus ulcer and pressure area				L12_DECUBITANSULCERANDPRESSURE				2121	465673
XII Diseases of the skin and subcutaneous tissue (L12_)	Cutis laxa senilis				L12_CUTLAXSEN				253	482972
XII Diseases of the skin and subcutaneous tissue (L12_)	Corns and callosities				L12_CORNSANDCALLOS				2582	465673
XII Diseases of the skin and subcutaneous tissue (L12_)	Chronic ulcer of skin, not elsewhere classified				L12_CHRONICULCEROFSKIN				2511	465673
XII Diseases of the skin and subcutaneous tissue (L12_)	Chloasma				L12_CHLOASMA				142	465673
XII Diseases of the skin and subcutaneous tissue (L12_)	Cellulitis				L12_CELLULITIS				9428	470507
XII Diseases of the skin and subcutaneous tissue (L12_)	Calcinosis cutis				L12_CALCINOSISCUTIS				57	465673
XII Diseases of the skin and subcutaneous tissue (L12_)	Bullous disorders				L12_BULLOUS				2082	498266
XII Diseases of the skin and subcutaneous tissue (L12_)	Other bullous disorders				L12_BULLOTH				967	498266
XII Diseases of the skin and subcutaneous tissue (L12_)	Other and unspecified atrophic disorders of skin				L12_ATROPHICSKINNAS				153	465673
XII Diseases of the skin and subcutaneous tissue (L12_)	Atrophic disorders of skin				L12_ATROPHICSKIN				5786	465673
XII Diseases of the skin and subcutaneous tissue (L12_)	Atopic dermatitis				L12_ATOPIC				31245	432874
XII Diseases of the skin and subcutaneous tissue (L12_)	Apocrine sweat disorders, other sweat gland disorders				L12_APOCRINESWEAT				146	476404
XII Diseases of the skin and subcutaneous tissue (L12_)	Alopecia areata				L12_ALOPECAREATA				956	476404
XII Diseases of the skin and subcutaneous tissue (L12_)	Androgenic alopecia				L12_ALOPECANDRO				281	267178
XII Diseases of the skin and subcutaneous tissue (L12_)	Allergic contact dermatitis				L12_ALLERGICCONTACT				5926	432874
XII Diseases of the skin and subcutaneous tissue (L12_)	Actinic keratosis				L12_ACTINKERA				15597	482972
XII Diseases of the skin and subcutaneous tissue (L12_)	Acrodermatitis chronica atrophicans				L12_ACRODERMATITIS				50	465673
XII Diseases of the skin and subcutaneous tissue (L12_)	Acquired keratosis [keratoderma] palmaris et plantaris				L12_ACQKERAT				148	465673
XII Diseases of the skin and subcutaneous tissue (L12_)	Acne varioliformis				L12_ACNE_VARIOLIFORMIS				87	476404
XII Diseases of the skin and subcutaneous tissue (L12_)	Other and unspecified acne				L12_ACNE_NAS				507	476404
XII Diseases of the skin and subcutaneous tissue (L12_)	Acne conglobata				L12_ACNE_CONGLOBLATA				196	476404
XII Diseases of the skin and subcutaneous tissue (L12_)	Acne keloid				L12_ACNEKELOID				56	476404
XII Diseases of the skin and subcutaneous tissue (L12_)	Acne				L12_ACNE				4617	476404
XII Diseases of the skin and subcutaneous tissue (L12_)	Other acantholytic disorders				L12_ACANTHOLYTIC				83	498266
XII Diseases of the skin and subcutaneous tissue (L12_)	Cutaneous abscess, furuncle and carbuncle				L12_ABSCESS_CUT				11581	470507
Psychiatric endpoints from Katri RÃ¤ikkÃ¶nen	Tic and related disorders (more control exclusions)				KRA_PSY_TIC_EXMORE				478	362304
Psychiatric endpoints from Katri RÃ¤ikkÃ¶nen	Tic and related disorders				KRA_PSY_TIC				478	499870
Psychiatric endpoints from Katri RÃ¤ikkÃ¶nen	Substance abuse (more control exclusions)				KRA_PSY_SUBSTANCE_EXMORE				30806	362304
Psychiatric endpoints from Katri RÃ¤ikkÃ¶nen	Speech and linguistic disorders (more control exclusions)				KRA_PSY_SPEELING_EXMORE				3752	362304
Psychiatric endpoints from Katri RÃ¤ikkÃ¶nen	Nonorganic sleeping disorders (more control exclusions)				KRA_PSY_SLEEP_NONORG_EXMORE				8336	362304
Psychiatric endpoints from Katri RÃ¤ikkÃ¶nen	Schizophrenia or delusion (more control exclusions)				KRA_PSY_SCHIZODEL_EXMORE				15498	362304
Psychiatric endpoints from Katri RÃ¤ikkÃ¶nen	Mental and behavioural disorders of puerperium, not classified elsewhere (more control exclusions)				KRA_PSY_PUERPER_EXMORE				401	201649
Psychiatric endpoints from Katri RÃ¤ikkÃ¶nen	Personality disorders (more control exclusions)				KRA_PSY_PERSON_EXMORE				13045	362300
Psychiatric endpoints from Katri RÃ¤ikkÃ¶nen	Motor disorders (more control exclusions)				KRA_PSY_MOTOR_EXMORE				566	362304
Psychiatric endpoints from Katri RÃ¤ikkÃ¶nen	Mental retardation (more control exclusions)				KRA_PSY_MENTALRET_EXMORE				1429	362234
Psychiatric endpoints from Katri RÃ¤ikkÃ¶nen	Hyperkinetic disorders (more control exclusions)				KRA_PSY_HYPERKIN_EXMORE				4737	362304
Psychiatric endpoints from Katri RÃ¤ikkÃ¶nen	Eating disorder (more control exclusions)				KRA_PSY_EATING_EXMORE				3923	362304
Psychiatric endpoints from Katri RÃ¤ikkÃ¶nen	Wide developmental disorders (more control exclusions)				KRA_PSY_DEVWIDE_EXMORE				1179	362304
Psychiatric endpoints from Katri RÃ¤ikkÃ¶nen	Any dementia (more control exclusions)				KRA_PSY_DEMENTIA_EXMORE				21157	362304
Psychiatric endpoints from Katri RÃ¤ikkÃ¶nen	Mixed disorders of conduct and emotions (more control exclusions)				KRA_PSY_CODUCTEMOT_EXMORE				933	362304
Psychiatric endpoints from Katri RÃ¤ikkÃ¶nen	Social disorders starting during childhood or adolescence (more control exclusions)				KRA_PSY_CHILDSOC_EXMORE				285	362304
Psychiatric endpoints from Katri RÃ¤ikkÃ¶nen	Other disorders starting during childhood or adolescence (more control exclusions)				KRA_PSY_CHILDOTH_EXMORE				2097	362304
Psychiatric endpoints from Katri RÃ¤ikkÃ¶nen	Emotional disorders starting during childhood or adolescence (more control exclusions)				KRA_PSY_CHILDEMOT_EXMORE				2068	362304
Psychiatric endpoints from Katri RÃ¤ikkÃ¶nen	Behavioural disorders (more control exclusions)				KRA_PSY_BEHAV_EXMORE				809	362304
Psychiatric endpoints from Katri RÃ¤ikkÃ¶nen	Autism spe (more control exclusions)				KRA_PSY_AUTISM_EXMORE				888	362304
Psychiatric endpoints from Katri RÃ¤ikkÃ¶nen	Any mental disorder, or suicide (or attempt), or psychic disorders complicating pregnancy, partum or puerperium or nerve system disorders (more control exclusions)				KRA_PSY_ANYMENTAL_SUICID_PREG_NERV_EXMORE				14265	361333
Psychiatric endpoints from Katri RÃ¤ikkÃ¶nen	Any mental disorder				KRA_PSY_ANYMENTAL				138044	362304
Psychiatric endpoints from Katri RÃ¤ikkÃ¶nen	Anxiety disorders (more control exclusions)				KRA_PSY_ANXIETY_EXMORE				56552	362304
Psychiatric endpoints from Katri RÃ¤ikkÃ¶nen	Alcohol abuse, main dg (more control exclusions)				KRA_PSY_ALCOH_EXMORE				6683	362304
Diabetes endpoints	Diabetes, insulin treatment (Kela reimbursement) (more control exclusions)				KELA_DIAB_INSUL_EXMORE				77557	403479
XI Diseases of the digestive system (K11_)	Volvulus				K11_VOLVU				962	394725
XI Diseases of the digestive system (K11_)	Ventral hernia				K11_VENTHER				10405	426666
XI Diseases of the digestive system (K11_)	Vascular disorders of the intestines				K11_VASCINT				2545	394725
XI Diseases of the digestive system (K11_)	Umbilical hernia				K11_UMBHER				11934	426666
Gastrointestinal endpoints	Ulcerative colitis (strict) with PSC				K11_UC_STRICT_PSC				290	483193
XI Diseases of the digestive system (K11_)	Ulcerative colitis (strict definition, require KELA, min 2 HDR)				K11_UC_STRICT2				7220	492160
XI Diseases of the digestive system (K11_)	Toxic liver disease				K11_TOXLIV				520	485213
XI Diseases of the digestive system (K11_)	Supernumerary teeth EXCLUDE clefts and syndromes, including avohilmo				K11_SUPNUM_ONLY_INCLAVO				349	499543
XI Diseases of the digestive system (K11_)	Supernumerary teeth EXCLUDE clefts and syndromes				K11_SUPNUM_ONLY				154	500194
XI Diseases of the digestive system (K11_)	Stomatitis and related lesions				K11_STOMATITIS				3437	310260
XI Diseases of the digestive system (K11_)	Scissor bite				K11_SCISS_BITE				1002	499346
XI Diseases of the digestive system (K11_)	Diseases of salivary glands				K11_SALIVARY				8757	310260
XI Diseases of the digestive system (K11_)	Pathological resorption of teeth				K11_RESORPTION				1122	310260
Gastrointestinal endpoints	Reimbursement for rheumatic diseases				K11_REIMB_202				29473	470875
XI Diseases of the digestive system (K11_)	Peptic ulcer				K11_PULC				354	423785
XI Diseases of the digestive system (K11_)	Colitis, primary sclerosing, strict definition				K11_PSC_COLITIS_STRICT				384	498031
XI Diseases of the digestive system (K11_)	Postprocedural disorders of digestive system, not elsewhere classified				K11_POSTOPDIS				1121	478189
XI Diseases of the digestive system (K11_)	Acute peritonitis				K11_PERITONITIS				2384	496343
XI Diseases of the digestive system (K11_)	Diseases of peritoneum				K11_PERITON				4005	496343
XI Diseases of the digestive system (K11_)	Perforation of oesophagus				K11_PERFOES				165	423785
XI Diseases of the digestive system (K11_)	Paralytic ileus				K11_PARALIL				1414	394725
XI Diseases of the digestive system (K11_)	Other diseases of pancreas				K11_PANCOTH				2762	437418
XI Diseases of the digestive system (K11_)	Overjet				K11_OVERJET				875	499473
XI Diseases of the digestive system (K11_)	Other diseases of peritoneum				K11_OTHPERITON				1641	496343
XI Diseases of the digestive system (K11_)	Other diseases of intestine				K11_OTHINT				4877	394725
XI Diseases of the digestive system (K11_)	Other inflammatory liver diseases				K11_OTHINFLIV				2463	485213
XI Diseases of the digestive system (K11_)	Other or unspecified ileus, impaction or obstruction				K11_OTHILEUS				8037	394725
XI Diseases of the digestive system (K11_)	Other gastritis (incl. Duodenitis)				K11_OTHGASTR				10062	423785
XI Diseases of the digestive system (K11_)	Other functional intestinal disorders				K11_OTHFUNC				22972	394725
XI Diseases of the digestive system (K11_)	Other noninfective gastroenteritis and colitis				K11_OTHENTERCOL				11212	476577
XI Diseases of the digestive system (K11_)	Other diseases of stomach and duodenum				K11_OTHDISSTOMDUOD				2427	423785
XI Diseases of the digestive system (K11_)	Other diseases of oesophagus				K11_OTHDISOES				3907	423785
XI Diseases of the digestive system (K11_)	Other diseases of the digestive system				K11_OTHDISDIG				14423	478189
XI Diseases of the digestive system (K11_)	Diseases of the digestive system				K11_OTHDIG				22159	478189
XI Diseases of the digestive system (K11_)	Other diseases of appendix				K11_OTHAPPEND				410	458424
XI Diseases of the digestive system (K11_)	Other diseases of anus and rectum				K11_OTHANRECT				13938	394725
XI Diseases of the digestive system (K11_)	Other and unspecified abdominal hernia				K11_OTHABDHER				1453	426666
XI Diseases of the digestive system (K11_)	Oral lichen ruber planus				K11_ORAL_LICHEN_PLANUS				795	499553
XI Diseases of the digestive system (K11_)	Oral leukoplakia and related diseases, including avohilmo				K11_ORAL_LEUCOPLAC_RELAT_INCLAVO				3257	497091
XI Diseases of the digestive system (K11_)	Oral leukoplakia, including avohilmo				K11_ORAL_LEUCOPLACIA_INCLAVO				930	499418
XI Diseases of the digestive system (K11_)	Oral leukoplakia				K11_ORAL_LEUCOPLACIA				596	499752
XI Diseases of the digestive system (K11_)	Cysts of oral region, not elsewhere classified				K11_ORALCYST				1713	310260
XI Diseases of the digestive system (K11_)	Diseases of oral cavity, salivary glands and jaws				K11_ORAL				190088	310260
XI Diseases of the digestive system (K11_)	Open bite that required surgery (Lefort1 or BSSRO)				K11_OPEN_BITE_SURGERY				346	500002
XI Diseases of the digestive system (K11_)	Open bite				K11_OPEN_BITE				2021	498327
XI Diseases of the digestive system (K11_)	Ulcer of oesophagus				K11_OESULC				2667	423785
XI Diseases of the digestive system (K11_)	Oesophagitis, drug-induced				K11_OESITIS_ADVERSE				79	500269
XI Diseases of the digestive system (K11_)	Mandibular retrognathia AND surgery (BSSRO)				K11_MN_RETRGN_AND_SURG				961	499387
XI Diseases of the digestive system (K11_)	Mandibular retrognathia				K11_MN_RETRGN				2659	497689
XI Diseases of the digestive system (K11_)	Mandibular prognathia AND surgery (LeFortI or BSSO or LeFortI AND BSSO), including avohilmo				K11_MN_PROGN_AND_SURGRT_INCLAVO				365	499983
XI Diseases of the digestive system (K11_)	Mandibular prognathia AND surgery (LeFortI or BSSRO)				K11_MN_PROGN_AND_SURGRT				176	499983
XI Diseases of the digestive system (K11_)	Mandibular prognathia				K11_MN_PROGN				553	499795
XI Diseases of the digestive system (K11_)	Missing teeth due to accident, extraction or parodontitis				K11_MISS_TEETH_ACCID_EXTR_PAROD				4597	310260
XI Diseases of the digestive system (K11_)	Molar incisor enamel hypoplasia, with caries				K11_MIH_CARIES				240	488067
XI Diseases of the digestive system (K11_)	Molar incisor enamel hypoplasia				K11_MIH				1090	499258
XI Diseases of the digestive system (K11_)	Mesial bite				K11_MESIAL_BITE				346	500002
XI Diseases of the digestive system (K11_)	Maxillary prognathism				K11_MAXIL_PROGN				189	500159
XI Diseases of the digestive system (K11_)	Impacted maxillary molar				K11_MAXIL_MOLAR_FAILED_ERUPT_OBSTRUCTION_TOOTH				2335	498013
XI Diseases of the digestive system (K11_)	Maxillary hypoplasia				K11_MAXIL_HYPOPL				117	500231
XI Diseases of the digestive system (K11_)	Palatinal maxillary canine				K11_MAXIL_CANINE_PALAT				265	500083
XI Diseases of the digestive system (K11_)	Impacted maxillary canine				K11_MAXIL_CANINE_FAILED_ERUPT_OBSTRUCTION_TOOTH				311	500037
XI Diseases of the digestive system (K11_)	Mandibular hypoplasia				K11_MANDIBULAR_HYPOPL				228	500120
XI Diseases of the digestive system (K11_)	Major anomalies of jaw size				K11_MAJOR_ANOMALI_JAW_SIZE				1008	499340
XI Diseases of the digestive system (K11_)	Diseases of liver				K11_LIVER				15135	485213
XI Diseases of the digestive system (K11_)	Other diseases of lip and oral mucosa				K11_LIP_ORAL_MUCOSA				6831	310260
XI Diseases of the digestive system (K11_)	Lichen ruber planus, wide definition including periferal and oral lichen planus				K11_LICHEN_PLANUS_WIDE				8507	491841
XI Diseases of the digestive system (K11_)	Other diseases of jaws				K11_JAWS				2779	310260
XI Diseases of the digestive system (K11_)	Intussusception				K11_INTUSS				777	394725
XI Diseases of the digestive system (K11_)	Other diseases of intestines				K11_INTESTOTH				105623	394725
XI Diseases of the digestive system (K11_)	Impacted teeth				K11_IMPACTED_TEETH				9055	491293
XI Diseases of the digestive system (K11_)	Impaction of intestines				K11_IMPACT				243	394725
XI Diseases of the digestive system (K11_)	Paralytic ileus and intestinal obstruction				K11_ILEUS				11750	394725
Gastrointestinal endpoints	IBD (strict) with PSC				K11_IBD_STRICT_PSC				357	483193
XI Diseases of the digestive system (K11_)	Tooth agenesis EXCLUDE clefts and syndromes				K11_HYPO_ONLY				1510	497639
XI Diseases of the digestive system (K11_)	Hypoplasia of dental enamel, prenatal , including avohilmo				K11_HYPOPLASIA_ENAMEL_PRENATAL_INCLAVO				149	500199
XI Diseases of the digestive system (K11_)	Hypoplasia of dental enamel, prenatal				K11_HYPOPLASIA_ENAMEL_PRENATAL				60	499258
XI Diseases of the digestive system (K11_)	Hypoplasia of dental enamel , including avohilmo				K11_HYPOPLASIA_ENAMEL_INCLAVO				1001	499347
XI Diseases of the digestive system (K11_)	Hypoplasia of dental enamel, including avohilmo				K11_HYPOPLASIA_ENAMEL				267	499258
XI Diseases of the digestive system (K11_)	Hypertrophy of tongue papillae				K11_HYPERTROPHY_TONGUE_PAPILLAE				423	499925
XI Diseases of the digestive system (K11_)	Hernia				K11_HERNIA				73682	426666
XI Diseases of the digestive system (K11_)	Inguinal hernia				K11_HERING				43066	426666
XI Diseases of the digestive system (K11_)	Hepatic failure, not elsewhere classified				K11_HEPFAIL				1272	485213
XI Diseases of the digestive system (K11_)	Haemorrhoids and perianal venous thrombosis				K11_HAEMORR				13841	394725
XI Diseases of the digestive system (K11_)	Gastric ulcer				K11_GULC				7787	423785
XI Diseases of the digestive system (K11_)	Gastrojejunal ulcer				K11_GJULC				443	423785
XI Diseases of the digestive system (K11_)	Gingival hyperplasia				K11_GINGIV_HYPERPLAS				1176	310260
XI Diseases of the digestive system (K11_)	Gingivitis and periodontal diseases				K11_GINGIVITIS_PERIODONTAL				137839	310260
XI Diseases of the digestive system (K11_)	Gastroduodenal ulcer				K11_GASTRODUOULC				12074	423785
XI Diseases of the digestive system (K11_)	Other diseases of gallbladder				K11_GALLBLAOTH				1655	437418
XI Diseases of the digestive system (K11_)	Functional dyspepsia				K11_FUNCDYSP				12179	423785
XI Diseases of the digestive system (K11_)	Colonic or urogenital fistula				K11_FISTULA				12025	488323
XI Diseases of the digestive system (K11_)	Fibrosis and cirrhosis of liver				K11_FIBROCHIRLIV				2653	485213
XI Diseases of the digestive system (K11_)	Femoral hernia				K11_FEMHER				1660	426666
XI Diseases of the digestive system (K11_)	Tooth eruption problems				K11_ERUPTION				6494	493854
XI Diseases of the digestive system (K11_)	Erosion of teeth, including avohilmo				K11_EROSION_INCLAVO				9162	112365
XI Diseases of the digestive system (K11_)	Erosion of teeth				K11_EROSION				577	114335
XI Diseases of the digestive system (K11_)	Noninfective enteritis and colitis				K11_ENERCOLNONINF				23771	476577
XI Diseases of the digestive system (K11_)	Embedded and impacted teeth				K11_EMBIMPACT_TEETH				13286	487062
XI Diseases of the digestive system (K11_)	Embedded teeth, including avohilmo				K11_EMBED_TEETH				4006	496342
XI Diseases of the digestive system (K11_)	Duodenal ulcer				K11_DULC				4590	423785
XI Diseases of the digestive system (K11_)	Diverticular disease of intestine				K11_DIVERTIC				43138	394725
XI Diseases of the digestive system (K11_)	Distal bite				K11_DISTAL_BITE				1446	498902
XI Diseases of the digestive system (K11_)	Other disorders of teeth and supporting structures				K11_DISORD_TEETH				9515	310260
XI Diseases of the digestive system (K11_)	Disorders of oesophagus in diseases classified elsewhere				K11_DISOESINOTH				691	423785
XI Diseases of the digestive system (K11_)	Other diseases of liver				K11_DISLIVOTH				7266	485213
XI Diseases of the digestive system (K11_)	Diaphragmatic hernia				K11_DIAHER				16034	426666
XI Diseases of the digestive system (K11_)	Deposits [accretions] on teeth				K11_DEPOSITS				2767	310260
XI Diseases of the digestive system (K11_)	Dentofacial anomalies [including malocclusion]				K11_DENTOFACIAL_ANOMALIES				13829	310260
XI Diseases of the digestive system (K11_)	Deep bite that required surgery				K11_DEEP_BITE_SURGERY				443	499905
XI Diseases of the digestive system (K11_)	Deep bite				K11_DEEP_BITE				4863	495485
XI Diseases of the digestive system (K11_)	Crowding of teeth, including avohilmo				K11_CROWDI_TEETH				4491	495857
XI Diseases of the digestive system (K11_)	Crossbite				K11_CROSSBITE				2790	497558
XI Diseases of the digestive system (K11_)	Constipation				K11_CONSTIPATION				51956	448392
XI Diseases of the digestive system (K11_)	Coeliac disease				K11_COELIAC				5130	478189
XI Diseases of the digestive system (K11_)	Chronic pancreatitis				K11_CHRONPANC				4820	437418
XI Diseases of the digestive system (K11_)	Chronic hepatitis, not elsewhere classified				K11_CHRONHEP				1215	485213
XI Diseases of the digestive system (K11_)	Chronic gastritis				K11_CHRONGASTR				12441	423785
XI Diseases of the digestive system (K11_)	Cholelithiasis				K11_CHOLELITH				49834	437418
XI Diseases of the digestive system (K11_)	Cholecystectomy				K11_CHOLECYSTECTOMY				36556	463792
XI Diseases of the digestive system (K11_)	Cholecystitis				K11_CHOLECYST				5851	437418
Gastrointestinal endpoints	Cholangitis (primary sclerosing, PSC), with reimbursement 202				K11_CHOLANGI_STRICT				653	470875
XI Diseases of the digestive system (K11_)	Cholangitis (primary sclerosing, PSC)				K11_CHOLANGI				2317	437418
Gastrointestinal endpoints	Crohn's disease (strict) with PSC				K11_CD_STRICT_PSC				61	483193
XI Diseases of the digestive system (K11_)	Crohn disease (strict definition, require KELA, min 2 HDR)				K11_CD_STRICT2				2489	497622
XI Diseases of the digestive system (K11_)	Other diseases of biliary tract				K11_BILIAOTH				3236	437418
XI Diseases of the digestive system (K11_)	Excessive attrition of teeth				K11_ATTRITION				22758	114335
XI Diseases of the digestive system (K11_)	Asymmetry of jaw				K11_ASYMMETRY_JAW				558	499790
XI Diseases of the digestive system (K11_)	Other appendicitis				K11_APPENDOTH				3450	458424
XI Diseases of the digestive system (K11_)	Appendectomy				K11_APPENDECTOMY				35484	464864
XI Diseases of the digestive system (K11_)	Acute appendicitis				K11_APPENDACUT				38933	458424
XI Diseases of the digestive system (K11_)	Recurring oral aphthae, including avohilmo				K11_APHTA_RECUR_INCLAVO				5394	494954
XI Diseases of the digestive system (K11_)	Recurring oral aphthae				K11_APHTA_RECUR				1658	498690
XI Diseases of the digestive system (K11_)	Anomalies of dental arch relationship, including avohilmo				K11_ANOMALI_DENTAL_ARCH_RELATIONS1				10708	489640
XI Diseases of the digestive system (K11_)	Alcoholic liver disease				K11_ALCOLIV				3769	485213
XI Diseases of the digestive system (K11_)	Alcoholic gastritis				K11_ALCGASTR				540	423785
XI Diseases of the digestive system (K11_)	Intestinal adhesions without obstruction				K11_ADHE				3213	394725
XI Diseases of the digestive system (K11_)	Acute pancreatitis				K11_ACUTPANC				8446	437418
XI Diseases of the digestive system (K11_)	Acute gastritis				K11_ACUTGASTR				3080	423785
XI Diseases of the digestive system (K11_)	Achalasia of cardia				K11_ACHAL				646	423785
XI Diseases of the digestive system (K11_)	Abscess of anal and rectal regions				K11_ABSCANAL				3566	394725
XI Diseases of the digestive system (K11_)	Abrasion of teeth				K11_ABRASION				12733	114335
Rheuma endpoints	Juvenile arthritis (FINNGEN)				JUVEN_ARTHR				1994	374317
XIII Diseases of the musculoskeletal system and connective tissue (M13_)	Pain in joint				JOINTPAIN				39344	262404
X Diseases of the respiratory system (J10_)	Diseases of vocal cords and larynx+other diseases of upper respiratory tract, no elsewhere classified				J10_VOCALLARYNX				26923	371520
X Diseases of the respiratory system (J10_)	Acute upper respiratory infections				J10_UPPERINFEC				97696	402652
X Diseases of the respiratory system (J10_)	Other diseases of upper respiratory tract				J10_UPPERDIS				128828	371520
X Diseases of the respiratory system (J10_)	Other and unspecified tonsillitis				J10_TONSILLITIS				18652	402652
X Diseases of the respiratory system (J10_)	Tonsillectomy and adenotomy				J10_TONSILLECTOMY				39135	461213
X Diseases of the respiratory system (J10_)	Acute sinusitis				J10_SINUSITIS				28616	402652
X Diseases of the respiratory system (J10_)	Simple and mucopurulent chronic bronchitis				J10_SIMPLBRONCH				1702	409070
X Diseases of the respiratory system (J10_)	Pneumoconiosis due to dust containing silica				J10_SILICAPNEUMOC				119	494595
X Diseases of the respiratory system (J10_)	Deviated nasal septum				J10_SEPTDEV				15803	371520
X Diseases of the respiratory system (J10_)	Other diseases of the respiratory system				J10_RESPOTHER				8552	491796
X Diseases of the respiratory system (J10_)	Respiratory conditions due to other external agents				J10_RESPCONDEXT				678	494595
X Diseases of the respiratory system (J10_)	Pyothorax				J10_PYOTHORAX				1471	498405
X Diseases of the respiratory system (J10_)	Pulmonary oedema				J10_PULMOEDEMA				625	493301
X Diseases of the respiratory system (J10_)	Pulmonary eosinophilia, not elsewhere classified				J10_PULMEOS				414	493301
X Diseases of the respiratory system (J10_)	Pneumothorax				J10_PNEUMOTHORAX				2713	479655
X Diseases of the respiratory system (J10_)	Pneumonia due to Streptococcus pneumoniae				J10_PNEUMOPNEUMO				1625	415538
X Diseases of the respiratory system (J10_)	Pneumonia due to other infectious organisms, not elsewhere classified				J10_PNEUMONONBACT				1157	415538
X Diseases of the respiratory system (J10_)	Pneumonitis due to solids and liquids				J10_PNEUMONISOLLIQ				3168	494595
X Diseases of the respiratory system (J10_)	All pneumoniae				J10_PNEUMONIA				78791	421557
X Diseases of the respiratory system (J10_)	Pneumonia due to Haemophilus influenzae				J10_PNEUMOHAEM				116	415538
X Diseases of the respiratory system (J10_)	Bacterial pneumoniae				J10_PNEUMOBACT				21582	415538
X Diseases of the respiratory system (J10_)	Pleural plaque				J10_PLEURPLAGUE				3689	479655
X Diseases of the respiratory system (J10_)	Other pleural conditions				J10_PLEUROTH				3964	479655
X Diseases of the respiratory system (J10_)	Pleural effusion				J10_PLEUREFFUSION				6136	479655
X Diseases of the respiratory system (J10_)	Other diseases of pleura				J10_PLEURA				20693	479655
X Diseases of the respiratory system (J10_)	Acute pharyngitis				J10_PHARYNGITIS				6953	402652
X Diseases of the respiratory system (J10_)	Peritonsillar abscess				J10_PERITONSABSC				10405	371520
X Diseases of the respiratory system (J10_)	Suppurative and necrotic conditions of lower respiratory tract				J10_NECROTIC				1943	498405
X Diseases of the respiratory system (J10_)	Nasal polyp				J10_NASALPOLYP				8496	371520
X Diseases of the respiratory system (J10_)	Other acute lower respiratory infections				J10_LOWERINF				28542	471806
X Diseases of the respiratory system (J10_)	Chronic lower respiratory diseases				J10_LOWCHRON				91278	409070
X Diseases of the respiratory system (J10_)	Acute laryngitis and tracheitis				J10_LARYNGITIS				6038	402652
X Diseases of the respiratory system (J10_)	Pneumoconiosis due to other inorganic dusts				J10_INORGPNEUMOC				130	494595
X Diseases of the respiratory system (J10_)	Influenza and pneumonia				J10_INFLUPNEU				84810	415538
X Diseases of the respiratory system (J10_)	All influenza				J10_INFLUENZA				11558	415538
X Diseases of the respiratory system (J10_)	Hypersensitivity pneumonitis due to organic dust				J10_HYPERSPNEUMONI				575	494595
X Diseases of the respiratory system (J10_)	Lung diseases due to external agents				J10_EXTERLUNG				5753	494595
X Diseases of the respiratory system (J10_)	Emphysema				J10_EMPHYSEMA				2711	409070
X Diseases of the respiratory system (J10_)	COPD				J10_COPD				24138	409070
X Diseases of the respiratory system (J10_)	Acute nasopharyngitis (common cold)				J10_COLD				5435	402652
X Diseases of the respiratory system (J10_)	Chronic diseases of tonsils and adenoids				J10_CHRONTONSADEN				59700	371520
X Diseases of the respiratory system (J10_)	Chronic sinusitis				J10_CHRONSINUSITIS				22099	371520
X Diseases of the respiratory system (J10_)	Chronic rhinitis, nasopharyngitis and pharyngitis				J10_CHRONRHINITIS				15219	371520
X Diseases of the respiratory system (J10_)	Chronic laryngitis and laryngotracheitis				J10_CHRONLARYNGITIS				5825	371520
X Diseases of the respiratory system (J10_)	Respiratory conditions due to inhalation of chemicals, gases, fumes and vapours				J10_CHEMGASRESP				302	494595
X Diseases of the respiratory system (J10_)	Unspecified chronic bronchitis				J10_BRONCHNAS				1494	409070
X Diseases of the respiratory system (J10_)	Acute bronchitis				J10_BRONCHITIS				20762	471806
X Diseases of the respiratory system (J10_)	Acute bronchiolitis				J10_BRONCHIOLITIS				2818	471806
X Diseases of the respiratory system (J10_)	Bronchiectasis				J10_BRONCHIECTASIS				2932	409070
X Diseases of the respiratory system (J10_)	Bronchitis, not specified as acute or chronic				J10_BRONCH				3729	409070
X Diseases of the respiratory system (J10_)	Asthma (only as main-diagnosis) (more control exclusions)				J10_ASTHMA_MAIN_EXMORE				47300	259839
X Diseases of the respiratory system (J10_)	Asthma (more control exclusions)				J10_ASTHMA_EXMORE				59100	259839
X Diseases of the respiratory system (J10_)	Asthma/COPD (KELA code 203)				J10_ASTHMACOPDKELA				59317	409070
X Diseases of the respiratory system (J10_)	Pneumoconiosis due to asbestos and other mineral fibres				J10_ASBESTPNEUMOC				807	494595
X Diseases of the respiratory system (J10_)	Adult respiratory distress syndrome				J10_ARDS				431	493301
X Diseases of the respiratory system (J10_)	Airway disease due to specific organic dust				J10_AIRWDISDUST				89	494595
X Diseases of the respiratory system (J10_)	Acute upper respiratory infections of multiple and unspecified sites				J10_ACUTEUPPERINFEC				52302	402652
X Diseases of the respiratory system (J10_)	Unspecified acute lower respiratory infection				J10_ACUTELOWERNAS				6465	471806
X Diseases of the respiratory system (J10_)	Abscess of mediastinum				J10_ABSCMEDIASTINUM				61	498405
X Diseases of the respiratory system (J10_)	Abscess of lung				J10_ABSCLUNGPNEUMO				508	498405
Interstitial lung disease endpoints	Idiopathic pulmonary fibrosis				IPF				2700	494583
Comorbidities of COPD	Invasive ventilation				INV_VENT				2664	493611
XIV Diseases of the genitourinary system (N14_)	Interstitial cystitis (chronic), drug-induced				INTERSTITIAL_CYSTIT_CHRONIC				118	500230
Asthma and related endpoints	All influenza (not pneumonia)				INFLUENZA				6799	415538
Miscellaneous	not yet classified endpoints	Increased muscle tone				INCREASEDMUSCLETONE				239	500109
Interstitial lung disease endpoints	ILD-related respiratory insufficiency				ILD_INSUFFICIENCY				1047	494583
Interstitial lung disease endpoints	Interstitial lung disease endpoints				ILD_ENDPOINTS				5765	494583
IX Diseases of the circulatory system (I9_)	Venous thromboembolism				I9_VTE				26333	474015
IX Diseases of the circulatory system (I9_)	Valvular heart disease excluding rheumatic fever				I9_VHD				28602	375343
IX Diseases of the circulatory system (I9_)	Other disorders of veins				I9_VEINSOTH				18090	432223
IX Diseases of the circulatory system (I9_)	Vascular syndromes of brain in cerebrovascular disorders				I9_VASCSYND				1623	473404
IX Diseases of the circulatory system (I9_)	Varicose veins of other sites				I9_VARICVESOTH				2560	432223
IX Diseases of the circulatory system (I9_)	Oesophageal varices				I9_VARICVEOES				1410	432223
IX Diseases of the circulatory system (I9_)	Varicose veins				I9_VARICVE				38467	432223
IX Diseases of the circulatory system (I9_)	Unstable angina pectoris				I9_UAP				17428	443161
IX Diseases of the circulatory system (I9_)	Transient ischemic attack				I9_TIA				24948	453276
IX Diseases of the circulatory system (I9_)	Other embolism and thrombosis				I9_THROMBOTH				5316	432223
IX Diseases of the circulatory system (I9_)	Nonpyogenic thrombosis of intracranial venous system				I9_THROMBICV				316	453828
IX Diseases of the circulatory system (I9_)	Thromboangiitis obliterans				I9_THROMBANG				134	463106
IX Diseases of the circulatory system (I9_)	Thoracic aortic aneurysm				I9_THAORTANEUR				5108	463106
IX Diseases of the circulatory system (I9_)	Embolic stroke with flimmer				I9_STR_EMBOLIC_WITH_FLIMMER				959	436816
IX Diseases of the circulatory system (I9_)	Embolic stroke				I9_STR_EMBOLIC				1808	453828
IX Diseases of the circulatory system (I9_)	Stroke, excluding SAH				I9_STR				34110	450023
IX Diseases of the circulatory system (I9_)	Occlusion and stenosis of arteries, not leading to stroke				I9_STENOSIS				529	453828
IX Diseases of the circulatory system (I9_)	Sequelae of cerebrovascular disease				I9_SEQULAE				15879	453828
IX Diseases of the circulatory system (I9_)	Secondary right heart disease				I9_SECONDRIGHT				1467	486319
IX Diseases of the circulatory system (I9_)	Aneurysms, operations, SAH				I9_SAHANEUR				6849	453828
IX Diseases of the circulatory system (I9_)	Subarachnoid haemorrhage				I9_SAH				4180	450276
IX Diseases of the circulatory system (I9_)	Rheumatic valve diseases				I9_RHEUVALV				877	499120
IX Diseases of the circulatory system (I9_)	Rheumatic heart disease, other				I9_RHEUOTHHRT				68	499120
IX Diseases of the circulatory system (I9_)	Rheumatic fever without mention of heart involvement				I9_RHEUFEVWITHOUTHEART				121	500227
IX Diseases of the circulatory system (I9_)	Rheumatic fever with heart involvement				I9_RHEUFEVHRT				176	499120
IX Diseases of the circulatory system (I9_)	Rheumatic fever incl heart disease				I9_RHEUFEV				1228	499120
IX Diseases of the circulatory system (I9_)	Coronary revascularization (ANGIO or CABG)				I9_REVASC				28800	416171
IX Diseases of the circulatory system (I9_)	Right bundle-branch block				I9_RBBB				1347	375343
IX Diseases of the circulatory system (I9_)	Portal vein thrombosis				I9_PVT				511	432223
IX Diseases of the circulatory system (I9_)	Pulmonary embolism				I9_PULMEMB				12762	486319
IX Diseases of the circulatory system (I9_)	Progressive vascular leukoencephalopathy				I9_PROGVASC				1096	453828
IX Diseases of the circulatory system (I9_)	Status post-ami				I9_POSTAMI				3757	416171
IX Diseases of the circulatory system (I9_)	DVT of lower extremities				I9_PHLETHROMBDVTLOW				8134	432223
IX Diseases of the circulatory system (I9_)	Pericarditis				I9_PERICARD				1356	375343
IX Diseases of the circulatory system (I9_)	Other diseases of pericardium				I9_PERICAOTH				1604	375343
IX Diseases of the circulatory system (I9_)	Paroxysmal tachycardia				I9_PAROXTAC				12878	252810
IX Diseases of the circulatory system (I9_)	Other peripheral vascular diseases				I9_OTHPER				3153	463106
IX Diseases of the circulatory system (I9_)	Other other unspecified disorders of the circulatory system				I9_OTHOTH				1309	492608
IX Diseases of the circulatory system (I9_)	Other intracranial haemorrhages				I9_OTHINTRACRA				1099	453828
IX Diseases of the circulatory system (I9_)	Other or ill-defined heart diseases				I9_OTHILLHEART				2192	375343
IX Diseases of the circulatory system (I9_)	Other aneurysm				I9_OTHANEUR				1998	463106
IX Diseases of the circulatory system (I9_)	Nonischemic cardiomyopathy				I9_NONISCHCARDMYOP_STRICT				2108	413400
IX Diseases of the circulatory system (I9_)	Non-ischemic cardiomyopathy				I9_NONISCHCARDMYOP				13917	402343
IX Diseases of the circulatory system (I9_)	Myocarditis				I9_MYOCARD				2062	252810
IX Diseases of the circulatory system (I9_)	Myocardial infarction, strict				I9_MI_STRICT				31666	416171
IX Diseases of the circulatory system (I9_)	Complications following myocardial infarction				I9_MI_COMPLICATIONS				301	416171
IX Diseases of the circulatory system (I9_)	Other noninfective disorders of lymphatic vessels and lymph nodes				I9_LYMPHOTH				1289	432223
IX Diseases of the circulatory system (I9_)	Nonspecific lymphadenitis				I9_LYMPHADE				2476	432223
IX Diseases of the circulatory system (I9_)	Left bundle-branch block				I9_LBBB				2766	375343
IX Diseases of the circulatory system (I9_)	Ischaemic heart disease, wide definition				I9_IHD				84088	416260
IX Diseases of the circulatory system (I9_)	Intracerebral haemorrhage				I9_ICH				5112	450016
IX Diseases of the circulatory system (I9_)	Hypertensive Renal Disease				I9_HYPTENSRD				1367	345634
IX Diseases of the circulatory system (I9_)	Hypertension, Pulmonary Arterial				I9_HYPTENSPUL				301	345634
IX Diseases of the circulatory system (I9_)	Hypertension, portal				I9_HYPTENSPOR				98	494803
IX Diseases of the circulatory system (I9_)	Hypertensive Heart Disease				I9_HYPTENSHD				11728	345634
IX Diseases of the circulatory system (I9_)	Hypertension, essential				I9_HYPTENSESS				132515	345634
IX Diseases of the circulatory system (I9_)	Secondary hypertension				I9_HYPTENSEC				3388	252810
IX Diseases of the circulatory system (I9_)	Hypertension				I9_HYPTENS				154630	345634
IX Diseases of the circulatory system (I9_)	Hypotension				I9_HYPOTE				6488	492608
IX Diseases of the circulatory system (I9_)	Hypertrophic cardiomyopathy				I9_HYPERTROCARDMYOP				1376	498972
IX Diseases of the circulatory system (I9_)	Hypertensive encephalopathy				I9_HYPERTENC				124	453828
Cardiometabolic endpoints	Heart failure and bmi 25plus				I9_HEARTFAIL_AND_OVERWEIGHT				22965	206576
Cardiometabolic endpoints	Heart failure and hypertrophic cardiomyopathy				I9_HEARTFAIL_AND_HYPERTCARDIOM				561	498972
Cardiometabolic endpoints	Heart failure and coronary heart disease				I9_HEARTFAIL_AND_CHD				17532	443698
IX Diseases of the circulatory system (I9_)	Heart failure, strict				I9_HEARTFAIL				37653	462695
IX Diseases of the circulatory system (I9_)	Dronedarone medication				I9_E_DRONE				999	375343
IX Diseases of the circulatory system (I9_)	Endocarditis				I9_ENDOCARD				1276	375343
IX Diseases of the circulatory system (I9_)	Embolism and thrombosis of abdominal aorta				I9_EMBTHROAOR				68	463106
IX Diseases of the circulatory system (I9_)	Diseases of veins, lymphatic vessels and lymph nodes, not elsewhere classified				I9_DISVEINLYMPH				68125	432223
IX Diseases of the circulatory system (I9_)	Dissection of cerebral arteries, nonruptured				I9_DISCER				255	453828
Cardiometabolic endpoints	Hard cardiovascular diseases				I9_CVD_HARD				80527	419821
IX Diseases of the circulatory system (I9_)	Coronary atherosclerosis				I9_CORATHER				63307	416171
IX Diseases of the circulatory system (I9_)	Conduction disorders				I9_CONDUCTIO				14027	375343
IX Diseases of the circulatory system (I9_)	Major coronary heart disease event				I9_CHD				56650	443698
IX Diseases of the circulatory system (I9_)	Cerebral arteritis				I9_CEREBRART				93	453828
IX Diseases of the circulatory system (I9_)	Other specified cerebrovascular diseases, other cerebrovascular disorders in diseases classified elsewhere				I9_CEREBDOTH				2644	453828
IX Diseases of the circulatory system (I9_)	Cerebral atherosclerosis				I9_CEREBATHER				440	499908
IX Diseases of the circulatory system (I9_)	Cerebral amyloid angiopathy				I9_CEREBAMY				119	453828
IX Diseases of the circulatory system (I9_)	Calcific aortic valvular stenosis, operated				I9_CAVS_OPERATED				12418	487930
IX Diseases of the circulatory system (I9_)	Restrictive cardiomyopathy				I9_CARDMYORESTR				114	492699
IX Diseases of the circulatory system (I9_)	Cardiomyopathy, other and unspecified				I9_CARDMYOOTH				3122	375343
IX Diseases of the circulatory system (I9_)	Cardiomyopathy in other diseases				I9_CARDMYOINOTH				172	375343
IX Diseases of the circulatory system (I9_)	Cardiomyopathy, Hypertrophic obstructive				I9_CARDMYOHYP				653	375343
IX Diseases of the circulatory system (I9_)	Alcoholic cardiomyopathy				I9_CARDMYOALC				165	492699
IX Diseases of the circulatory system (I9_)	Cardiomyopathy				I9_CARDMYO				7649	375343
IX Diseases of the circulatory system (I9_)	Cardiomyopathies, Secondary/extrinsic				I9_CARDMSEC				219	375343
IX Diseases of the circulatory system (I9_)	Cardiac arrest				I9_CARDARR				3011	252810
IX Diseases of the circulatory system (I9_)	Coronary artery bypass grafting				I9_CABG				13681	416171
IX Diseases of the circulatory system (I9_)	AV-block				I9_AVBLOCK				7850	375343
IX Diseases of the circulatory system (I9_)	Atherosclerosis, excluding cerebral and coronary sclerosis				I9_ATHSCLE				19807	463106
IX Diseases of the circulatory system (I9_)	Other diseases of arteries and capillaries				I9_ARTOTH				3541	463106
IX Diseases of the circulatory system (I9_)	Other arterial embolism and thrombosis				I9_ARTEMBTHRNAS				1048	463106
IX Diseases of the circulatory system (I9_)	Arterial embolism and thrombosis of lower extremity artery				I9_ARTEMBTHRLOW				1297	463106
IX Diseases of the circulatory system (I9_)	Arterial embolism and thrombosis				I9_ARTEMBTHR				2266	463106
IX Diseases of the circulatory system (I9_)	Dissection of aorta				I9_AORTDIS				1150	463106
IX Diseases of the circulatory system (I9_)	Aortic aneurysm				I9_AORTANEUR				9937	463106
IX Diseases of the circulatory system (I9_)	Coronary angioplasty				I9_ANGIO				18248	416171
IX Diseases of the circulatory system (I9_)	Cerebral aneurysm, nonruptured				I9_ANEURYSM				3310	453828
IX Diseases of the circulatory system (I9_)	Abdominal aortic aneurysm (AAA)				I9_ABAORTANEUR				4439	463106
IV Endocrine	nutritional and metabolic diseases (E4_)	Hypothyroidism, drug reimbursement				HYPOTHY_REIMB				16150	111954
IX Diseases of the circulatory system (I9_)	Hypotension due to drugs				HYPOTE_DRUGS				460	499888
XI Diseases of the digestive system (K11_)	Inguinal hernia, unilateral				HERING_UNILATERAL				953	426666
XI Diseases of the digestive system (K11_)	Inguinal hernia, bilateral				HERING_BILATERAL				4091	426666
Quantitative endpoints	Height, inverse-rank normalized				HEIGHT_IRN				364629	0
Asthma and related endpoints	Haemophilus septicemia				HAEMOPHIL_SEPTICHE				64	499120
VIII Diseases of the ear and mastoid process (H8_)	Other/unspecified disorders of vestibular function				H8_VESTIFUNCNAS				1321	474839
VIII Diseases of the ear and mastoid process (H8_)	Vestibular neuronitis				H8_VESTIBNEUR				3342	474839
VIII Diseases of the ear and mastoid process (H8_)	Vertigo of central origin				H8_VERTIGOCENT				528	474839
VIII Diseases of the ear and mastoid process (H8_)	Tympanosclerosis				H8_TYMPSCLE				68	465154
VIII Diseases of the ear and mastoid process (H8_)	Tinnitus				H8_TINNITUS				10008	437331
VIII Diseases of the ear and mastoid process (H8_)	Suppurative otitis media, unspecified				H8_SUP_OTINAS				985	465154
VIII Diseases of the ear and mastoid process (H8_)	Acute suppurative otitis media				H8_SUP_ACUTE				14095	465154
VIII Diseases of the ear and mastoid process (H8_)	Acquired stenosis of external ear canal				H8_STENOEXTCAN				314	485292
VIII Diseases of the ear and mastoid process (H8_)	Other/unspecified postprocedural disorders of ear and mastoid process				H8_POSTOPNAS				89	437331
VIII Diseases of the ear and mastoid process (H8_)	Postprocedural disorders of ear and mastoid process, not elsewhere classified				H8_POSTOP				269	437331
VIII Diseases of the ear and mastoid process (H8_)	Other disorders following mastoidectomy				H8_POSTMASTNAS				125	437331
VIII Diseases of the ear and mastoid process (H8_)	Recurrent cholesteatoma of postmastoidectomy cavity				H8_POSTMASTCHOLEASTOMA				103	437331
VIII Diseases of the ear and mastoid process (H8_)	Polyp of middle ear				H8_POLYPMIDD				53	465154
VIII Diseases of the ear and mastoid process (H8_)	Noninfective disorders of pinna				H8_PINNADIS				75	485292
VIII Diseases of the ear and mastoid process (H8_)	Perichondritis of external ear				H8_PERCHRONDR				610	485292
VIII Diseases of the ear and mastoid process (H8_)	Otosclerosis				H8_OTOSCLE				2920	474839
VIII Diseases of the ear and mastoid process (H8_)	Otorrhoea				H8_OTORRHOEA				97	437331
VIII Diseases of the ear and mastoid process (H8_)	Otorrhagia				H8_OTORRHAGIA				217	437331
VIII Diseases of the ear and mastoid process (H8_)	Otitis media, unspecified				H8_OTIMEDNAS				5209	465154
VIII Diseases of the ear and mastoid process (H8_)	Other hearing loss				H8_OTHHEARINGLOSS				12430	437331
VIII Diseases of the ear and mastoid process (H8_)	Other disorders of ear				H8_OTHEREAR				63017	437331
VIII Diseases of the ear and mastoid process (H8_)	Otalgia				H8_OTALGIA				2986	437331
VIII Diseases of the ear and mastoid process (H8_)	Abnormalities of ear ossicles				H8_OSSICABN				66	465154
VIII Diseases of the ear and mastoid process (H8_)	Nonsuppurative otitis media				H8_NONSUPPNAS				12143	465154
VIII Diseases of the ear and mastoid process (H8_)	Noise effects on inner ear				H8_NOISEINNER				1511	474839
VIII Diseases of the ear and mastoid process (H8_)	Other specified/unspecified disorders of tympanic membrane				H8_MYRINGNAS				116	465154
VIII Diseases of the ear and mastoid process (H8_)	Chronic myringitis				H8_MYRINGCHRON				160	465154
VIII Diseases of the ear and mastoid process (H8_)	Acute myringitis				H8_MYRINGACU				248	465154
VIII Diseases of the ear and mastoid process (H8_)	Other specified/unspecified disorders of middle ear and mastoid				H8_MIDDMASTNAS				80	465154
VIII Diseases of the ear and mastoid process (H8_)	Diseases of middle ear and mastoid				H8_MIDDLEMASTOID				35194	465154
VIII Diseases of the ear and mastoid process (H8_)	Adhesive middle ear disease				H8_MIDDLEADDH				600	465154
VIII Diseases of the ear and mastoid process (H8_)	MÃ©niÃ¨re disease				H8_MENIERE				3680	474839
VIII Diseases of the ear and mastoid process (H8_)	Suppurative and unspecified otitis media				H8_MED_SUPP				20472	465154
VIII Diseases of the ear and mastoid process (H8_)	Other/unspecified mastoiditis and related conditions				H8_MASTNAS				163	465154
VIII Diseases of the ear and mastoid process (H8_)	Chronic mastoiditis				H8_MASTCHRON				936	465154
VIII Diseases of the ear and mastoid process (H8_)	Acute mastoiditis				H8_MASTACU				320	465154
VIII Diseases of the ear and mastoid process (H8_)	Labyrinthitis				H8_LABYRINTHITIS				109	474839
VIII Diseases of the ear and mastoid process (H8_)	Labyrinthine fistula				H8_LABYRFISTU				103	474839
VIII Diseases of the ear and mastoid process (H8_)	Presbycusis				H8_HL_PRESBY				5817	437331
VIII Diseases of the ear and mastoid process (H8_)	Ototoxic hearing loss				H8_HL_OTOTOX				65	437331
VIII Diseases of the ear and mastoid process (H8_)	Other specified/unspecified hearing loss				H8_HL_NAS				3150	437331
VIII Diseases of the ear and mastoid process (H8_)	Mixed conductive and sensorineural hearing loss				H8_HL_MIX_NAS				4810	437331
VIII Diseases of the ear and mastoid process (H8_)	Sudden idiopathic hearing loss				H8_HL_IDIOP				3861	437331
VIII Diseases of the ear and mastoid process (H8_)	Deaf mutism, not elsewhere classified				H8_HL_DEAFMUT				183	437331
VIII Diseases of the ear and mastoid process (H8_)	Conductive hearing loss, unspecified				H8_HL_CON_NAS				3255	437331
VIII Diseases of the ear and mastoid process (H8_)	Other otitis externa (chronic)				H8_EXT_OTH				2400	485292
VIII Diseases of the ear and mastoid process (H8_)	Acute otitis externa, noninfective				H8_EXT_NONINF				577	485292
VIII Diseases of the ear and mastoid process (H8_)	Otitis externa, unspecified				H8_EXT_NAS				4338	485292
VIII Diseases of the ear and mastoid process (H8_)	Malignant otitis externa				H8_EXT_MALIGN				57	485292
VIII Diseases of the ear and mastoid process (H8_)	Other infective otitis externa				H8_EXT_INFNAS				2237	485292
VIII Diseases of the ear and mastoid process (H8_)	Cholesteatoma of external ear				H8_EXT_CHOL				234	485292
VIII Diseases of the ear and mastoid process (H8_)	Cellulitis of external ear				H8_EXT_CELLUL				416	485292
VIII Diseases of the ear and mastoid process (H8_)	Abscess of external ear				H8_EXT_ABSC				501	485292
VIII Diseases of the ear and mastoid process (H8_)	Otitis externa				H8_EXTOTITIS				9471	485292
VIII Diseases of the ear and mastoid process (H8_)	Diseases of external ear				H8_EXTERNAL				15056	485292
VIII Diseases of the ear and mastoid process (H8_)	Other specified disorders of external ear				H8_EXTDISNAS				1260	485292
VIII Diseases of the ear and mastoid process (H8_)	Disorder of external ear, unspecified				H8_EXTDISINOTH				1118	485292
VIII Diseases of the ear and mastoid process (H8_)	Eustachian salpingitis and obstruction				H8_EUSTSALP				3346	465154
VIII Diseases of the ear and mastoid process (H8_)	Other disorders of Eustachian tube				H8_EUSTNAS				1029	465154
VIII Diseases of the ear and mastoid process (H8_)	Other specified/unspecified disorders of ear				H8_EARNAS				97	437331
VIII Diseases of the ear and mastoid process (H8_)	Discontinuity and dislocation of ear ossicles				H8_DISCON				180	465154
VIII Diseases of the ear and mastoid process (H8_)	Chronic suppurative otitis media				H8_CHRON_SUPOTITIS				2748	465154
VIII Diseases of the ear and mastoid process (H8_)	Cholesteatoma of middle ear				H8_CHOLEASTOMA				1916	465154
VIII Diseases of the ear and mastoid process (H8_)	Impacted cerumen				H8_CERUMEN				3609	485292
VIII Diseases of the ear and mastoid process (H8_)	Benign paroxysmal vertigo				H8_BPV				12006	474839
VIII Diseases of the ear and mastoid process (H8_)	Other abnormal auditory perceptions				H8_ABNAUDPER				380	437331
VII Diseases of the eye and adnexa (H7_)	Xanthelasma of eyelid				H7_XANTHELASMA				305	453930
VII Diseases of the eye and adnexa (H7_)	Vitreous prolapse				H7_VITRPROLAPSE				86	478098
VII Diseases of the eye and adnexa (H7_)	Other vitreous opacities				H7_VITROPACIT				1356	478098
VII Diseases of the eye and adnexa (H7_)	Crystalline deposits in vitreous body				H7_VITRCRYSTAL				291	478098
VII Diseases of the eye and adnexa (H7_)	Disorders of vitreous body				H7_VITRBODYGLOBE				21499	478098
VII Diseases of the eye and adnexa (H7_)	Subjective visual disturbances				H7_VISUDISTURBSUB				10482	475933
VII Diseases of the eye and adnexa (H7_)	Visual disturbances				H7_VISUDISTURB				22414	475933
VII Diseases of the eye and adnexa (H7_)	Disorder of visual pathways, unspecified				H7_VISUALPATHNAS				60	496621
VII Diseases of the eye and adnexa (H7_)	Blindness or visual impairment, binocular				H7_VISIMPBILATERAL				157	475933
VII Diseases of the eye and adnexa (H7_)	Visual field defects				H7_VISFIELDDEF				3228	475933
VII Diseases of the eye and adnexa (H7_)	Other and unspecified visual disturbances				H7_VISDISTNAS				3613	475933
VII Diseases of the eye and adnexa (H7_)	Vertical strabismus				H7_VERTISTRAB				1223	476776
VII Diseases of the eye and adnexa (H7_)	Hyphaema and other vascular disorders of iris and ciliary body				H7_VASCCILIARY				665	473095
VII Diseases of the eye and adnexa (H7_)	Other strabismus				H7_STRABOTH				10045	476776
VII Diseases of the eye and adnexa (H7_)	Other specified and unspecified strabismus				H7_STRABNAS				407	476776
VII Diseases of the eye and adnexa (H7_)	Mechanical strabismus				H7_STRABMECH				77	476776
VII Diseases of the eye and adnexa (H7_)	Stenosis and insufficiency of lacrimal passages				H7_STENOLACRI				3633	453930
VII Diseases of the eye and adnexa (H7_)	Severe visual impairment, monocular				H7_SEVVISIMPMONOC				293	475933
VII Diseases of the eye and adnexa (H7_)	Severe visual impairment, binocular				H7_SEVVISIMPBINOC				171	475933
VII Diseases of the eye and adnexa (H7_)	Scleritis				H7_SCLERITIS				441	473095
VII Diseases of the eye and adnexa (H7_)	Disorders of sclera, cornea, iris and ciliary body				H7_SCLERACORNEA				27253	473095
VII Diseases of the eye and adnexa (H7_)	Retrobulbar neuritis in diseases classified elsewhere				H7_RETROBULBNEURINOTH				125	496621
VII Diseases of the eye and adnexa (H7_)	Retinal vascular occlusion				H7_RETIVASCOCCLUSION				4560	455449
VII Diseases of the eye and adnexa (H7_)	Other retinal disorders in diseases classified elsewhere				H7_RETINODISINOTH				68	455449
VII Diseases of the eye and adnexa (H7_)	Retinoschisis and retinal cysts				H7_RETINOCHISISCYST				802	455449
VII Diseases of the eye and adnexa (H7_)	Retinal vascular disorders				H7_RETINAVASC				4691	455449
VII Diseases of the eye and adnexa (H7_)	Separation of retinal layers (serosa)				H7_RETINASEPAR				1477	455449
VII Diseases of the eye and adnexa (H7_)	Other specified and unspecified retinal disorders				H7_RETINANAS				1200	455449
VII Diseases of the eye and adnexa (H7_)	Other retinal disorders				H7_RETINALDISOTH				32428	455449
VII Diseases of the eye and adnexa (H7_)	Traction detachment of retina				H7_RETINALDETACHTRACTION				295	455449
VII Diseases of the eye and adnexa (H7_)	Other, unspecified and serous retinal detachments				H7_RETINALDETACHOTH				1064	455449
VII Diseases of the eye and adnexa (H7_)	Retinal detachment with retinal break				H7_RETINALDETACHBREAK				5041	455449
VII Diseases of the eye and adnexa (H7_)	Retinal detachments and breaks				H7_RETINALDETACH				15490	455449
VII Diseases of the eye and adnexa (H7_)	Retinal breaks without detachment				H7_RETINALBREAK				6157	455449
VII Diseases of the eye and adnexa (H7_)	Retinal haemorrhage				H7_RETINAHAEMORR				816	455449
VII Diseases of the eye and adnexa (H7_)	Transient retinal artery occlusion				H7_RETARTOCCTRANS				77	455449
VII Diseases of the eye and adnexa (H7_)	Disorders of refraction and accommodation				H7_REFRAACCOMMODIS				12151	476776
VII Diseases of the eye and adnexa (H7_)	Purulent endophthalmitis				H7_PURENDOPHTHALMITIS				195	478098
VII Diseases of the eye and adnexa (H7_)	Ptosis of eyelid				H7_PTOSIS				4013	453930
VII Diseases of the eye and adnexa (H7_)	Pterygium				H7_PTERYGIUM				968	454779
VII Diseases of the eye and adnexa (H7_)	Other proliferative retinopathy				H7_PROLIFRETINOPATHOTH				148	455449
VII Diseases of the eye and adnexa (H7_)	Presbyopia				H7_PRESBYOPIA				2305	476776
VII Diseases of the eye and adnexa (H7_)	Other and unspecified postprocedural disorders of eye and adnexa				H7_POSTOPEYENAS				60	500262
VII Diseases of the eye and adnexa (H7_)	Peripheral retinal degeneration				H7_PERIPHRETINADEGEN				1129	455449
VII Diseases of the eye and adnexa (H7_)	Other or unspecified paralytic strabismus				H7_PARASTRANAS				244	476776
VII Diseases of the eye and adnexa (H7_)	Paralytic strabismus				H7_PARASTRAB				2581	476776
VII Diseases of the eye and adnexa (H7_)	Sixth [abducent] nerve palsy				H7_PARASTRA6				1130	476776
VII Diseases of the eye and adnexa (H7_)	Fourth [trochlear] nerve palsy				H7_PARASTRA4				765	476776
VII Diseases of the eye and adnexa (H7_)	Third [oculomotor] nerve palsy				H7_PARASTRA3				606	476776
VII Diseases of the eye and adnexa (H7_)	Papilloedema, unspecified				H7_PAPILLOEDEMA				793	496621
VII Diseases of the eye and adnexa (H7_)	Other retinal artery occlusion				H7_OTHRETARTOCC				780	455449
VII Diseases of the eye and adnexa (H7_)	Other disorders of iris and ciliary body				H7_OTHIRISCILIARY				932	473095
VII Diseases of the eye and adnexa (H7_)	Other endophthalmitis				H7_OTHENDOPHTHALMITIS				175	478098
VII Diseases of the eye and adnexa (H7_)	Other and unspecified disorders of orbit				H7_ORBITNAS				169	453930
VII Diseases of the eye and adnexa (H7_)	Chronic inflammatory disorders of orbit				H7_ORBITINFLAMCHRON				91	453930
VII Diseases of the eye and adnexa (H7_)	Acute inflammation of orbit				H7_ORBITINFLAMACU				236	453930
VII Diseases of the eye and adnexa (H7_)	Disorders of orbit				H7_ORBIT				1637	453930
VII Diseases of the eye and adnexa (H7_)	Other disorders of optic [2nd] nerve and visual pathways				H7_OPTNEUROTH				2322	496621
VII Diseases of the eye and adnexa (H7_)	Optic neuritis				H7_OPTNEURITIS				1592	496621
VII Diseases of the eye and adnexa (H7_)	Disorders of optic nerve, not elsewhere classified				H7_OPTNERVNAS				694	496621
VII Diseases of the eye and adnexa (H7_)	Disorders of optic nerve and visual pathways				H7_OPTNERVE				3727	496621
VII Diseases of the eye and adnexa (H7_)	Other disorders of optic disc				H7_OPTICDISCOTH				435	496621
VII Diseases of the eye and adnexa (H7_)	Optic atrophy				H7_OPTATROPHY				629	496621
VII Diseases of the eye and adnexa (H7_)	Ocular pain				H7_OCUPAIN				3063	494683
VII Diseases of the eye and adnexa (H7_)	Disorders of ocular muscles, binocular movement, accommodation and refraction				H7_OCUMUSCLE				23572	476776
VII Diseases of the eye and adnexa (H7_)	Nystagmus and other irregular eye movements				H7_NYSTAGMUS				479	494683
VII Diseases of the eye and adnexa (H7_)	Myopia				H7_MYOPIA				5406	476776
VII Diseases of the eye and adnexa (H7_)	Moderate visual impairment, monocular				H7_MODVISIMPMONOC				133	475933
VII Diseases of the eye and adnexa (H7_)	Moderate visual impairment, binocular				H7_MODVISIMPBINOC				1098	475933
VII Diseases of the eye and adnexa (H7_)	Mild or no visual impairment, binocular				H7_MILDVISIMPBINOC				162	475933
VII Diseases of the eye and adnexa (H7_)	Degeneration of macula and posterior pole				H7_MACULADEGEN				21413	455449
VII Diseases of the eye and adnexa (H7_)	Disorders of eyelid, lacrimal system and orbit				H7_LIDLACRIMALORBIT				46418	453930
VII Diseases of the eye and adnexa (H7_)	Dislocation of lens				H7_LENSDISLOCATIO				535	409535
VII Diseases of the eye and adnexa (H7_)	Lagophthalmos				H7_LAGOPHTALMOS				399	453930
VII Diseases of the eye and adnexa (H7_)	Other and unspecified disorders of lacrimal system				H7_LACRINAS				66	453930
VII Diseases of the eye and adnexa (H7_)	Inflammation of lacrimal passages (chronic)				H7_LACRIMINFLAMCHRON				563	453930
VII Diseases of the eye and adnexa (H7_)	Inflammation of lacrimal passages (acute and unspecified)				H7_LACRIMINFLAMACU				615	453930
VII Diseases of the eye and adnexa (H7_)	Disorders of lacrimal system				H7_LACRIMALSYSTEM				19195	453930
VII Diseases of the eye and adnexa (H7_)	Hereditary corneal dystrophies				H7_KERATOCONUS				1076	473095
VII Diseases of the eye and adnexa (H7_)	Other keratitis				H7_KERATITISOTH				4563	473095
VII Diseases of the eye and adnexa (H7_)	Keratitis and keratoconjunctivitis in other diseases classified elsewhere				H7_KERATITISINOTH				1296	473095
VII Diseases of the eye and adnexa (H7_)	Keratitis				H7_KERATITIS				16577	473095
VII Diseases of the eye and adnexa (H7_)	Other specified and unspecified disorders of iris and ciliary body				H7_IRISCILIARYNAS				135	473095
VII Diseases of the eye and adnexa (H7_)	Other and unspecified iridocyclitis				H7_IRIDONAS				1550	473095
VII Diseases of the eye and adnexa (H7_)	Lens-induced iridocyclitis				H7_IRIDOLENS				57	473095
VII Diseases of the eye and adnexa (H7_)	Anterior Iridocyclitis				H7_IRIDOCYC_ANTER				8803	491545
VII Diseases of the eye and adnexa (H7_)	Iridocyclitis in diseases classified elsewhere				H7_IRIDOCYCLITISINOTH				629	473095
VII Diseases of the eye and adnexa (H7_)	Iridocyclitis				H7_IRIDOCYCLITIS				9958	473095
VII Diseases of the eye and adnexa (H7_)	Chronic iridocyclitis				H7_IRIDOCHRONIC				1869	473095
VII Diseases of the eye and adnexa (H7_)	Acute and subacute iridocyclitis				H7_IRIDOACUTE				8334	473095
VII Diseases of the eye and adnexa (H7_)	Internuclear ophthalmoplegia				H7_INTERNUCOPHTHALMOPLEGIA				122	476776
VII Diseases of the eye and adnexa (H7_)	Intermittent heterotropia				H7_INTERHETEROTRO				2347	476776
VII Diseases of the eye and adnexa (H7_)	Hypermetropia				H7_HYPERMETRO				2721	476776
VII Diseases of the eye and adnexa (H7_)	Hordeolum and other deep inflammation of eyelid				H7_HORDEOLUM				2071	453930
VII Diseases of the eye and adnexa (H7_)	Other and unspecified heterotropia				H7_HETEROTRONAS				95	476776
VII Diseases of the eye and adnexa (H7_)	Heterophoria				H7_HETEROPHORIA				3245	476776
VII Diseases of the eye and adnexa (H7_)	Herpesviral keratitis and keratoconjunctivitis				H7_HERPESKERATITIS				1568	473095
VII Diseases of the eye and adnexa (H7_)	Hereditary retinal dystrophy				H7_HEREDRETINADYST				514	455449
VII Diseases of the eye and adnexa (H7_)	Other and unspecified disorders of globe				H7_GLOBENAS				66	478098
VII Diseases of the eye and adnexa (H7_)	Degenerative conditions of globe				H7_GLOBEDEGENERATED				193	478098
VII Diseases of the eye and adnexa (H7_)	Disorders of globe				H7_GLOBE				894	478098
VII Diseases of the eye and adnexa (H7_)	Glaucoma suspect				H7_GLAUCSUSP				15413	473757
VII Diseases of the eye and adnexa (H7_)	Glaucoma secondary to eye trauma				H7_GLAUCSECTRAUMA				221	473757
VII Diseases of the eye and adnexa (H7_)	Glaucoma secondary to eye inflammation				H7_GLAUCSECINFLAM				303	473757
VII Diseases of the eye and adnexa (H7_)	Glaucoma secondary to drugs				H7_GLAUCSECDRUG				109	473757
VII Diseases of the eye and adnexa (H7_)	Glaucoma, exfoliation				H7_GLAUCOMA_XFG				4277	473757
VII Diseases of the eye and adnexa (H7_)	Primary open-angle glaucoma, strict				H7_GLAUCOMA_POAG				10832	473757
VII Diseases of the eye and adnexa (H7_)	Normotensive glaucoma				H7_GLAUCOMA_NTG				2938	473757
VII Diseases of the eye and adnexa (H7_)	Juvenile Open Angle Glaucoma				H7_GLAUCOMA_JOAG				210	500138
VII Diseases of the eye and adnexa (H7_)	Use of antiglaucoma preparations and miotics				H7_GLAUCOMAMEDICATION				3099	473757
VII Diseases of the eye and adnexa (H7_)	Glaucoma				H7_GLAUCOMA				26591	473757
VII Diseases of the eye and adnexa (H7_)	Other and unspecified glaucoma				H7_GLAUCNAS				2505	473757
VII Diseases of the eye and adnexa (H7_)	Primary angle-closure glaucoma				H7_GLAUCCLOSEPRIM				1569	473757
VII Diseases of the eye and adnexa (H7_)	Postprocedural disorders of eye and adnexa, not elsewhere classified				H7_EYEPOSTOP				86	500262
VII Diseases of the eye and adnexa (H7_)	Other disorders of eye and adnexa				H7_EYEOTH				5665	494683
VII Diseases of the eye and adnexa (H7_)	Disorders of eyelid in diseases classified elsewhere				H7_EYELIDINOTH				1219	453930
VII Diseases of the eye and adnexa (H7_)	Other inflammation of eyelid				H7_EYELIDINFLAMMATION				5155	453930
VII Diseases of the eye and adnexa (H7_)	Other disorders affecting eyelid function				H7_EYELIDFUNC				284	453930
VII Diseases of the eye and adnexa (H7_)	Other disorders of eyelid				H7_EYELIDDIS				20222	453930
VII Diseases of the eye and adnexa (H7_)	Other degenerative disorders of eyelid and periocular area				H7_EYELIDDEGEN				92	453930
VII Diseases of the eye and adnexa (H7_)	Exophthalmic conditions				H7_EXOPTHALMUS				371	453930
VII Diseases of the eye and adnexa (H7_)	Episcleritis				H7_EPISCLERITIS				1961	473095
VII Diseases of the eye and adnexa (H7_)	Epiphora				H7_EPIPHORA				743	453930
VII Diseases of the eye and adnexa (H7_)	Entropion and trichiasis of eyelid				H7_ENTROPION				3193	453930
VII Diseases of the eye and adnexa (H7_)	Ectropion of eyelid				H7_ECTROPION				1432	453930
VII Diseases of the eye and adnexa (H7_)	Divergent concomitant strabismus				H7_DIVERGSTRAB				3123	476776
VII Diseases of the eye and adnexa (H7_)	Other specified and unspecified disorders of lens				H7_DISORDERLENSNAS				298	409535
VII Diseases of the eye and adnexa (H7_)	Degenerative myopia				H7_DEGENMYOPIA				228	478098
VII Diseases of the eye and adnexa (H7_)	Dacryoadenitis				H7_DACRYOADENITIS				265	453930
VII Diseases of the eye and adnexa (H7_)	Cyst of iris, ciliary body and anterior chamber				H7_CYSTIRIS				56	473095
VII Diseases of the eye and adnexa (H7_)	Colour vision deficiencies				H7_COULOURVISDEF				162	475933
VII Diseases of the eye and adnexa (H7_)	Corneal ulcer				H7_CORNULCER				7927	473095
VII Diseases of the eye and adnexa (H7_)	Corneal pigmentations and deposits				H7_CORNEAPIGMENT				137	473095
VII Diseases of the eye and adnexa (H7_)	Corneal scars and opacities				H7_CORNEALSCAR				906	473095
VII Diseases of the eye and adnexa (H7_)	Other disorders of cornea				H7_CORNEALOTH				3609	473095
VII Diseases of the eye and adnexa (H7_)	Other corneal oedema				H7_CORNEALOEDEMA				246	473095
VII Diseases of the eye and adnexa (H7_)	Other and unspecified corneal deformities and disorders				H7_CORNEALNAS				1150	473095
VII Diseases of the eye and adnexa (H7_)	Changes in corneal membranes				H7_CORNEALMEMBRANE				87	473095
VII Diseases of the eye and adnexa (H7_)	Corneal degeneration				H7_CORNEALDYSTROPHY				491	473095
VII Diseases of the eye and adnexa (H7_)	Convergence insufficiency and excess				H7_CONVERGINSUFF				515	476776
VII Diseases of the eye and adnexa (H7_)	Other conjunctival vascular disorders and cysts				H7_CONJUVASC				803	454779
VII Diseases of the eye and adnexa (H7_)	conjunctival scars				H7_CONJUNCTSCAR				55	454779
VII Diseases of the eye and adnexa (H7_)	Chronic conjunctivitis				H7_CONJUNCTIVITISCHRON				1087	454779
VII Diseases of the eye and adnexa (H7_)	Atopic conjunctivitis				H7_CONJUNCTIVITISATOPIC				1728	454779
VII Diseases of the eye and adnexa (H7_)	Conjunctivitis (acute, non atopic)				H7_CONJUNCTIVITISACUNONATOPIC				12787	454779
VII Diseases of the eye and adnexa (H7_)	Conjunctivitis				H7_CONJUNCTIVITIS				41074	454779
VII Diseases of the eye and adnexa (H7_)	conjunctival degenerations and deposits				H7_CONJUNCTDEGDEPOT				748	454779
VII Diseases of the eye and adnexa (H7_)	Other specified and unspecified disorders of conjunctiva				H7_CONJUNAS				322	454779
VII Diseases of the eye and adnexa (H7_)	conjunctival haemorrhage				H7_CONJUHAEMOR				2664	454779
VII Diseases of the eye and adnexa (H7_)	Chorioretinal scars				H7_CHORSCAR				117	455449
VII Diseases of the eye and adnexa (H7_)	Disorders of choroid and retina				H7_CHOROIDRETINA				44899	455449
VII Diseases of the eye and adnexa (H7_)	Other disorders of choroid				H7_CHOROIDOTH				481	455449
VII Diseases of the eye and adnexa (H7_)	Other specified and unspecified disorders of choroid				H7_CHORNAS				119	455449
VII Diseases of the eye and adnexa (H7_)	Chorioretinal inflammation				H7_CHORIORETINFLAM				1015	455449
VII Diseases of the eye and adnexa (H7_)	Choroidal haemorrhage and rupture				H7_CHORHAEMORRHAGE				112	455449
VII Diseases of the eye and adnexa (H7_)	Choroidal detachment				H7_CHORDETACH				79	455449
VII Diseases of the eye and adnexa (H7_)	Central retinal artery occlusion				H7_CENTRRETARTOCC				746	455449
VII Diseases of the eye and adnexa (H7_)	Senile cataract				H7_CATARACTSENILE				83886	409535
VII Diseases of the eye and adnexa (H7_)	Other cataract				H7_CATARACTOTHER				25554	409535
VII Diseases of the eye and adnexa (H7_)	Bullous keratopathy				H7_BULLKERATOPATHY				277	473095
VII Diseases of the eye and adnexa (H7_)	Blindness, monocular				H7_BLINDMONOCULAR				306	475933
VII Diseases of the eye and adnexa (H7_)	Visual impairment including blindness (binocular or monocular)				H7_BLINDANDVISIMPAIRMENT				2569	475933
VII Diseases of the eye and adnexa (H7_)	Blepharochalasis				H7_BLEPHAROCHALASIS				12170	453930
VII Diseases of the eye and adnexa (H7_)	Other disorders of binocular vision				H7_BINODISTOTH				502	475933
VII Diseases of the eye and adnexa (H7_)	Other disorders of binocular movement				H7_BINOCUMOVOTH				848	476776
VII Diseases of the eye and adnexa (H7_)	Other and unspecified disorders of binocular movement				H7_BINOCUMOVNAS				196	476776
VII Diseases of the eye and adnexa (H7_)	Background retinopathy and retinal vascular changes				H7_BCKRNDRETINOPAT				717	455449
VII Diseases of the eye and adnexa (H7_)	Astigmatism				H7_ASTIGMATISM				2286	476776
VII Diseases of the eye and adnexa (H7_)	Aphakia				H7_APHAKIA				607	409535
VII Diseases of the eye and adnexa (H7_)	Anomalies of pupillary function				H7_ANOMAPUPFUNC				747	494683
VII Diseases of the eye and adnexa (H7_)	Anisometropia and aniseikonia				H7_ANISOMETROPIA				1141	476776
VII Diseases of the eye and adnexa (H7_)	Age-related macular degeneration (whether dry or wet)				H7_AMD				12495	461686
VII Diseases of the eye and adnexa (H7_)	Amblyopia ex anopsia				H7_AMBLYANOPSIA				1568	475933
VII Diseases of the eye and adnexa (H7_)	Allergic conjunctivitis				H7_ALLERGICCONJUNCTIVITIS				29791	470557
VII Diseases of the eye and adnexa (H7_)	Pupillary membranes and other adhesions and disruptions of iris and ciliary body				H7_ADHESIOIRIS				71	473095
IV Endocrine	nutritional and metabolic diseases (E4_)	Graves ophthalmopathy				GRAVES_OPHT				858	499490
Rheuma endpoints	Gout, strict definition				GOUT_STRICT				6715	490619
Rheuma endpoints	Other secondary gout				GOUT_SCND				105	488006
Rheuma endpoints	Gout, unspecified				GOUT_NOS				7826	488006
Rheuma endpoints	Gout due to impairment of renal function				GOUT_KIDNEY				329	488006
Rheuma endpoints	Idiopathic gout				GOUT_IDIO				3233	488006
VI Diseases of the nervous system (G6_)	Generalized epilepsy, strict definition				GE_STRICT				873	484697
VI Diseases of the nervous system (G6_)	Generalized epilepsy, mode (most common among epilepsy diagnosis)				GE_MODE				1235	484697
XII Diseases of the skin and subcutaneous tissue (L12_)	Generalized skin eruption due to drugs and medicaments				GENERALI_SKIN_ERUPT_DRUGS_MEDICAM				1431	498917
VI Diseases of the nervous system (G6_)	Generalized epilepsy				GE				1690	484697
XI Diseases of the digestive system (K11_)	Gastric ulcer - Acute with haemorrhage, drug-induced				GASTRIC_ULCER_ACUTE_W_HAEMORRHAGE				63	500285
VI Diseases of the nervous system (G6_)	Other extrapyramidal and movement disorders in other diseases				G6_XTRAPYROTH				9197	484084
VI Diseases of the nervous system (G6_)	Extrapyramidal and movement disorders				G6_XTRAPYR				16264	484084
VI Diseases of the nervous system (G6_)	Lesion of ulnar nerve				G6_ULLNLE				5826	435371
VI Diseases of the nervous system (G6_)	Other and unspecified trigeminal disorders				G6_TRIOTHUNS				559	435371
VI Diseases of the nervous system (G6_)	Trigeminal neuralgia				G6_TRINEU				2226	435371
VI Diseases of the nervous system (G6_)	Thoracic root disorders				G6_THROOT				63	435371
VI Diseases of the nervous system (G6_)	Tetraplegia				G6_TETRAPLE				249	495687
VI Diseases of the nervous system (G6_)	Tarsal tunnel syndrome				G6_TARSTUN				355	435371
VI Diseases of the nervous system (G6_)	Status epilepticus				G6_STATUSEPI				1368	374605
VI Diseases of the nervous system (G6_)	Other diseases of spinal cord				G6_SPINOTH				1093	463029
VI Diseases of the nervous system (G6_)	Other and unspecified spinal muscular atrophies				G6_SPINAMUSCOTH				290	498891
VI Diseases of the nervous system (G6_)	Other sleep disorders				G6_SLEEPDISOTH				4625	374605
VI Diseases of the nervous system (G6_)	Sleep apnoea, including avohilmo				G6_SLEEPAPNO_INCLAVO				62722	437626
VI Diseases of the nervous system (G6_)	Sleep apnoea				G6_SLEEPAPNO				56885	441137
VI Diseases of the nervous system (G6_)	Lesion of sciatic nerve				G6_SCIALE				1729	435371
VI Diseases of the nervous system (G6_)	Other and unspecified nerve root and plexus disorders, also in other diseases				G6_ROOTPLEXOTHUNS				8022	435371
VI Diseases of the nervous system (G6_)	Restless leg syndrome				G6_RLS				4599	495749
VI Diseases of the nervous system (G6_)	Lesion of radial nerve				G6_RADLES				1384	435371
VI Diseases of the nervous system (G6_)	Postzoster neuralgia				G6_POSTZOST				490	435371
VI Diseases of the nervous system (G6_)	Postviral fatigue syndrome				G6_POSTVIRFAT				283	463029
VI Diseases of the nervous system (G6_)	Postpolio syndrome				G6_POSTPOLIO				71	498891
VI Diseases of the nervous system (G6_)	Postprocedural disorders of nervous system				G6_POSTOPNEURO				3006	463029
VI Diseases of the nervous system (G6_)	Lesion of plantar nerve				G6_PLANTAR				2289	435371
VI Diseases of the nervous system (G6_)	Phantom limb syndrome				G6_PHANTOM				93	435371
VI Diseases of the nervous system (G6_)	Other disorders of peripheral nervous system				G6_PERIPHOTH				206	491583
VI Diseases of the nervous system (G6_)	Parkinson's disease				G6_PARKINSON				5861	494487
VI Diseases of the nervous system (G6_)	Paraplegia, diplegia of upper limbs				G6_PARDIPLE				781	495687
VI Diseases of the nervous system (G6_)	Other and unspecified paralytic syndromes				G6_PARALOTHUNS				491	495687
VI Diseases of the nervous system (G6_)	Other demyelinating diseases of the central nervous system				G6_OTHDEMYEL				1402	496860
VI Diseases of the nervous system (G6_)	Other disorders of nervous system				G6_NEUROOTH				2404	463029
VI Diseases of the nervous system (G6_)	Sequelae of inflammatory diseases of the central nervous system				G6_NEUROINFSEQ				106	497087
VI Diseases of the nervous system (G6_)	Unspecific neurodegenerative disorder				G6_NEURODEGENERATIVE				20524	479824
VI Diseases of the nervous system (G6_)	Neuralgic amyotrophy				G6_NEURAMYO				64	435371
VI Diseases of the nervous system (G6_)	Inflammatory diseases of the central nervous system				G6_NEUINFL				3261	497087
VI Diseases of the nervous system (G6_)	Systemic atrophies primarily affecting the central nervous system				G6_NEUATR				1457	498891
VI Diseases of the nervous system (G6_)	Nerve, nerve root and plexus disorders				G6_NERPLEX				64977	435371
VI Diseases of the nervous system (G6_)	Narcolepsy and cataplexy				G6_NARCOCATA				259	374605
VI Diseases of the nervous system (G6_)	Myotonic disorders				G6_MYOTDIS				280	495667
VI Diseases of the nervous system (G6_)	Other and unspecified myopathies				G6_MYOPOTHUNS				3194	495667
VI Diseases of the nervous system (G6_)	Other and unspecified myoneural disorders				G6_MYONEUOTHUNS				124	495667
VI Diseases of the nervous system (G6_)	Diseases of the myoneural junction and muscle				G6_MYONEU				4681	495667
VI Diseases of the nervous system (G6_)	Disorders of myoneural junction and muscle in diseases classified elsewhere				G6_MYOMUSCINOTH				260	495667
VI Diseases of the nervous system (G6_)	Myasthenia gravis, drug-induced				G6_MYASTHENIA_ADVERSE				52	500296
VI Diseases of the nervous system (G6_)	Myasthenia gravis				G6_MYASTHENIA				560	495667
VI Diseases of the nervous system (G6_)	Muscular dystrophy				G6_MUSDYST				272	495667
VI Diseases of the nervous system (G6_)	Other and unspecified primary disorders of muscles				G6_MUSCOTHUNS				255	495667
VI Diseases of the nervous system (G6_)	MS-disease / Multiple Sclerosis				G6_MS				2926	495931
VI Diseases of the nervous system (G6_)	Monoplegia				G6_MONOPLE				518	495687
VI Diseases of the nervous system (G6_)	Other and unspecified mononeuropathies, also in other diseases				G6_MONOOTHUNS				1098	435371
VI Diseases of the nervous system (G6_)	Other and unspecified mononeuropathies of upper limb				G6_MONONPOTHUS				1114	435371
VI Diseases of the nervous system (G6_)	Other and unspecified mononeuropathies of lower limb				G6_MONOLOWOTHUNS				1007	435371
VI Diseases of the nervous system (G6_)	Mononeuritis multiplex				G6_MONNEURMPLX				99	435371
VI Diseases of the nervous system (G6_)	Migraine with aura and triptan purchases				G6_MIGRAINE_WITH_AURA_TRIPTAN				6824	445232
VI Diseases of the nervous system (G6_)	Migraine with aura, drug-induced				G6_MIGRAINE_WITH_AURA_ADVERSE				389	499959
VI Diseases of the nervous system (G6_)	Migraine with aura				G6_MIGRAINE_WITH_AURA				11757	374605
VI Diseases of the nervous system (G6_)	Migraine without aura and triptan purchases				G6_MIGRAINE_NO_AURA_TRIPTAN				7324	445232
VI Diseases of the nervous system (G6_)	Migraine without aura, drug-induced				G6_MIGRAINE_NO_AURA_ADVERSE				425	499923
VI Diseases of the nervous system (G6_)	Migraine without aura				G6_MIGRAINE_NO_AURA				9690	374605
VI Diseases of the nervous system (G6_)	Migraine				G6_MIGRAINE				26894	374605
VI Diseases of the nervous system (G6_)	Meralgia paraesthetica				G6_MERALGIA				1194	435371
VI Diseases of the nervous system (G6_)	Meningitis, viral				G6_MENINGVIR				155	497087
VI Diseases of the nervous system (G6_)	Other meningitis				G6_MENINGOTH				560	497087
VI Diseases of the nervous system (G6_)	Bacterial meningitis				G6_MENINGBACT				1268	497087
VI Diseases of the nervous system (G6_)	Other lesions of median nerve				G6_MEDLEOTH				995	435371
VI Diseases of the nervous system (G6_)	Lumbosacral root disorders, not elsewhere classified				G6_LSROOT				431	435371
VI Diseases of the nervous system (G6_)	Lumbosacral plexus disorders				G6_LSPLEX				117	435371
VI Diseases of the nervous system (G6_)	Idiopathic progressive neuropathy				G6_IPNEUROP				51	491583
VI Diseases of the nervous system (G6_)	Inflammatory myopathy				G6_INFLAMYOP				51	495667
VI Diseases of the nervous system (G6_)	Idiopathic peripheral autonomic neuropathy				G6_IDIOAUT				118	499570
VI Diseases of the nervous system (G6_)	Intercostal neuropathy				G6_ICNEUROP				270	435371
VI Diseases of the nervous system (G6_)	Hydrocephalus				G6_HYDROCEPH				2897	463029
VI Diseases of the nervous system (G6_)	Other and unspecified neuropathies				G6_HERIPOTHUN				149	491583
VI Diseases of the nervous system (G6_)	Hereditary motor and sensory neuropathy				G6_HEREMOSEN				300	491583
VI Diseases of the nervous system (G6_)	Hereditary ataxia				G6_HERATAXIA				442	498891
VI Diseases of the nervous system (G6_)	Hemiplegia				G6_HEMIPLE				2008	495687
VI Diseases of the nervous system (G6_)	Other headache syndromes				G6_HEADACHE				21750	374605
VI Diseases of the nervous system (G6_)	Post-traumatic hydrocephalus, unspecified				G6_HCPOSTRAU				89	497451
VI Diseases of the nervous system (G6_)	Other and unspecified hydrocephalus				G6_HCOTHUNS				647	497451
VI Diseases of the nervous system (G6_)	Obstructive hydrocephalus				G6_HCOBSTR				544	497451
VI Diseases of the nervous system (G6_)	Normal-pressure hydrocephalus				G6_HCNP				1680	497451
VI Diseases of the nervous system (G6_)	Hydrocephalus in other diseases				G6_HCINOTH				188	497451
VI Diseases of the nervous system (G6_)	Communicating hydrocephalus				G6_HCCOMM				753	497451
VI Diseases of the nervous system (G6_)	Guillain-Barre syndrome				G6_GUILBAR				551	491583
VI Diseases of the nervous system (G6_)	Lesion of medial popliteal nerve				G6_FEMMEPOP				135	435371
VI Diseases of the nervous system (G6_)	Lesion of femoral nerve				G6_FEMLE				266	435371
VI Diseases of the nervous system (G6_)	Lesion of lateral popliteal nerve				G6_FEMLAPOP				1837	435371
VI Diseases of the nervous system (G6_)	Other facial nerve disorders				G6_FACOTH				1037	435371
VI Diseases of the nervous system (G6_)	Epilepsy				G6_EPLEPSY				15645	374605
VI Diseases of the nervous system (G6_)	Episodal and paroxysmal disorders				G6_EPIPAROX				125743	374605
VI Diseases of the nervous system (G6_)	Toxic encephalopathy				G6_ENCEPHTOX				72	463029
VI Diseases of the nervous system (G6_)	Other encephalitis				G6_ENCEPHOTH				966	497087
VI Diseases of the nervous system (G6_)	Encephalopathy				G6_ENCEPATH				326	463029
VI Diseases of the nervous system (G6_)	Dystonia				G6_DYSTON				2051	484084
VI Diseases of the nervous system (G6_)	Drug-induced polyneuropathy				G6_DRUGPOLY				276	491583
VI Diseases of the nervous system (G6_)	Drug-induced myopathy				G6_DRUGMYOP				100	495667
VI Diseases of the nervous system (G6_)	Other acute disseminated demyelination				G6_DISSOTH				358	496860
VI Diseases of the nervous system (G6_)	Disorders of other and unspecified cranial nerves				G6_DISOTHUNS				190	435371
VI Diseases of the nervous system (G6_)	Disorders of glossopharyngeal nerve				G6_DISGLO				64	435371
VI Diseases of the nervous system (G6_)	Disorders of brain, other and unspecified				G6_DISBROTHUNS				343	463029
VI Diseases of the nervous system (G6_)	Other and unspecified degenerative diseases of nervous system				G6_DEGENOTH				798	484548
VI Diseases of the nervous system (G6_)	Other cranial nerve disorders in other disorders				G6_CRAINOTH				93	435371
VI Diseases of the nervous system (G6_)	Cerebral palsy and other paralytic syndromes				G6_CPETAL				4661	495687
VI Diseases of the nervous system (G6_)	Cerebral palsy				G6_CP				624	495687
VI Diseases of the nervous system (G6_)	Congenital myopathies				G6_CONMYOP				60	495667
VI Diseases of the nervous system (G6_)	Intracranial and intraspinal abscess and granuloma				G6_CNSABSC				378	497087
VI Diseases of the nervous system (G6_)	Cluster headache, wide				G6_CLUSTHEADACHE_WIDE				1509	374605
VI Diseases of the nervous system (G6_)	Cluster headache, strict, including avohilmo				G6_CLUSTHEADACHE_STRICT_INCLAVO				1833	498515
VI Diseases of the nervous system (G6_)	Cervical root disorders				G6_CERVROOT				242	435371
VI Diseases of the nervous system (G6_)	Cerebral oedema				G6_CEROEDEMA				61	463029
VI Diseases of the nervous system (G6_)	Cerebral cysts				G6_CERCYST				2163	463029
VI Diseases of the nervous system (G6_)	Causalgia				G6_CAUSALGIA				616	435371
VI Diseases of the nervous system (G6_)	Cauda equina syndrome				G6_CAUDA				431	495687
VI Diseases of the nervous system (G6_)	Carpal tunnel syndrome				G6_CARPTU				31181	435371
VI Diseases of the nervous system (G6_)	Brachial plexus disorders				G6_BRACHPLE				3899	435371
VI Diseases of the nervous system (G6_)	Benign intracranial hypertension				G6_BENINTRAHYP				344	463029
VI Diseases of the nervous system (G6_)	Bell's palsy				G6_BELLPA				4800	435371
VI Diseases of the nervous system (G6_)	Other degenerative diseases of the basal ganglia				G6_BASDEGENOTH				488	484084
VI Diseases of the nervous system (G6_)	Other and unspecified disorders of autonomic nervous system				G6_AUTOTHUNS				134	499570
VI Diseases of the nervous system (G6_)	Atypical facial pain				G6_ATYFAC				1891	435371
VI Diseases of the nervous system (G6_)	Circumscribed brain atrophy				G6_ATROPHCIRCUM				678	484548
VI Diseases of the nervous system (G6_)	Anoxic brain damage				G6_ANOXBRAINDAM				466	463029
VI Diseases of the nervous system (G6_)	Alzheimer disease				G6_ALZHEIMER				13964	486384
VI Diseases of the nervous system (G6_)	Motor neuron disease				G6_ALS				667	216760
VI Diseases of the nervous system (G6_)	Alcohol induced polyneuropathy				G6_ALCOPOLY				336	491583
VI Diseases of the nervous system (G6_)	Alzheimerâ€™s disease, wide definition				G6_AD_WIDE				10821	485932
VI Diseases of the nervous system (G6_)	Acute disseminated encephalitis/encephalomyelitis				G6_ADEM				64	497087
Neurological endpoints	Frontotemporal dementia				FTD				177	474702
Comorbidities of Asthma	Food allergy				FOOD_ALLERGY				102	493376
Gastrointestinal endpoints	Fibrosis of liver				FIBROLIV				214	494803
Cardiometabolic endpoints	Other heart diseases				FG_OTHHEART				106069	252810
IX Diseases of the circulatory system (I9_)	Diseases of arteries, arterioles and capillaries (FINNGEN)				FG_DOAAC				29658	252810
Cardiometabolic endpoints	Cardiovascular diseases (excluding rheumatic etc)				FG_CVD				247538	252810
Cardiometabolic endpoints	Cardiomyopathy (excluding other)				FG_CARDMYO				5351	394279
VI Diseases of the nervous system (G6_)	Focal epilepsy, strict definition				FE_STRICT				8458	484697
VI Diseases of the nervous system (G6_)	Focal epilepsy, mode (most common among epilepsy diagnosis)				FE_MODE				8030	484703
XI Diseases of the digestive system (K11_)	Femoral hernia, bilateral				FEMHER_BILATERAL				108	426666
Rheuma endpoints	Felty syndrome				FELTY				191	488425
VI Diseases of the nervous system (G6_)	Focal epilepsy				FE				9275	484703
Miscellaneous	not yet classified endpoints	Falls/tendency to fall				FALLS				133526	366822
V Mental and behavioural disorders (F5_)	Vascular dementia				F5_VASCDEM				3624	475484
V Mental and behavioural disorders (F5_)	Unspecified organic or symptomatic mental disorder				F5_UNSORG				130	469981
V Mental and behavioural disorders (F5_)	Substance use, excluding alcohol				F5_SUBSNOALCO				8840	468475
V Mental and behavioural disorders (F5_)	Other reaction to severe stress, and adjustment disorders				F5_STRESSOTH				18806	444414
V Mental and behavioural disorders (F5_)	Mental and behavioural disorders due to use of other stimulants, including caffeine				F5_STIMUL				1077	491508
V Mental and behavioural disorders (F5_)	Specific development disorders of speech and language				F5_SPEECH				2362	494829
V Mental and behavioural disorders (F5_)	Somatoform disorder				F5_SOMATOFORM				7148	444414
V Mental and behavioural disorders (F5_)	Mental and behavioural disorders due to use of volatile solvents				F5_SOLVENT				97	491508
V Mental and behavioural disorders (F5_)	Social phobias				F5_SOCPHOB				3754	444414
V Mental and behavioural disorders (F5_)	Sleep disorders, other/unspecified				F5_SLEEP_NOS				1249	490763
V Mental and behavioural disorders (F5_)	Sleepwalking [somnambulism]				F5_SLEEPWALKING				94	500254
V Mental and behavioural disorders (F5_)	Disorder of the sleep-wake schedule				F5_SLEEPWAKE				633	490763
V Mental and behavioural disorders (F5_)	Physiological and behavioural disorders associated with sexual development and orientation				F5_SEXUAL				60	486464
V Mental and behavioural disorders (F5_)	Disorders of sexual preference				F5_SEXPREF				73	486464
V Mental and behavioural disorders (F5_)	Sexual dysfunction				F5_SEXDYS				534	484901
V Mental and behavioural disorders (F5_)	Severe mental retardation				F5_SEVRET				80	498826
V Mental and behavioural disorders (F5_)	Mental and behavioural disorders due to sedatives or hypnotics				F5_SEDAHYP				2668	491508
V Mental and behavioural disorders (F5_)	Schizophrenia				F5_SCHZPHR				7234	484776
V Mental and behavioural disorders (F5_)	Specific development disorders of scholastic skills				F5_SCHOLA				1719	494829
V Mental and behavioural disorders (F5_)	Schizoid personality disorder				F5_SCHIZPER				645	486464
V Mental and behavioural disorders (F5_)	Schizotypal disorder				F5_SCHIZOTYP				906	484776
V Mental and behavioural disorders (F5_)	Schizoaffective disorder				F5_SCHIZOAFF				3095	484776
V Mental and behavioural disorders (F5_)	Post-traumatic stress disorder				F5_PTSD				3444	444414
V Mental and behavioural disorders (F5_)	Acute and transient psychotic disorders				F5_PSYTRANS				5003	484776
V Mental and behavioural disorders (F5_)	Other and unspecified nonorganic psychotic disorders				F5_PSYCHOTH				8976	484776
V Mental and behavioural disorders (F5_)	Disorders of psychological development				F5_PSYCHDEV				5519	494829
V Mental and behavioural disorders (F5_)	Unspecified behavioural syndromes associated with physiological disturbances and physical factors +Physiological and behavioural factors associated with disorders of diseases classified elsewhere				F5_PHYSBEHOTH				601	484901
V Mental and behavioural disorders (F5_)	Phobic anxiety disorders				F5_PHOBANX				6248	444414
V Mental and behavioural disorders (F5_)	Pervasive developmental disorders excl. Autism + Asperger				F5_PERVASIVE				410	494829
V Mental and behavioural disorders (F5_)	Other and unspecified disorders of adult personality and behaviour				F5_PERSOTH				212	486464
V Mental and behavioural disorders (F5_)	Enduring personality changes				F5_PERSOCHANGE				142	486464
V Mental and behavioural disorders (F5_)	Persistent mood disorders				F5_PERSMOOD				9001	434831
V Mental and behavioural disorders (F5_)	Personality and behavioural disorders due to brain disease, damage and dysfunction				F5_PERSBEHORG				537	469981
V Mental and behavioural disorders (F5_)	Paranoid personality disorder				F5_PARAPER				683	486464
V Mental and behavioural disorders (F5_)	Panic disorder				F5_PANIC				6911	444414
V Mental and behavioural disorders (F5_)	Other and unspecified mental retardation				F5_OTHRET				530	498826
V Mental and behavioural disorders (F5_)	Other specified and unspecified personality disorders				F5_OTHPER				3809	486464
V Mental and behavioural disorders (F5_)	Mental and behavioural disorders due to multiple drug use and use of multiple drugs and use of other psychoactive substances				F5_OTHERSUB				2866	491508
V Mental and behavioural disorders (F5_)	Mental and behavioural disorders due to opioids				F5_OPIOIDS				1444	491508
V Mental and behavioural disorders (F5_)	Obsessive-compulsive disorder				F5_OCD				2813	444414
V Mental and behavioural disorders (F5_)	Nightmares				F5_NIGHTMARES				71	490763
V Mental and behavioural disorders (F5_)	Other neurotic disorders				F5_NEUROTICOTH				1914	444414
V Mental and behavioural disorders (F5_)	Other and unspecified mood [affective] disorders				F5_MOODOTH				3063	434831
V Mental and behavioural disorders (F5_)	Mood [affective] disorders				F5_MOOD				65517	434831
V Mental and behavioural disorders (F5_)	Moderate mental retardation				F5_MODRET				216	498826
V Mental and behavioural disorders (F5_)	Mixed and other personality disorders				F5_MIXPER				3333	486464
V Mental and behavioural disorders (F5_)	Mixed specific developmental disorders				F5_MIXEDDEV				800	494829
V Mental and behavioural disorders (F5_)	Mild mental retardation				F5_MILDRET				913	498826
V Mental and behavioural disorders (F5_)	Other mental disorders due to brain damage and dysfunction and to physical disease				F5_MENTORG				4277	469981
V Mental and behavioural disorders (F5_)	Mental disorders, not otherwise specified				F5_MENTALUNSPE				3449	479456
V Mental and behavioural disorders (F5_)	Manic episode				F5_MANIA				1157	434831
V Mental and behavioural disorders (F5_)	Kela-code for behavioural disturbances in mental retardation				F5_KELARET				282	498826
V Mental and behavioural disorders (F5_)	Kela-code for severe mental illness				F5_KELAMENT				18538	479456
V Mental and behavioural disorders (F5_)	Insomnia				F5_INSOMNIA				6776	490763
V Mental and behavioural disorders (F5_)	Hypersomnia				F5_HYPERSOMNIA				508	490763
V Mental and behavioural disorders (F5_)	Hyperkinetic disorders (excl. ADHD)				F5_HYPERKIN				666	490708
V Mental and behavioural disorders (F5_)	Histrionic personality disorder				F5_HISPER				172	486464
V Mental and behavioural disorders (F5_)	Mental and behavioural disorders due to hallucinogens				F5_HALLUCIN				177	491508
V Mental and behavioural disorders (F5_)	Habit and impulse disorders				F5_HABIT				607	486464
V Mental and behavioural disorders (F5_)	Gender identity disorders				F5_GENDER				501	486464
V Mental and behavioural disorders (F5_)	Generalized anxiety disorder				F5_GAD				7148	444414
V Mental and behavioural disorders (F5_)	Emotionally unstable personality disorder				F5_EMOPER				5464	486464
V Mental and behavioural disorders (F5_)	Emotional disorders and disorders of social functioning with onset specific to childhood				F5_EMOCHILD				2230	490708
V Mental and behavioural disorders (F5_)	Other eating disorders				F5_EATOTH				2155	484901
V Mental and behavioural disorders (F5_)	Dissociative [conversion] disorders				F5_DISSOCIATIVE				1525	444414
V Mental and behavioural disorders (F5_)	Dissocial personality disorder				F5_DISPER				573	486464
V Mental and behavioural disorders (F5_)	Recurrent or chronic depression				F5_DEPRESSION_RECURRENT				26094	254393
V Mental and behavioural disorders (F5_)	Psychotic depression				F5_DEPRESSION_PSYCHOTIC				2622	254393
V Mental and behavioural disorders (F5_)	Depression or dysthymia				F5_DEPRESSION_DYSTHYMIA				72588	254393
V Mental and behavioural disorders (F5_)	Depression				F5_DEPRESSIO				59333	434831
V Mental and behavioural disorders (F5_)	Dependent personality disorder				F5_DEPPER				742	486464
V Mental and behavioural disorders (F5_)	Unspecified dementia				F5_DEMNAS				5388	469981
V Mental and behavioural disorders (F5_)	Dementia in other diseases classified elsewhere				F5_DEMINOTH				1607	469981
V Mental and behavioural disorders (F5_)	Dementia, including avohilmo				F5_DEMENTIA_INCLAVO				26681	473667
V Mental and behavioural disorders (F5_)	Persistent delusional disorders				F5_DELUSIO				2953	484776
V Mental and behavioural disorders (F5_)	Delirium, not induced by alcohol and other psychoactive substances				F5_DELIRIUM				4381	469981
V Mental and behavioural disorders (F5_)	Mental and behavioural disorders due to cocaine				F5_COCAINE				54	491508
V Mental and behavioural disorders (F5_)	Mental and behavioural disorders due to cannabinoids				F5_CANNABIS				1168	491508
V Mental and behavioural disorders (F5_)	Bulimia nervosa (incl. atypical)				F5_BULIMIA				1392	484901
V Mental and behavioural disorders (F5_)	Bipolar affective disorders				F5_BIPO				8946	434831
V Mental and behavioural disorders (F5_)	Behavioural and emotional disorders with onset usually occurring in childhood and adolescence				F5_BEHEMOCHILD				9640	490708
V Mental and behavioural disorders (F5_)	Behavioural syndromes associated with physiological disturbances and physical factors				F5_BEHAVE				15447	484901
V Mental and behavioural disorders (F5_)	Anxious personality disorder				F5_ANXPER				730	486464
V Mental and behavioural disorders (F5_)	Other anxiety disorders				F5_ANXIETY				24643	444414
V Mental and behavioural disorders (F5_)	Anorexia (incl.atypical)				F5_ANOREX				2621	484901
V Mental and behavioural disorders (F5_)	Anankastic personality disorder				F5_ANAPER				1468	486464
V Mental and behavioural disorders (F5_)	Dementia in Alzheimer disease				F5_ALZHDEMENT				7968	469981
V Mental and behavioural disorders (F5_)	All anxiety disorders				F5_ALLANXIOUS				35875	444414
V Mental and behavioural disorders (F5_)	Alcohol dependence				F5_ALCOHOL_DEPENDENCE				12599	468475
V Mental and behavioural disorders (F5_)	Acute alcohol intoxication				F5_ALCOHOLAC				12032	468475
V Mental and behavioural disorders (F5_)	Agoraphobia				F5_AGORAPHOBIA				1290	444414
V Mental and behavioural disorders (F5_)	Disturbance of activity and attention				F5_ADHD				4452	490708
Miscellaneous	not yet classified endpoints	Ever smoker				EVER_SMOKER				145409	150355
III Diseases of the blood and blood-forming organs and certain disorders involving the immune mechanism (D3_)	Eosinophilic disease (BM)				ESOSINOPHIL_DISEASE				546	272877
V Mental and behavioural disorders (F5_)	Erectile dysfunction				ERECTILE_DYSFUNCTION				2886	215272
Alcohol related diseases	Epileptic seizures related to alcohol				EPISEIZALCO				206	500142
VI Diseases of the nervous system (G6_)	Epileptic seizures related to drugs				EPILEPTIC_SEIZU_RELATED_DRUGS				104	500244
I Certain infectious and parasitic diseases (AB1_)	Enteropathogenic Escherichia coli infection				ENTEROPATH_E_COLI				96	492689
I Certain infectious and parasitic diseases (AB1_)	Enterohaemorrhagic Escherichia coli infection				EHEC				53	492689
IV Endocrine	nutritional and metabolic diseases (E4_)	Volume depletion				E4_VOLUME				3729	420066
IV Endocrine	nutritional and metabolic diseases (E4_)	Vitamin D deficiency				E4_VIT_D_DEF				614	467142
IV Endocrine	nutritional and metabolic diseases (E4_)	Deficiency of other B group vitamins				E4_VIT_B_DEF				763	467142
IV Endocrine	nutritional and metabolic diseases (E4_)	Vitamin A deficiency				E4_VIT_A_DEF				160	467142
IV Endocrine	nutritional and metabolic diseases (E4_)	Thyrotoxicosis with toxic single thyroid nodule				E4_THYTOXNOD				301	489345
IV Endocrine	nutritional and metabolic diseases (E4_)	Thyrotoxicosis with toxic multinodular goitre				E4_THYTOXGOITMULT				2149	489345
IV Endocrine	nutritional and metabolic diseases (E4_)	Thyrotoxicosis with diffuse goitre				E4_THYTOXGOITDIF				5996	424208
IV Endocrine	nutritional and metabolic diseases (E4_)	Thyrotoxicosis factitia				E4_THYTOXFAC				107	489345
IV Endocrine	nutritional and metabolic diseases (E4_)	Disorder of thyroid, unspecified				E4_THYROIDNASOTH				446	424208
IV Endocrine	nutritional and metabolic diseases (E4_)	Subacute thyroiditis				E4_THYROIDITSUBAC				1325	424208
IV Endocrine	nutritional and metabolic diseases (E4_)	Thyroiditis, unspecified				E4_THYROIDITNAS				556	424208
IV Endocrine	nutritional and metabolic diseases (E4_)	Drug-induced thyroiditis				E4_THYROIDITDRUG				73	424208
IV Endocrine	nutritional and metabolic diseases (E4_)	Chronic thyroiditis				E4_THYROIDITCHRON				141	424208
IV Endocrine	nutritional and metabolic diseases (E4_)	Autoimmune thyroiditis				E4_THYROIDITAUTOIM				688	424208
IV Endocrine	nutritional and metabolic diseases (E4_)	Acute thyroiditis				E4_THYROIDITACU				143	424208
IV Endocrine	nutritional and metabolic diseases (E4_)	Disorders of the thyroid gland				E4_THYROID				76140	424208
IV Endocrine	nutritional and metabolic diseases (E4_)	Disease of thymus, other/unspecified				E4_THYMUSDISNAS				57	479069
IV Endocrine	nutritional and metabolic diseases (E4_)	Diseases of thymus				E4_THYMUSDIS				89	479069
IV Endocrine	nutritional and metabolic diseases (E4_)	Thyroid crisis or storm				E4_THYCRISIS				85	424208
IV Endocrine	nutritional and metabolic diseases (E4_)	Thiamine deficiency				E4_THIA_DEF				184	467142
IV Endocrine	nutritional and metabolic diseases (E4_)	Testicular dysfunction, other/unspecified				E4_TESTICDYSNAS				146	211289
IV Endocrine	nutritional and metabolic diseases (E4_)	Disorders of sphingolipid metabolism and other lipid storage disorders				E4_SPHINGOLIP				123	420066
IV Endocrine	nutritional and metabolic diseases (E4_)	Sequelae of malnutrition and other nutritional deficiencies				E4_SEQUMAL				78	467142
IV Endocrine	nutritional and metabolic diseases (E4_)	Disorders of puberty, other/unspecified				E4_PUBDISNAS				138	479069
IV Endocrine	nutritional and metabolic diseases (E4_)	Unspecified protein-energy malnutrition				E4_PROTMALNAS				172	499678
IV Endocrine	nutritional and metabolic diseases (E4_)	Protein-energy malnutrition of moderate and mild degree				E4_PROTMALMODMILD				266	499678
IV Endocrine	nutritional and metabolic diseases (E4_)	Precocious puberty				E4_PREPUB				176	479069
IV Endocrine	nutritional and metabolic diseases (E4_)	Precocious central puberty				E4_PRECOXCENTPUB				219	479069
IV Endocrine	nutritional and metabolic diseases (E4_)	Other porphyria				E4_PORPHYNAS				60	420066
IV Endocrine	nutritional and metabolic diseases (E4_)	Disorders of plasma-protein metabolism, not elsewhere classified				E4_PLASMAPROT				242	420066
IV Endocrine	nutritional and metabolic diseases (E4_)	Disorders of pituitary gland, other and/or unspecified				E4_PITUDISNAS				207	479069
IV Endocrine	nutritional and metabolic diseases (E4_)	Disorders of phosphorus metabolism and phosphatases				E4_PHOS_MET				161	420066
IV Endocrine	nutritional and metabolic diseases (E4_)	Polycystic ovarian syndrome, consortium definition				E4_PCOS_CONCORTIUM				42630	239434
IV Endocrine	nutritional and metabolic diseases (E4_)	Polycystic ovarian syndrome, broad definition				E4_PCOS_BROAD				4810	273021
IV Endocrine	nutritional and metabolic diseases (E4_)	Polycystic ovarian syndrome				E4_PCOS				2214	267780
IV Endocrine	nutritional and metabolic diseases (E4_)	Disorders of parathyroid gland				E4_PARATHYRO				8655	479069
IV Endocrine	nutritional and metabolic diseases (E4_)	Disorders of parathyroid gland, other and/or unspecified				E4_PARANAS				234	479069
IV Endocrine	nutritional and metabolic diseases (E4_)	Disorder of pancreatic internal secretion, other and/or unspecified				E4_PANCSECNAS				250	496961
IV Endocrine	nutritional and metabolic diseases (E4_)	Primary ovarian failure				E4_OVARFAIL				655	267780
IV Endocrine	nutritional and metabolic diseases (E4_)	Ovarian dysfunction, other/unspecified				E4_OVARDYSNAS				202	267780
IV Endocrine	nutritional and metabolic diseases (E4_)	Ovarian dysfunction				E4_OVARDYS				3045	267780
IV Endocrine	nutritional and metabolic diseases (E4_)	Ovarian dysfunction: androgen excess				E4_ODANDRO				55	267780
IV Endocrine	nutritional and metabolic diseases (E4_)	Extreme obesity with alveolar hypoventilation				E4_OBESITYXTRMALV				1415	468849
IV Endocrine	nutritional and metabolic diseases (E4_)	Obesity, other/unspecified				E4_OBESITYNAS				15896	468849
IV Endocrine	nutritional and metabolic diseases (E4_)	Drug-induced obesity				E4_OBESITYDRUG				316	468849
IV Endocrine	nutritional and metabolic diseases (E4_)	Obesity due to excess calories				E4_OBESITYCAL				22389	468849
IV Endocrine	nutritional and metabolic diseases (E4_)	Obesity				E4_OBESITY				31499	468693
IV Endocrine	nutritional and metabolic diseases (E4_)	Nontoxic goitre/thyroid nodule				E4_NONTOXIC_THYROID				12852	487496
IV Endocrine	nutritional and metabolic diseases (E4_)	Disorder of mineral metabolism, other/unspecified				E4_MINERAL_METNAS				78	420066
IV Endocrine	nutritional and metabolic diseases (E4_)	Disorders of mineral metabolism				E4_MINERAL_MET				3094	420066
IV Endocrine	nutritional and metabolic diseases (E4_)	Disorders of magnesium metabolism				E4_MG_MET				230	420066
IV Endocrine	nutritional and metabolic diseases (E4_)	Magnesium deficiency				E4_MG_DEF				94	467142
IV Endocrine	nutritional and metabolic diseases (E4_)	Metabolic disorder, other/unspecified				E4_METABONAS				102	420066
IV Endocrine	nutritional and metabolic diseases (E4_)	Metabolic disorders				E4_METABOLIA				80282	420066
IV Endocrine	nutritional and metabolic diseases (E4_)	Nutritional marasmus				E4_MARASMUS				55	499678
IV Endocrine	nutritional and metabolic diseases (E4_)	Marasmic kwashiorkor				E4_MARAKWASH				77	499678
IV Endocrine	nutritional and metabolic diseases (E4_)	Malnutrition				E4_MALNUTRITION				670	499678
IV Endocrine	nutritional and metabolic diseases (E4_)	Localized adiposity				E4_LOCALADIP				172	468693
IV Endocrine	nutritional and metabolic diseases (E4_)	Disorder of lipoprotein metabolism, unspecified				E4_LIPOPROTNAS				5471	420066
IV Endocrine	nutritional and metabolic diseases (E4_)	Disorders of lipoprotein metabolism and other lipidaemias				E4_LIPOPROT				59366	420066
IV Endocrine	nutritional and metabolic diseases (E4_)	Lipomatosis, not elsewhere classified				E4_LIPOMATOSIS				96	420066
IV Endocrine	nutritional and metabolic diseases (E4_)	Lipodystrophy, not elsewhere classified				E4_LIPODYST				51	420066
IV Endocrine	nutritional and metabolic diseases (E4_)	Lipoprotein deficiency				E4_LIPODEF				68	420066
IV Endocrine	nutritional and metabolic diseases (E4_)	Lactose intolerance, other/unspecified				E4_LACTONAS				1020	420066
IV Endocrine	nutritional and metabolic diseases (E4_)	Congenital lactase deficiency				E4_LACTOCON				84	420066
IV Endocrine	nutritional and metabolic diseases (E4_)	Kwashiorkor				E4_KWASHIORKOR				53	499678
IV Endocrine	nutritional and metabolic diseases (E4_)	Disorders of iron metabolism				E4_IRON_MET				477	420066
IV Endocrine	nutritional and metabolic diseases (E4_)	Hypothyroidism, strict autoimmune				E4_HYTHY_AI_STRICT				54752	362639
IV Endocrine	nutritional and metabolic diseases (E4_)	Hypothyroidism, autoimmune, DX-based				E4_HYTHY_AI_DX				133	499660
IV Endocrine	nutritional and metabolic diseases (E4_)	Hypothyroidism due to medicaments and other exogenous substances				E4_HYTHYSUBS				367	424208
IV Endocrine	nutritional and metabolic diseases (E4_)	Postinfectious hypothyroidism				E4_HYTHYPOSTINF				199	424208
IV Endocrine	nutritional and metabolic diseases (E4_)	Hypothalamic dysfunction, including iatrogenic, not elsewhere classified				E4_HYPOTHALDYSF				67	479069
IV Endocrine	nutritional and metabolic diseases (E4_)	Hypopituitarism				E4_HYPOPIT				2665	479069
IV Endocrine	nutritional and metabolic diseases (E4_)	Hypoparathyroidism				E4_HYPOPARA				1249	479069
IV Endocrine	nutritional and metabolic diseases (E4_)	Hypo-osmolality and hyponatraemia				E4_HYPOOSMNAT				7130	420066
IV Endocrine	nutritional and metabolic diseases (E4_)	Hypokalaemia				E4_HYPOKALAEMIA				4638	420066
IV Endocrine	nutritional and metabolic diseases (E4_)	Drug-induced hypoglycaemia without coma				E4_HYPODRUG				575	496961
IV Endocrine	nutritional and metabolic diseases (E4_)	Nondiabetic hypoglycaemic coma				E4_HYPOCOMA				143	496961
IV Endocrine	nutritional and metabolic diseases (E4_)	Hyperuricaemia without signs of inflammatory arthritis and tophaceous disease				E4_HYPERURI				157	420066
IV Endocrine	nutritional and metabolic diseases (E4_)	Hyperprolactinaemia, drug-induced				E4_HYPERPRO_ADVERSE				196	500152
IV Endocrine	nutritional and metabolic diseases (E4_)	Hyperprolactinaemia				E4_HYPERPRO				1330	479069
IV Endocrine	nutritional and metabolic diseases (E4_)	Hyperfunction of pituitary gland, other and/or unspecified				E4_HYPERPITNAS				58	479069
IV Endocrine	nutritional and metabolic diseases (E4_)	Hyperfunction of pituitary gland				E4_HYPERPIT				1917	479069
IV Endocrine	nutritional and metabolic diseases (E4_)	Hyperparathyroidism				E4_HYPERPARA				7591	479069
IV Endocrine	nutritional and metabolic diseases (E4_)	Hyperosmolality and hypernatraemia				E4_HYPEROSMHNAT				455	420066
IV Endocrine	nutritional and metabolic diseases (E4_)	Hyperlipidaemia, other/unspecified				E4_HYPERLIPNAS				17615	420066
IV Endocrine	nutritional and metabolic diseases (E4_)	Mixed hyperlipidaemia				E4_HYPERLIPMIX				1495	420066
IV Endocrine	nutritional and metabolic diseases (E4_)	Hyperkalaemia				E4_HYPERKALAEMIA				2019	420066
IV Endocrine	nutritional and metabolic diseases (E4_)	Pure hyperglyceridaemia				E4_HYPERGLYCER				789	420066
IV Endocrine	nutritional and metabolic diseases (E4_)	Hyperchylomicronaemia				E4_HYPERCHYLO				70	420066
IV Endocrine	nutritional and metabolic diseases (E4_)	Pure hypercholesterolaemia				E4_HYPERCHOL				42985	420066
IV Endocrine	nutritional and metabolic diseases (E4_)	Sequelae of hyperalimentation				E4_HYPERALISEQ				56	468693
IV Endocrine	nutritional and metabolic diseases (E4_)	Other hyperalimentation				E4_HYPERALI				107	468693
IV Endocrine	nutritional and metabolic diseases (E4_)	Hyperaldosteronism				E4_HYPERALDO				931	479069
IV Endocrine	nutritional and metabolic diseases (E4_)	Graves disease, strict definition				E4_GRAVES_STRICT				3962	496386
IV Endocrine	nutritional and metabolic diseases (E4_)	Graves ophthalmopathy, strict				E4_GRAVES_OPHT_STRICT				753	499595
IV Endocrine	nutritional and metabolic diseases (E4_)	Nontoxic single thyroid nodule				E4_GOITRENOD				2775	424208
IV Endocrine	nutritional and metabolic diseases (E4_)	Other and/or unspecified nontoxic goitre				E4_GOITRENAS				3151	424208
IV Endocrine	nutritional and metabolic diseases (E4_)	Nontoxic multinodular goitre				E4_GOITREMULTINOD				8337	424208
IV Endocrine	nutritional and metabolic diseases (E4_)	Nontoxic diffuse goitre				E4_GOITREDIFF				1147	424208
IV Endocrine	nutritional and metabolic diseases (E4_)	Other disorders of glucose regulation and pancreatic internal secretion				E4_GLUCOPANCREAS				3387	496961
IV Endocrine	nutritional and metabolic diseases (E4_)	Fluid overload				E4_FLUIDOVER				96	420066
IV Endocrine	nutritional and metabolic diseases (E4_)	Other disorders of electrolyte and fluid balance, not elsewhere classified				E4_FLUIDELECTRONAS				307	420066
IV Endocrine	nutritional and metabolic diseases (E4_)	Other disorders of fluid, electrolyte and acid-base balance				E4_FLUIDELECTRO				13550	420066
IV Endocrine	nutritional and metabolic diseases (E4_)	Familial hypercholesterolemia, with ischemic heart disease				E4_FH_IHD				3596	416260
IV Endocrine	nutritional and metabolic diseases (E4_)	Familial hypercholesterolemia				E4_FH				6545	420066
IV Endocrine	nutritional and metabolic diseases (E4_)	Iron deficiency				E4_FE_DEF				787	467142
IV Endocrine	nutritional and metabolic diseases (E4_)	Postprocedural endocrine and metabolic disorders, not elsewhere classified				E4_ENDOMETPOSTOP				5016	420066
IV Endocrine	nutritional and metabolic diseases (E4_)	Disorders of other endocrine glands				E4_ENDOGLAND				21279	479069
IV Endocrine	nutritional and metabolic diseases (E4_)	Endocrine disorders, other/unspecified				E4_ENDODISNAS				721	479069
IV Endocrine	nutritional and metabolic diseases (E4_)	Other endocrine disorders				E4_ENDODIS				2056	479069
IV Endocrine	nutritional and metabolic diseases (E4_)	Disorders of endocrine glands in diseases classified elsewhere				E4_ENDINOTH				61	479069
IV Endocrine	nutritional and metabolic diseases (E4_)	Polyglandular dysfunction				E4_DYSPOLYGL				87	479069
IV Endocrine	nutritional and metabolic diseases (E4_)	Disorders of puberty				E4_DISPUB				585	479069
IV Endocrine	nutritional and metabolic diseases (E4_)	Diabetes insipidus				E4_DIABINSIPIDUS				315	479069
IV Endocrine	nutritional and metabolic diseases (E4_)	Delayed puberty				E4_DELPUB				310	479069
IV Endocrine	nutritional and metabolic diseases (E4_)	Cushing syndrome				E4_CUSHING				391	479069
IV Endocrine	nutritional and metabolic diseases (E4_)	Congenital iodine-deficiency syndrome/hypothyroidism				E4_CONGEIOD				1101	424208
IV Endocrine	nutritional and metabolic diseases (E4_)	Carcinoid syndrome				E4_CARCISDR				305	479069
IV Endocrine	nutritional and metabolic diseases (E4_)	Disorder of carbohydrate metabolism, other/unspecified				E4_CARBONAS				116	420066
IV Endocrine	nutritional and metabolic diseases (E4_)	Other disorders of carbohydrate metabolism				E4_CARBO				167	420066
IV Endocrine	nutritional and metabolic diseases (E4_)	Autoimmune polyglandular failure				E4_AUTOPOLYFAI				51	479069
IV Endocrine	nutritional and metabolic diseases (E4_)	Atrophy of thyroid (acquired)				E4_ATROTHY				50	424208
IV Endocrine	nutritional and metabolic diseases (E4_)	Disorders of aromatic amino-acid metabolism				E4_AROMAMINO				111	420066
IV Endocrine	nutritional and metabolic diseases (E4_)	Secondary systemic amyloidosis				E4_AMYL_SCNDSYST				103	420066
IV Endocrine	nutritional and metabolic diseases (E4_)	Organ-limited amyloidosis				E4_AMYL_ORGAN				133	420066
IV Endocrine	nutritional and metabolic diseases (E4_)	Amyloidosis, other/unspecified				E4_AMYLNAS				573	420066
IV Endocrine	nutritional and metabolic diseases (E4_)	Disorders of amino-acid transport				E4_AMINOTRANSPORT				59	420066
IV Endocrine	nutritional and metabolic diseases (E4_)	Other disorders of amino-acid metabolism				E4_AMINO				163	420066
IV Endocrine	nutritional and metabolic diseases (E4_)	Adrenogenital disorders				E4_ADRENOGEN				154	479069
IV Endocrine	nutritional and metabolic diseases (E4_)	Disorders of adrenal gland, other and/or unspecified				E4_ADRENAS				167	479069
IV Endocrine	nutritional and metabolic diseases (E4_)	Adrenomedullary hyperfunction				E4_ADREMEDHYPER				100	479069
IV Endocrine	nutritional and metabolic diseases (E4_)	Other adrenocortical overactivity				E4_ADREACT				207	479069
IV Endocrine	nutritional and metabolic diseases (E4_)	Adrenocortical insufficiency				E4_ADDISON				1267	479069
IV Endocrine	nutritional and metabolic diseases (E4_)	Acromegaly and pituitary gigantism				E4_ACROMEG				235	479069
IV Endocrine	nutritional and metabolic diseases (E4_)	Acidosis				E4_ACIDOSIS				670	420066
XI Diseases of the digestive system (K11_)	Duodenal ulcer - Unspecified as acute or chronic, without haemorrhage or perforation, drug-induced				DUODENAL_ULCER_UNSPE_ACUTE_CHRONIC_WO_HAEMORRHAGE_PERFORATION				132	500216
XI Diseases of the digestive system (K11_)	Duodenal ulcer - Acute with haemorrhage, drug-induced				DUODENAL_ULCER_ACUTE_W_HAEMORRHAGE				57	500291
VII Diseases of the eye and adnexa (H7_)	Dry age-related macular degeneration (includes geographic atrophy)				DRY_AMD				8570	329258
XIII Diseases of the musculoskeletal system and connective tissue (M13_)	Drug-induced systemic lupus erythematosus				DRUGADVERS_SYSTEMIC_LUPUS_ERYTHEMAT				234	500114
XIII Diseases of the musculoskeletal system and connective tissue (M13_)	Drug-induced osteoporosis				DRUGADVERS_OSTEOPO				389	499959
III Diseases of the blood and blood-forming organs and certain disorders involving the immune mechanism (D3_)	Drug-induced neutropenia				DRUGADVERS_NEUTROPENIA				2547	497801
X Diseases of the respiratory system (J10_)	Drug-induced interstitial lung disorders, unspecified				DRUGADVERS_INTERSTITIAL_LUNG_DISORD_UNSPE				58	500290
XIII Diseases of the musculoskeletal system and connective tissue (M13_)	Drug-induced gout				DRUGADVERS_GOUT				154	500194
VI Diseases of the nervous system (G6_)	Drug-induced dystonia				DRUGADVERS_DYSTON				106	500242
VII Diseases of the eye and adnexa (H7_)	Drug-induced cataract				DRUGADVERS_CATAR				802	499546
III Diseases of the blood and blood-forming organs and certain disorders involving the immune mechanism (D3_)	Drug-induced aplastic anaemia				DRUGADVERS_APLAST_ANAEM				51	500297
IV Endocrine	nutritional and metabolic diseases (E4_)	Drug-induced adrenocortical insufficiency				DRUGADVERS_ADRENOCORTICAL_INSUFFICIENCY				581	499767
XI Diseases of the digestive system (K11_)	Drug-induced acute pancreatitis				DRUGADVERS_ACUTE_PANCREATIT				53	500295
Diabetes endpoints	Diabetic retinopathy, strict definition				DM_RETINOPATHY_STRICT				6833	82271
Diabetes endpoints	Diabetic retinopathy (more control exclusions)				DM_RETINOPATHY_EXMORE				14142	59084
Diabetes endpoints	Diabetic retinopathy				DM_RETINOPATHY				14142	82287
Diabetes endpoints	Diabetic nephropathy (more control exclusions)				DM_NEPHROPATHY_EXMORE				5579	59084
Diabetes endpoints	Diabetic nephropathy				DM_NEPHROPATHY				5579	90951
Diabetes endpoints	Neovascular glaucoma				DM_NEOVASCULAR_GLAUCOMA				1494	485314
Diabetes endpoints	Diabetic maculopathy				DM_MACULOPATHY				4603	82287
Rheuma endpoints	Dermatopolymyositis (FG)				DERMATOPOLY_FG				500	374317
III Diseases of the blood and blood-forming organs and certain disorders involving the immune mechanism (D3_)	Other and unspecified disorders of white blood cells				D3_WHITEBLOODCELLNAS				1414	491224
III Diseases of the blood and blood-forming organs and certain disorders involving the immune mechanism (D3_)	Von Willebrand disease				D3_VONVILLEBRAND				473	492275
III Diseases of the blood and blood-forming organs and certain disorders involving the immune mechanism (D3_)	Thrombocytopenia, unspecified				D3_THROMBOCYTOPENIANAS				2567	492275
III Diseases of the blood and blood-forming organs and certain disorders involving the immune mechanism (D3_)	Other and unspecified diseases of spleen				D3_SPLEENNAS				136	491224
III Diseases of the blood and blood-forming organs and certain disorders involving the immune mechanism (D3_)	Diseases of spleen				D3_SPLEENDISEASE				580	491224
III Diseases of the blood and blood-forming organs and certain disorders involving the immune mechanism (D3_)	Secondary sideroblastic anaemia				D3_SIDEROANASCND				101	479581
III Diseases of the blood and blood-forming organs and certain disorders involving the immune mechanism (D3_)	Other sideroblastic anaemias				D3_SIDEROANAMIEAOTHER				132	479581
III Diseases of the blood and blood-forming organs and certain disorders involving the immune mechanism (D3_)	Sickle-cell disorders				D3_SICKLECELLDIS				72	499230
III Diseases of the blood and blood-forming organs and certain disorders involving the immune mechanism (D3_)	Secondary thrombocytopenia				D3_SCNDTHROMBOCYTOPENIA				405	492275
III Diseases of the blood and blood-forming organs and certain disorders involving the immune mechanism (D3_)	Secondary polycythaemia				D3_SCNDPOLYCYTHAEMIA				809	491224
III Diseases of the blood and blood-forming organs and certain disorders involving the immune mechanism (D3_)	Severe combined immunodeficiency [SCID] with reticular dysgenesis				D3_SCIDA				104	492311
III Diseases of the blood and blood-forming organs and certain disorders involving the immune mechanism (D3_)	Sarcoidosis				D3_SARCOIDOSIS				5411	492311
III Diseases of the blood and blood-forming organs and certain disorders involving the immune mechanism (D3_)	Qualitative platelet defects				D3_QUALIPATELETDEF				131	492275
III Diseases of the blood and blood-forming organs and certain disorders involving the immune mechanism (D3_)	Purpura and other haemorrhagic conditions				D3_PURPURA_AND3_OTHER_HAEMORRHAGIC				5340	492275
III Diseases of the blood and blood-forming organs and certain disorders involving the immune mechanism (D3_)	Other nonthrombocytopenic purpura				D3_OTHNONTHROMBOCYTOPENPURPURA				298	492275
III Diseases of the blood and blood-forming organs and certain disorders involving the immune mechanism (D3_)	Other haemoglobinopathies				D3_OTHHAEMOGLOPAT				57	499230
III Diseases of the blood and blood-forming organs and certain disorders involving the immune mechanism (D3_)	Other disorders of white blood cells				D3_OTHERWHITECELL				1966	491224
III Diseases of the blood and blood-forming organs and certain disorders involving the immune mechanism (D3_)	Other diseases of blood and blood-forming organs				D3_OTHERBLOOD				2517	491224
III Diseases of the blood and blood-forming organs and certain disorders involving the immune mechanism (D3_)	Other and unspecified aplastic anaemias				D3_OTHERAPLASTICANAEMIA				374	479581
III Diseases of the blood and blood-forming organs and certain disorders involving the immune mechanism (D3_)	Other specified diseases with participation of lymphoreticular and reticulohistiocytic tissue				D3_OTHDISLYMPHORETANDRETICULOHIST				114	491224
III Diseases of the blood and blood-forming organs and certain disorders involving the immune mechanism (D3_)	Other nutritional anaemias				D3_NUTRIANAEMIAOTHER				360	477015
III Diseases of the blood and blood-forming organs and certain disorders involving the immune mechanism (D3_)	Nonhereditary hypogammaglobulinemia				D3_NONHEREDHYPOGAMMA				364	492311
III Diseases of the blood and blood-forming organs and certain disorders involving the immune mechanism (D3_)	Haemolytic-uraemic syndrome				D3_NONAIHA_OTHER				84	499230
III Diseases of the blood and blood-forming organs and certain disorders involving the immune mechanism (D3_)	Other nonautoimmune haemolytic anaemias				D3_NOCT_HAEMOGLOBINURIA				55	499230
III Diseases of the blood and blood-forming organs and certain disorders involving the immune mechanism (D3_)	Nezelof syndrome				D3_NEFELOF				149	492311
III Diseases of the blood and blood-forming organs and certain disorders involving the immune mechanism (D3_)	Kela reimbursement Agammaglobulinemia (D80-84)				D3_KELA_IMMUDEF				287	492311
III Diseases of the blood and blood-forming organs and certain disorders involving the immune mechanism (D3_)	Idiopathic thrombocytopenic purpura				D3_ITP				1064	492275
III Diseases of the blood and blood-forming organs and certain disorders involving the immune mechanism (D3_)	Infarction of spleen				D3_INFARCTSPLEEN				186	491224
III Diseases of the blood and blood-forming organs and certain disorders involving the immune mechanism (D3_)	Certain disorders involving the immune mechanism				D3_IMMUNEMECHANISM				8037	492311
III Diseases of the blood and blood-forming organs and certain disorders involving the immune mechanism (D3_)	Immunodeficiency associated with other major defects				D3_IMMUDEFWITHMAJORDEF				88	492311
III Diseases of the blood and blood-forming organs and certain disorders involving the immune mechanism (D3_)	Other immunodeficiencies				D3_IMMUDEFOTHER				381	492311
III Diseases of the blood and blood-forming organs and certain disorders involving the immune mechanism (D3_)	Other or unspecified immunodeficiency				D3_IMMUDEFNAS				126	492311
III Diseases of the blood and blood-forming organs and certain disorders involving the immune mechanism (D3_)	Other and unspecified immunodeficiencies with predominantly antibody defects				D3_IMMUDEFANTIBODYNAS				425	492311
III Diseases of the blood and blood-forming organs and certain disorders involving the immune mechanism (D3_)	Immunodeficiencies				D3_IMMUDEF				1747	498601
III Diseases of the blood and blood-forming organs and certain disorders involving the immune mechanism (D3_)	Hypersplenism				D3_HYPERSPLENISM				142	491224
III Diseases of the blood and blood-forming organs and certain disorders involving the immune mechanism (D3_)	Hereditary deficiency of other clotting factors				D3_HEREDOTHCLOFACTORS				310	492275
III Diseases of the blood and blood-forming organs and certain disorders involving the immune mechanism (D3_)	Hereditary hypogammaglobulinemia				D3_HEREDHYPOGAMMA				126	492311
III Diseases of the blood and blood-forming organs and certain disorders involving the immune mechanism (D3_)	Hereditary factor VIII deficiency				D3_HEREDFVIIIDEF				95	492275
III Diseases of the blood and blood-forming organs and certain disorders involving the immune mechanism (D3_)	Other and unspecified haemorrhagic conditions				D3_HAEMORRHAGICNAS				553	492275
III Diseases of the blood and blood-forming organs and certain disorders involving the immune mechanism (D3_)	Haemorrhagic disorder due to circulating anticoagulants				D3_HAEMORRHAGCIRGUANTICO				389	492275
III Diseases of the blood and blood-forming organs and certain disorders involving the immune mechanism (D3_)	Haemolytic anaemias				D3_HAEMOLYTICANAEMIA				1118	499230
III Diseases of the blood and blood-forming organs and certain disorders involving the immune mechanism (D3_)	Familial erythrocytosis				D3_FAMIERYTHROCYTOCIS				177	491224
III Diseases of the blood and blood-forming organs and certain disorders involving the immune mechanism (D3_)	Disseminated intravascular coagulation [defibrination syndrome]				D3_DISSEINTRAVASCCOAG				103	492275
III Diseases of the blood and blood-forming organs and certain disorders involving the immune mechanism (D3_)	Selective deficiency of immunoglobulin G [IgG] subclasses				D3_DEF_IGG				237	492311
III Diseases of the blood and blood-forming organs and certain disorders involving the immune mechanism (D3_)	Cyst of spleen				D3_CYSTSPLEEN				65	491224
III Diseases of the blood and blood-forming organs and certain disorders involving the immune mechanism (D3_)	Common variable immunodeficiency with predominant abnormalities of B-cell numbers and function				D3_CVID_BCELL				82	492311
III Diseases of the blood and blood-forming organs and certain disorders involving the immune mechanism (D3_)	Other or unspecified common variable immunodeficiency				D3_CVIDNAS				118	492311
III Diseases of the blood and blood-forming organs and certain disorders involving the immune mechanism (D3_)	Common variable immunodeficiency				D3_CVID				216	492311
III Diseases of the blood and blood-forming organs and certain disorders involving the immune mechanism (D3_)	Cryoglobulinemia				D3_CRYOGLOBU				53	492311
III Diseases of the blood and blood-forming organs and certain disorders involving the immune mechanism (D3_)	Defects in the complement system				D3_COMPLEMENTDEF				237	492311
[truncated: 471 more rows]
