# Supplementary material for: Dominant negative ADA2 mutations cause ADA2 deficiency in heterozygous carriers
Source: J Exp Med. 2025 Aug 27;222(11):e20250499. doi: 10.1084/jem.20250499 (PMC12382605; doi:10.1084/jem.20250499)
Supplement: Table S13 — shows ADA2 pLOF variants included in pheWAS of BioMe Biobank and UK Biobank. [file jem_20250499_tables13.xlsx]

## Sheet: Supplemental Table 13
Table S13. ADA2 pLOF variants included in PheWAS of BioMe BioBank and UK Biobank
GRCh38_position	Effect	HGVSc	HGVSp	Included in PheWAS
22:17181520:CT:C	frameshift_variant	c.1498del	p.Arg500AspfsTer6	UK Biobank
22:17181565:A:G	missense_variant	c.1454T>C	p.Leu485Pro	UK Biobank
22:17181821:T:C	missense_variant&splice_region_variant	c.1441A>G	p.Lys481Glu	UK Biobank
22:17181835:G:A	missense_variant	c.1427C>T	p.Ala476Val	UK Biobank
22:17181839:G:T	missense_variant	c.1423C>A	p.Leu475Met	UK Biobank
22:17181853:C:G	missense_variant	c.1409G>C	p.Arg470Thr	UK Biobank
22:17181858:GTCAGCCT:G	frameshift_variant	c.1397_1403del	p.Lys466ThrfsTer2	BioMe
22:17181871:C:T	missense_variant	c.1391G>A	p.Gly464Glu	BioMe
22:17181874:C:T	missense_variant	c.1388G>A	p.Gly463Glu	UK Biobank
22:17181877:A:G	missense_variant	c.1385T>C	p.Ile462Thr	BioMe&UK Biobank
22:17181882:C:A	missense_variant	c.1380G>T	p.Met460Ile	UK Biobank
22:17181882:C:G	missense_variant	c.1380G>C	p.Met460Ile	BioMe&UK Biobank
22:17181883:A:T	missense_variant	c.1379T>A	p.Met460Lys	UK Biobank
22:17181889:A:T	missense_variant	c.1373T>A	p.Val458Asp	BioMe&UK Biobank
22:17181890:C:A	missense_variant	c.1372G>T	p.Val458Phe	BioMe
22:17181901:T:C	missense_variant	c.1361A>G	p.Asp454Gly	UK Biobank
22:17181904:T:C	missense_variant	c.1358A>G	p.Tyr453Cys	BioMe&UK Biobank
22:17181913:C:A	missense_variant	c.1349G>T	p.Gly450Val	UK Biobank
22:17181913:C:G	missense_variant	c.1349G>C	p.Gly450Ala	BioMe
22:17181913:C:T	missense_variant	c.1349G>A	p.Gly450Asp	UK Biobank
22:17181914:C:A	missense_variant	c.1348G>T	p.Gly450Cys	UK Biobank
22:17181914:C:T	missense_variant	c.1348G>A	p.Gly450Ser	UK Biobank
22:17181948:G:C	missense_variant	c.1314C>G	p.Ile438Met	BioMe
22:17181949:A:T	missense_variant	c.1313T>A	p.Ile438Asn	BioMe
22:17181959:G:C	missense_variant	c.1303C>G	p.Pro435Ala	BioMe&UK Biobank
22:17181973:A:C	missense_variant	c.1289T>G	p.Met430Arg	UK Biobank
22:17181989:G:C	missense_variant	c.1273C>G	p.Pro425Ala	UK Biobank
22:17181993:G:C	missense_variant	c.1269C>G	p.Asn423Lys	UK Biobank
22:17181997:C:A	missense_variant	c.1265G>T	p.Arg422Met	UK Biobank
22:17182010:C:A	missense_variant	c.1252G>T	p.Val418Leu	UK Biobank
22:17182022:C:T	missense_variant&splice_region_variant	c.1240G>A	p.Val414Met	UK Biobank
22:17182611:G:C	missense_variant	c.1232C>G	p.Ser411Cys	UK Biobank
22:17182617:G:A	missense_variant	c.1226C>T	p.Pro409Leu	BioMe&UK Biobank
22:17182634:G:C	missense_variant	c.1209C>G	p.Ile403Met	BioMe
22:17182635:A:G	missense_variant	c.1208T>C	p.Ile403Thr	UK Biobank
22:17182647:C:T	stop_gained	c.1196G>A	p.Trp399Ter	UK Biobank
22:17182669:G:C	missense_variant	c.1174C>G	p.Pro392Ala	BioMe
22:17182672:G:A	missense_variant	c.1171C>T	p.His391Tyr	BioMe
22:17182679:C:G	missense_variant	c.1164G>C	p.Leu388Phe	UK Biobank
22:17182681:A:C	missense_variant	c.1162T>G	p.Leu388Val	UK Biobank
22:17182696:C:T	missense_variant	c.1147G>A	p.Gly383Ser	BioMe&UK Biobank
22:17182697:G:C	missense_variant	c.1146C>G	p.Ile382Met	BioMe
22:17182702:T:C	missense_variant	c.1141A>G	p.Arg381Gly	BioMe
22:17182709:G:T	missense_variant	c.1134C>A	p.Asn378Lys	UK Biobank
22:17182713:A:G	missense_variant	c.1130T>C	p.Leu377Pro	UK Biobank
22:17182728:A:G	missense_variant	c.1115T>C	p.Leu372Pro	UK Biobank
22:17182731:A:G	missense_variant	c.1112T>C	p.Ile371Thr	BioMe
22:17182733:G:T	missense_variant	c.1110C>A	p.Asn370Lys	UK Biobank
22:17182750:T:G	missense_variant	c.1093A>C	p.Thr365Pro	BioMe
22:17182757:C:A	missense_variant	c.1086G>T	p.Trp362Cys	UK Biobank
22:17182760:G:C	missense_variant&splice_region_variant	c.1083C>G	p.Asp361Glu	UK Biobank
22:17188335:TCA:T	splice_donor_variant&splice_donor_region_variant&intron_variant	c.1081+2_1081+3del	.	BioMe
22:17188342:T:C	missense_variant	c.1078A>G	p.Thr360Ala	BioMe&UK Biobank
22:17188344:T:A	missense_variant	c.1076A>T	p.Glu359Val	UK Biobank
22:17188348:C:T	missense_variant	c.1072G>A	p.Gly358Arg	UK Biobank
22:17188351:C:T	missense_variant	c.1069G>A	p.Ala357Thr	UK Biobank
22:17188363:A:G	missense_variant	c.1057T>C	p.Tyr353His	UK Biobank
22:17188368:A:T	missense_variant	c.1052T>A	p.Leu351Gln	UK Biobank
22:17188390:G:A	missense_variant	c.1030C>T	p.Pro344Ser	BioMe
22:17188419:A:G	missense_variant	c.1001T>C	p.Leu334Ser	BioMe
22:17188427:GC:G	frameshift_variant	c.992del	p.Gly331AlafsTer11	UK Biobank
22:17188435:C:T	missense_variant	c.985G>A	p.Asp329Asn	BioMe
22:17188441:GC:G	frameshift_variant	c.978del	p.His327MetfsTer15	UK Biobank
22:17188443:C:T	missense_variant	c.977G>A	p.Gly326Glu	UK Biobank
22:17188444:C:T	missense_variant	c.976G>A	p.Gly326Arg	BioMe&UK Biobank
22:17188447:C:T	missense_variant&splice_region_variant	c.973G>A	p.Val325Met	UK Biobank
22:17188449:T:C	splice_acceptor_variant	c.973-2A>G	.	BioMe&UK Biobank
22:17189941:C:G	splice_donor_variant	c.972+1G>C	.	BioMe
22:17189980:G:A	stop_gained	c.934C>T	p.Arg312Ter	UK Biobank
22:17189983:GC:G	frameshift_variant	c.930del	p.Leu311SerfsTer31	BioMe
22:17189988:A:G	missense_variant	c.926T>C	p.Met309Thr	BioMe
22:17189998:G:A	stop_gained	c.916C>T	p.Arg306Ter	UK Biobank
22:17191681:A:G	splice_donor_variant	c.881+2T>C	.	UK Biobank
22:17191692:G:A	missense_variant	c.872C>T	p.Ser291Leu	UK Biobank
22:17191710:C:G	missense_variant	c.854G>C	p.Gly285Ala	UK Biobank
22:17191710:C:T	missense_variant	c.854G>A	p.Gly285Glu	BioMe&UK Biobank
22:17191782:T:TTATG	stop_gained&frameshift_variant	c.781_782insCATA	p.Asp261AlafsTer2	UK Biobank
22:17191795:C:T	missense_variant	c.769G>A	p.Gly257Arg	UK Biobank
22:17191806:T:C	missense_variant	c.758A>G	p.Tyr253Cys	BioMe
22:17203564:G:A	missense_variant&splice_region_variant	c.752C>T	p.Pro251Leu	BioMe&UK Biobank
22:17203570:A:G	missense_variant	c.746T>C	p.Leu249Pro	BioMe
22:17203579:C:G	missense_variant	c.737G>C	p.Arg246Thr	BioMe
22:17203580:T:C	missense_variant	c.736A>G	p.Arg246Gly	UK Biobank
22:17203581:G:C	missense_variant	c.735C>G	p.Ile245Met	UK Biobank
22:17203588:A:G	missense_variant	c.728T>C	p.Met243Thr	UK Biobank
22:17203609:T:C	missense_variant	c.707A>G	p.Tyr236Cys	BioMe&UK Biobank
22:17203614:C:A	missense_variant	c.702G>T	p.Glu234Asp	UK Biobank
22:17203614:C:G	missense_variant	c.702G>C	p.Glu234Asp	UK Biobank
22:17203628:G:A	missense_variant	c.688C>T	p.Arg230Trp	UK Biobank
22:17203648:A:G	missense_variant	c.668T>C	p.Val223Ala	UK Biobank
22:17203655:C:T	missense_variant	c.661G>A	p.Ala221Thr	UK Biobank
22:17203684:A:T	missense_variant	c.632T>A	p.Phe211Tyr	UK Biobank
22:17203696:A:C	missense_variant	c.620T>G	p.Phe207Cys	BioMe&UK Biobank
22:17203697:A:C	missense_variant	c.619T>G	p.Phe207Val	UK Biobank
22:17203697:A:G	missense_variant	c.619T>C	p.Phe207Leu	UK Biobank
22:17203705:C:A	missense_variant	c.611G>T	p.Trp204Leu	UK Biobank
22:17203718:G:C	missense_variant	c.598C>G	p.Gln200Glu	UK Biobank
22:17203738:G:A	missense_variant	c.578C>T	p.Pro193Leu	BioMe
22:17203754:G:C	missense_variant	c.562C>G	p.Leu188Val	BioMe&UK Biobank
22:17207070:C:T	splice_donor_variant	c.542+1G>A	.	UK Biobank
22:17207096:G:A	stop_gained	c.517C>T	p.Gln173Ter	UK Biobank
22:17207107:C:T	missense_variant	c.506G>A	p.Arg169Gln	BioMe&UK Biobank
22:17207108:G:A	missense_variant	c.505C>T	p.Arg169Trp	UK Biobank
22:17207122:A:G	missense_variant	c.491T>C	p.Leu164Pro	UK Biobank
22:17207136:A:T	stop_gained	c.477T>A	p.Cys159Ter	BioMe
22:17207138:A:G	missense_variant	c.475T>C	p.Cys159Arg	UK Biobank
22:17207198:T:G	missense_variant	c.415A>C	p.Thr139Pro	UK Biobank
22:17207203:C:A	missense_variant	c.410G>T	p.Cys137Phe	UK Biobank
22:17207204:A:G	missense_variant	c.409T>C	p.Cys137Arg	UK Biobank
22:17207212:C:T	missense_variant	c.401G>A	p.Cys134Tyr	BioMe&UK Biobank
22:17207219:G:A	missense_variant	c.394C>T	p.Pro132Ser	UK Biobank
22:17207219:G:T	missense_variant	c.394C>A	p.Pro132Thr	UK Biobank
22:17207233:T:A	missense_variant	c.380A>T	p.Asn127Ile	UK Biobank
22:17207233:T:C	missense_variant	c.380A>G	p.Asn127Ser	BioMe
22:17207244:C:T	stop_gained	c.369G>A	p.Trp123Ter	UK Biobank
22:17207277:G:C	missense_variant	c.336C>G	p.His112Gln	UK Biobank
22:17207278:T:G	missense_variant	c.335A>C	p.His112Pro	UK Biobank
22:17207279:G:A	missense_variant	c.334C>T	p.His112Tyr	UK Biobank
22:17207288:C:G	missense_variant&splice_region_variant	c.325G>C	p.Ala109Pro	UK Biobank
22:17207288:C:T	missense_variant&splice_region_variant	c.325G>A	p.Ala109Thr	BioMe
22:17207292:T:C	splice_acceptor_variant	c.323-2A>G	.	UK Biobank
22:17209362:G:A	missense_variant	c.316C>T	p.Pro106Ser	UK Biobank
22:17209362:G:C	missense_variant	c.316C>G	p.Pro106Ala	UK Biobank
22:17209376:A:C	missense_variant	c.302T>G	p.Ile101Ser	UK Biobank
22:17209376:A:G	missense_variant	c.302T>C	p.Ile101Thr	UK Biobank
22:17209400:A:G	missense_variant	c.278T>C	p.Ile93Thr	UK Biobank
22:17209425:G:A	missense_variant	c.253C>T	p.His85Tyr	UK Biobank
22:17209510:C:G	missense_variant	c.168G>C	p.Glu56Asp	UK Biobank
22:17209519:GT:G	frameshift_variant	c.158del	p.Asn53ThrfsTer12	UK Biobank
22:17209533:G:GC	frameshift_variant	c.144dup	p.Arg49AlafsTer13	UK Biobank
22:17209533:GC:G	frameshift_variant	c.144del	p.Arg49GlyfsTer4	UK Biobank
22:17209535:C:A	missense_variant	c.143G>T	p.Gly48Val	BioMe&UK Biobank
22:17209538:C:A	missense_variant	c.140G>T	p.Gly47Val	UK Biobank
22:17209538:C:G	missense_variant	c.140G>C	p.Gly47Ala	UK Biobank
22:17209538:C:T	missense_variant	c.140G>A	p.Gly47Glu	UK Biobank
22:17209539:C:A	missense_variant	c.139G>T	p.Gly47Trp	UK Biobank
22:17209539:C:G	missense_variant	c.139G>C	p.Gly47Arg	BioMe&UK Biobank
22:17209539:C:T	missense_variant	c.139G>A	p.Gly47Arg	BioMe&UK Biobank
22:17209540:C:CG	frameshift_variant	c.137_138insC	p.Arg49AlafsTer13	BioMe&UK Biobank
22:17209568:A:G	missense_variant	c.110T>C	p.Leu37Pro	UK Biobank
22:17209580:G:GT	frameshift_variant	c.97dup	p.Thr33AsnfsTer29	BioMe
22:17209676:A:G	start_lost	c.2T>C	p.Met1?	UK Biobank
