# Supplementary material for: Dominant negative ADA2 mutations cause ADA2 deficiency in heterozygous carriers
Source: J Exp Med. 2025 Aug 27;222(11):e20250499. doi: 10.1084/jem.20250499 (PMC12382605; doi:10.1084/jem.20250499)
Supplement: Table S14 — shows gene-based pheWAS of ADA2 pLOFs in BioMe Biobank. [file jem_20250499_tables14.xlsx]

## Sheet: Supplemental Table 14
Table S14. Gene-based PheWAS of ADA2 pLOFs in BioMe BioBank
phecode	trait	trait_group	trait_type	ID	Case_N	Case_MAC	Control_N	Control_MAC	Beta	SE	P	FDR
BI_174	Diseases of spleen	Blood/Immune	Binary	ADA2	133	5	27609	171	1.92853	0.437216	1.02923e-05	0.0187659
BI_174.2	Splenomegaly	Blood/Immune	Binary	ADA2	101	4	27641	172	2.01806	0.480325	2.65208e-05	0.0187659
SO_397.11	Pulsatile tinnitus*	Sense organs	Binary	ADA2	59	3	27683	173	2.26177	0.54119	2.92473e-05	0.0187659
PP_904.3	Antepartum hemorrhage	Pregnancy	Binary	ADA2	69	3	27673	173	2.00942	0.567917	0.000402818	0.159049
DE_675.1	Circumscribed scleroderma	Dermatological	Binary	ADA2	101	3	27641	173	1.93544	0.547978	0.000412472	0.159049
NS_334	Disorders of facial and cranial nerves	Neurological	Binary	ADA2	589	10	27153	166	1.07682	0.322728	0.00084804	0.217615
CA_109.3	Malignant neoplasm of brain	Neoplasms	Binary	ADA2	90	3	27652	173	1.81221	0.543266	0.000850619	0.217615
SS_835	Cytology and pathology findings	Symptoms	Binary	ADA2	508	9	27234	167	1.11245	0.337143	0.000968122	0.217615
RE_460.3	Pulmonary tuberculosis	Respiratory	Binary	ADA2	92	3	27650	173	1.782	0.543164	0.00103521	0.217615
DE_688.3	Pyogenic granuloma of skin and subcutaneous tissue	Dermatological	Binary	ADA2	52	2	27690	174	2.02959	0.627762	0.00122472	0.217615
MS_734.62	Arthralgia of temporomandibular joint	Muscloskeletal	Binary	ADA2	226	5	27516	171	1.41551	0.439584	0.00128143	0.217615
SO_381.4	Exotropia	Sense organs	Binary	ADA2	60	2	27682	174	1.99846	0.628441	0.00147262	0.217615
MS_719.9	Contractures	Muscloskeletal	Binary	ADA2	217	5	27525	171	1.38171	0.437117	0.00157249	0.217615
NS_334.24	Clonic hemifacial spasm*	Neurological	Binary	ADA2	57	2	27685	174	1.98652	0.631885	0.00166772	0.217615
GI_516.4	Gastroparesis	Gastrointestinal	Binary	ADA2	289	6	27453	170	1.26897	0.404211	0.00169306	0.217615
GI_550.22	Chronic cholecystitis	Gastrointestinal	Binary	ADA2	51	2	27691	174	1.95427	0.631347	0.00196548	0.219085
CA_149.3	Benign neoplasm of the parathyroid gland	Neoplasms	Binary	ADA2	68	2	27674	174	1.94848	0.631461	0.00203099	0.219085
EM_202.4	Other specified diabetes*	Endocrine/Metab	Binary	ADA2	472	8	27270	168	1.10209	0.357408	0.0020454	0.219085
BI_168.18	Other nonthrombocytopenic purpura	Blood/Immune	Binary	ADA2	86	2	27656	174	1.92128	0.635753	0.00251064	0.244567
SO_396.9	Unilateral hearing loss	Sense organs	Binary	ADA2	641	10	27101	166	0.978631	0.324169	0.002537	0.244567
CV_417.1	Palpitations	Cardiovascular	Binary	ADA2	3067	31	24675	145	0.598419	0.201705	0.00300916	0.266666
CA_109	Malignant neoplasm of the eye, brain and other parts of central nervous system	Neoplasms	Binary	ADA2	114	3	27628	173	1.6065	0.542119	0.00304287	0.266666
PP_941.5	False labor	Pregnancy	Binary	ADA2	85	3	27657	173	1.69069	0.574452	0.00324914	0.271159
RE_470	Acute bronchiolitis	Respiratory	Binary	ADA2	71	2	27671	174	1.85478	0.632749	0.00337542	0.271159
MS_709.24	Hammer toe	Muscloskeletal	Binary	ADA2	787	11	26955	165	0.8891	0.313465	0.00456312	0.347806
SO_374.91	Transient retinal arterial occlusion [Amaurosis fugax]	Sense organs	Binary	ADA2	81	2	27661	174	1.79402	0.635216	0.00473889	0.347806
NS_334.4	Disorders of oculomotor nerves	Neurological	Binary	ADA2	71	2	27671	174	1.77744	0.631312	0.00487073	0.347806
PP_926	Mental disorders complicating pregnancy, childbirth and the puerperium	Pregnancy	Binary	ADA2	51	2	27691	174	1.82898	0.654665	0.00520994	0.356445
CV_416.412	Atrioventricular block, second degree	Cardiovascular	Binary	ADA2	84	2	27658	174	1.77866	0.638778	0.00536146	0.356445
.	Alpha-1-antitrypsin	.	Quantitative	ADA2	487	3	.	.	-1.60687	0.578295	0.00567594	0.364774
CA_108.5	Malignant neoplasm of the bladder	Neoplasms	Binary	ADA2	156	3	27586	173	1.51693	0.55248	0.00603869	0.372368
PP_912	Venous complications in pregnancy	Pregnancy	Binary	ADA2	67	2	27675	174	1.72042	0.630506	0.00635958	0.372368
DE_688	Granulomatous disorder of the skin	Dermatological	Binary	ADA2	657	9	27085	167	0.921891	0.337946	0.00637352	0.372368
.	Deamidated gliadin antibody (IgA)	.	Quantitative	ADA2	367	1	.	.	2.62811	0.979995	0.00766767	0.423059
SO_377.4	Retinal hemorrhage	Sense organs	Binary	ADA2	82	2	27660	174	1.69387	0.635493	0.00768864	0.423059
.	Beta-2 glycoprotein 1 antibody (IgM)	.	Quantitative	ADA2	365	3	.	.	-1.5736	0.588995	0.00789945	0.423059
DE_683.1	Ingrowing nail	Dermatological	Binary	ADA2	522	8	27220	168	0.948545	0.358617	0.00816894	0.425668
EM_204.1	Impaired fasting glucose	Endocrine/Metab	Binary	ADA2	303	5	27439	171	1.14129	0.43675	0.00897176	0.455199
EM_256.6	Fluid overload	Endocrine/Metab	Binary	ADA2	300	5	27442	171	1.12554	0.43995	0.0105174	0.506664
MB_286.4	Dysthymic disorder	Mental	Binary	ADA2	758	10	26984	166	0.824956	0.323323	0.0107261	0.506664
CA_108	Malignant neoplasm of the urinary tract	Neoplasms	Binary	ADA2	327	5	27415	171	1.13064	0.443403	0.0107745	0.506664
PP_941	Abnormal forces of labor	Pregnancy	Binary	ADA2	109	3	27633	173	1.41308	0.559654	0.0115726	0.530711
SO_374.9	Retinal occlusions	Sense organs	Binary	ADA2	238	4	27504	172	1.22279	0.485816	0.0118364	0.530711
.	Cyclic Citrullinated Peptide (CCP) IgG and IgA	.	Quantitative	ADA2	530	6	.	.	-1.01138	0.402442	0.0122707	0.53768
BI_168.4	Abnormal coagulation profile	Blood/Immune	Binary	ADA2	526	7	27216	169	0.941584	0.379495	0.0130958	0.561082
GU_614.54	Abscess or ulceration of vulva	Genitourinary	Binary	ADA2	135	3	27607	173	1.34999	0.54742	0.0136598	0.572524
RE_488.8	Obesity hypoventilation syndrome [OHS]	Respiratory	Binary	ADA2	88	2	27654	174	1.54887	0.635758	0.0148401	0.581458
GU_620	Noninflammatory disorders of vulva and perineum	Genitourinary	Binary	ADA2	403	6	27339	170	0.997318	0.410721	0.0151734	0.581458
GU_616.1	Endometrial hyperplasia	Genitourinary	Binary	ADA2	141	3	27601	173	1.3276	0.547037	0.0152289	0.581458
GU_593.1	Gross hematuria	Genitourinary	Binary	ADA2	606	8	27136	168	0.864109	0.357423	0.0156228	0.581458
.	pH, arterial	.	Quantitative	ADA2	3506	21	.	.	-0.535312	0.22171	0.0158092	0.581458
.	Dog dander IgE	.	Quantitative	ADA2	654	1	.	.	2.32111	0.972979	0.0173423	0.581458
GI_524.2	Neurogenic bowel	Gastrointestinal	Binary	ADA2	85	2	27657	174	1.50173	0.631634	0.0174292	0.581458
GI_507.2	Cellulitis and abscess of mouth	Gastrointestinal	Binary	ADA2	87	2	27655	174	1.49843	0.63163	0.0176763	0.581458
CV_414.5	Ischemic cardiomyopathy*	Cardiovascular	Binary	ADA2	235	4	27507	172	1.15663	0.487888	0.0177546	0.581458
.	C1 esterase inhibitor (C1-INH)	.	Quantitative	ADA2	78	1	.	.	2.494	1.02575	0.017851	0.581458
SO_397.1	Tinnitus	Sense organs	Binary	ADA2	908	11	26834	165	0.735013	0.31071	0.0180012	0.581458
MS_702.1	Pyogenic arthritis [Septic arthritis]	Muscloskeletal	Binary	ADA2	88	2	27654	174	1.49936	0.6342	0.01807	0.581458
GI_507	Lesions of mouth	Gastrointestinal	Binary	ADA2	680	9	27062	167	0.794683	0.336939	0.0183467	0.581458
EM_236.2	Localized adiposity	Endocrine/Metab	Binary	ADA2	141	3	27601	173	1.26912	0.542889	0.0194018	0.581458
CA_108.41	Malignant neoplasm of kidney, except pelvis	Neoplasms	Binary	ADA2	166	3	27576	173	1.27323	0.544706	0.0194145	0.581458
SO_381.1	Paralytic strabismus [Neurogenic strabismus]	Sense organs	Binary	ADA2	103	2	27639	174	1.48063	0.63381	0.0194872	0.581458
MS_745.2	Fracture of pelvis	Muscloskeletal	Binary	ADA2	50	1	27692	175	1.90505	0.815874	0.0195447	0.581458
GU_604.1	Redundant prepuce and phimosis	Genitourinary	Binary	ADA2	89	2	27653	174	1.51264	0.648116	0.0196006	0.581458
GI_510.5	Dyskinesia of esophagus	Gastrointestinal	Binary	ADA2	94	2	27648	174	1.48166	0.634856	0.0196031	0.581458
DE_688.1	Sarcoidosis	Dermatological	Binary	ADA2	540	7	27202	169	0.875485	0.377671	0.020443	0.589263
SO_387.5	Anisometropia	Sense organs	Binary	ADA2	103	2	27639	174	1.46836	0.6336	0.0204775	0.589263
CA_103.3	Carcinoma in situ of skin	Neoplasms	Binary	ADA2	61	1	27681	175	1.85211	0.809002	0.0220576	0.608378
SO_381	Strabismus	Sense organs	Binary	ADA2	264	4	27478	172	1.09771	0.479489	0.02206	0.608378
CV_411.2	Pericardial effusion (noninflammatory)*	Cardiovascular	Binary	ADA2	175	3	27567	173	1.24121	0.542288	0.0220884	0.608378
NS_348.2	Myelopathies	Neurological	Binary	ADA2	439	6	27303	170	0.921493	0.404412	0.0226909	0.610651
MS_714.31	Idiopathic scoliosis	Muscloskeletal	Binary	ADA2	118	2	27624	174	1.44279	0.633721	0.0228044	0.610651
MB_291	Dissociative and somatoform disorders	Mental	Binary	ADA2	248	4	27494	172	1.08447	0.479945	0.0238485	0.628015
MS_711	Disorder of patella	Muscloskeletal	Binary	ADA2	505	7	27237	169	0.850822	0.377226	0.0241043	0.628015
.	Antithrombin III antigen	.	Quantitative	ADA2	667	3	.	.	-1.34506	0.603916	0.0262726	0.656525
NS_342.1	Paraplegia/Diplegia	Neurological	Binary	ADA2	160	3	27582	173	1.20422	0.542461	0.0264245	0.656525
GU_623.1	Uterine/Uterovaginal prolapse	Genitourinary	Binary	ADA2	443	6	27299	170	0.926233	0.417397	0.0264821	0.656525
SS_807.2	Weakness	Symptoms	Binary	ADA2	2573	24	25169	152	0.500909	0.226129	0.0267494	0.656525
.	Progesterone	.	Quantitative	ADA2	608	5	.	.	0.941876	0.424564	0.0269012	0.656525
MS_705.3	Polymyalgia rheumatica	Muscloskeletal	Binary	ADA2	139	2	27603	174	1.42884	0.648841	0.0276558	0.660571
CA_103.1	Melanomas of skin	Neoplasms	Binary	ADA2	169	2	27573	174	1.42269	0.646449	0.0277522	0.660571
.	Ejection fraction	.	Quantitative	ADA2	11076	64	.	.	0.261968	0.119422	0.0282824	0.664981
.	Cat dander IgE	.	Quantitative	ADA2	624	2	.	.	1.4706	0.67445	0.0296055	0.685673
MS_718.1	Radiculopathy	Muscloskeletal	Binary	ADA2	3887	33	23855	143	0.426522	0.196395	0.0298737	0.685673
CA_108.4	Malignant neoplasm of the kidney	Neoplasms	Binary	ADA2	182	3	27560	173	1.17837	0.544252	0.0303794	0.687232
MS_721.2	Ganglion cyst	Muscloskeletal	Binary	ADA2	340	5	27402	171	0.94183	0.436391	0.03091	0.687232
SO_371.22	Posterior subcapsular polar cataract	Sense organs	Binary	ADA2	98	2	27644	174	1.36865	0.634538	0.031011	0.687232
CV_440.13	Phlebitis and thrombophlebitis	Cardiovascular	Binary	ADA2	179	3	27563	173	1.16588	0.542403	0.0315974	0.69227
NS_334.2	Facial nerve disorders and weakness	Neurological	Binary	ADA2	339	5	27403	171	0.934853	0.437105	0.0324564	0.697598
SS_805	Fever	Symptoms	Binary	ADA2	1776	18	25966	158	0.53074	0.248618	0.0327811	0.697598
DE_660.13	Pityriasis versicolor	Dermatological	Binary	ADA2	230	4	27512	172	1.02447	0.48141	0.0333323	0.697598
ID_092.8	Bacteremia	Infections	Binary	ADA2	253	4	27489	172	1.02265	0.480724	0.0333948	0.697598
DE_668.5	Lichen simplex chronicus	Dermatological	Binary	ADA2	246	4	27496	172	1.02408	0.48209	0.0336497	0.697598
.	Erythropoietin	.	Quantitative	ADA2	687	5	.	.	-0.935144	0.441315	0.0344567	0.699343
.	T helper (2%CD4)	.	Quantitative	ADA2	1403	10	.	.	0.642246	0.303613	0.0345786	0.699343
DE_680.1	Corns and callosities	Dermatological	Binary	ADA2	832	10	26910	166	0.682243	0.324565	0.0355511	0.699343
PP_920	Problems associated with amniotic cavity and membranes	Pregnancy	Binary	ADA2	84	2	27658	174	1.37848	0.657097	0.0359202	0.699343
SO_377	Hemorrhage of the eye	Sense organs	Binary	ADA2	539	7	27203	169	0.795826	0.379927	0.0361996	0.699343
NS_351.1	Anesthesia of skin*	Neurological	Binary	ADA2	1569	3	26173	173	-1.13668	0.54268	0.0362093	0.699343
NS_334.1	Trigeminal nerve disorders [CN5]	Neurological	Binary	ADA2	182	3	27560	173	1.13392	0.541547	0.036273	0.699343
MS_734.6	Temporomandibular joint disorders	Muscloskeletal	Binary	ADA2	374	5	27368	171	0.91262	0.437974	0.0371847	0.699604
SO_387.4	Presbyopia	Sense organs	Binary	ADA2	1611	17	26131	159	0.534069	0.25705	0.0377391	0.699604
MS_719.92	Contracture of joint	Muscloskeletal	Binary	ADA2	174	3	27568	173	1.12295	0.541278	0.0380204	0.699604
SO_398	Other disorders of ear	Sense organs	Binary	ADA2	353	5	27389	171	0.899909	0.436967	0.0394516	0.699604
MB_302	Developemental delay	Mental	Binary	ADA2	99	2	27643	174	1.30336	0.633413	0.039622	0.699604
EM_232	Vitamin deficiencies	Endocrine/Metab	Binary	ADA2	9130	43	18612	133	-0.366043	0.178332	0.0401117	0.699604
SO_371.2	Subcapsular cataract	Sense organs	Binary	ADA2	106	2	27636	174	1.30169	0.634935	0.0403529	0.699604
CA_139.5	Lipoma	Neoplasms	Binary	ADA2	755	9	26987	167	0.690298	0.336867	0.0404458	0.699604
.	Sex hormone binding globulin (SHBG)	.	Quantitative	ADA2	2300	9	.	.	0.661487	0.32277	0.040536	0.699604
RE_463	Rhinitis and nasal congestion	Respiratory	Binary	ADA2	7140	34	20602	142	-0.395356	0.193053	0.040568	0.699604
RE_462.1	Acute sinusitis	Respiratory	Binary	ADA2	1452	15	26290	161	0.552436	0.269959	0.0407203	0.699604
PP_908.2	Pre-existing hypertension complicating pregnancy, childbirth and the puerperium	Pregnancy	Binary	ADA2	81	2	27661	174	1.35311	0.662112	0.0409904	0.699604
CV_438.6	Cerebral aneurysm	Cardiovascular	Binary	ADA2	181	3	27561	173	1.11278	0.5446	0.0410236	0.699604
SO_396.5	Sudden idiopathic hearing loss	Sense organs	Binary	ADA2	53	1	27689	175	1.621	0.795308	0.0415297	0.699604
GE_982	Genetic susceptibility of disease, NOS	Genetic	Binary	ADA2	121	2	27621	174	1.29201	0.634519	0.0417295	0.699604
.	Total bilirubin	.	Quantitative	ADA2	23484	146	.	.	-0.164281	0.0808367	0.0421387	0.700374
NS_333.52	REM sleep behavior disorder	Neurological	Binary	ADA2	54	1	27688	175	1.62965	0.803667	0.0425844	0.701733
EM_214.11	Premature menopause	Endocrine/Metab	Binary	ADA2	101	2	27641	174	1.28858	0.638909	0.0437124	0.714216
.	Complement CH50	.	Quantitative	ADA2	425	3	.	.	1.19735	0.595057	0.0448547	0.726722
.	Thiopurine S-methyltransferase activity	.	Quantitative	ADA2	203	1	.	.	2.13871	1.06846	0.0467502	0.745981
GE_970.6	Hereditary hemolytic anemias	Genetic	Binary	ADA2	52	1	27690	175	1.58342	0.79658	0.0468375	0.745981
NS_324.3	Abnormal involuntary movements	Neurological	Binary	ADA2	1267	12	26475	164	0.590062	0.297341	0.0472042	0.745981
RE_496	Abnormal results of pulmonary function studies	Respiratory	Binary	ADA2	197	3	27545	173	1.07092	0.541411	0.0479262	0.748005
CV_411	Other diseases of pericardium	Cardiovascular	Binary	ADA2	209	3	27533	173	1.0705	0.541656	0.0481162	0.748005
SS_844	Wheelchair dependence	Symptoms	Binary	ADA2	194	3	27548	173	1.07823	0.546495	0.0484962	0.748005
NS_331.3	Headache syndromes, non migraine	Neurological	Binary	ADA2	544	7	27198	169	0.745393	0.378583	0.0489648	0.748978
SO_361.1	Entropion and trichiasis of eyelid	Sense organs	Binary	ADA2	53	1	27689	175	1.57402	0.800753	0.0493362	0.748978
SO_394.23	Central origin vertigo	Sense organs	Binary	ADA2	54	1	27688	175	1.56915	0.801606	0.050288	0.756845
SO_387	Disorders of refraction and accommodation	Sense organs	Binary	ADA2	3273	30	24469	146	0.397769	0.203511	0.0506395	0.756845
GE_966	Other inborn errors of metabolism	Genetic	Binary	ADA2	51	1	27691	175	1.56384	0.801968	0.051175	0.758965
.	Total T cells (%CD3)	.	Quantitative	ADA2	1405	10	.	.	0.602901	0.309459	0.0515871	0.759236
CA_149	Benign neoplasm of the endocrine glands	Neoplasms	Binary	ADA2	395	5	27347	171	0.848466	0.437087	0.0522364	0.762968
.	Free phenytoin	.	Quantitative	ADA2	204	3	.	.	-1.26946	0.651454	0.0528084	0.765523
GU_618.3	Atrophic vaginitis	Genitourinary	Binary	ADA2	1108	10	26634	166	0.653424	0.339173	0.0540393	0.776152
SO_391.1	Otitis media	Sense organs	Binary	ADA2	964	11	26778	165	0.59368	0.309483	0.0550734	0.776152
GU_623	Pelvic organ prolapse and fistulas	Genitourinary	Binary	ADA2	493	6	27249	170	0.798565	0.416363	0.0551161	0.776152
GI_506.5	Disturbances of salivary secretion	Gastrointestinal	Binary	ADA2	316	4	27426	172	0.924366	0.482023	0.0551519	0.776152
GI_528.1	Nausea	Gastrointestinal	Binary	ADA2	2810	26	24932	150	0.412143	0.21612	0.056518	0.788999
DE_663	Bullous disorders	Dermatological	Binary	ADA2	63	1	27679	175	1.52997	0.80347	0.0568832	0.788999
MS_703.2	Chondrocalcinosis	Muscloskeletal	Binary	ADA2	127	2	27615	174	1.21685	0.645214	0.0593001	0.816647
NS_325	Abnormality of gait and mobility	Neurological	Binary	ADA2	3693	29	24049	147	0.407603	0.217139	0.0604973	0.820371
CM_766	Congenital deformities of feet	Congenital	Binary	ADA2	187	3	27555	173	1.01597	0.541811	0.0607737	0.820371
EM_209	Disorders of the pituitary gland and its hypothalamic control	Endocrine/Metab	Binary	ADA2	509	6	27233	170	0.754501	0.40263	0.0609392	0.820371
.	Alkaline phosphatase (ALP), blood	.	Quantitative	ADA2	23244	146	.	.	-0.147678	0.0790831	0.0618621	0.820371
NS_334.11	Trigeminal neuralgia	Neurological	Binary	ADA2	126	2	27616	174	1.18477	0.634607	0.061912	0.820371
GU_602.511	Acute prostatitis	Genitourinary	Binary	ADA2	52	1	27690	175	1.50308	0.805762	0.0621235	0.820371
.	Anti-phosphatidylserine IgG	.	Quantitative	ADA2	1006	5	.	.	-0.812517	0.436979	0.063267	0.825858
MS_721.6	Baker's cyst [popliteal cyst]	Muscloskeletal	Binary	ADA2	287	4	27455	172	0.897385	0.483563	0.0634854	0.825858
RE_481.42	Idiopathic pulmonary fibrosis	Respiratory	Binary	ADA2	62	1	27680	175	1.50221	0.810515	0.0638241	0.825858
DE_675	Atrophic conditions of skin	Dermatological	Binary	ADA2	231	3	27511	173	1.00354	0.543535	0.0648467	0.833496
GI_506.4	Sialolithiasis	Gastrointestinal	Binary	ADA2	53	1	27689	175	1.473	0.800497	0.0657517	0.83529
.	Total prostate-specific antigen (PSA)	.	Quantitative	ADA2	4059	22	.	.	0.385479	0.209508	0.0658527	0.83529
.	Dermatophagoides farinae IgE	.	Quantitative	ADA2	518	3	.	.	-1.0408	0.566262	0.0666488	0.837186
RE_474	Chronic obstructive pulmonary disease [COPD]	Respiratory	Binary	ADA2	2131	18	25611	158	0.47134	0.257205	0.0668707	0.837186
GI_506.51	Dry mouth*	Gastrointestinal	Binary	ADA2	230	3	27512	173	0.991124	0.544116	0.0685262	0.848415
GI_554.11	Acute pancreatitis	Gastrointestinal	Binary	ADA2	379	5	27363	171	0.793951	0.436738	0.0690774	0.848415
MS_705.11	Rheumatoid arthritis without rheumatoid factor*	Muscloskeletal	Binary	ADA2	204	3	27538	173	0.988224	0.543624	0.0690877	0.848415
CM_764.5	Congenital arteriovenous malformation*	Congenital	Binary	ADA2	53	1	27689	175	1.45568	0.803862	0.0701638	0.851379
NS_321	Encephalitis, myelitis and encephalomyelitis	Neurological	Binary	ADA2	59	1	27683	175	1.43508	0.796815	0.0716988	0.851379
PP_912.21	Deep phlebothrombosis [DVT] of pregnancy	Pregnancy	Binary	ADA2	54	1	27688	175	1.43897	0.79944	0.0718641	0.851379
PP_912.2	Thrombotic conditions of pregnancy	Pregnancy	Binary	ADA2	54	1	27688	175	1.43897	0.79944	0.0718641	0.851379
.	Cyclic Citrullinated Peptide (CCP) IgG	.	Quantitative	ADA2	1217	11	.	.	0.539967	0.299822	0.07196	0.851379
SS_809.33	Pain in hand and fingers*	Symptoms	Binary	ADA2	1890	18	25852	158	0.451891	0.251252	0.0720876	0.851379
EM_230.5	Early satiety	Endocrine/Metab	Binary	ADA2	199	3	27543	173	0.972406	0.542161	0.0728818	0.851379
CA_122.1	Hodgkin lymphoma	Neoplasms	Binary	ADA2	56	1	27686	175	1.42971	0.80014	0.0739667	0.851379
NS_333.4	Circadian rhythm sleep disorder	Neurological	Binary	ADA2	135	2	27607	174	1.13125	0.633887	0.074321	0.851379
SO_376	Disorders of vitreous body	Sense organs	Binary	ADA2	1651	15	26091	161	0.484646	0.271737	0.0745042	0.851379
MS_712.5	Disorder of ligament	Muscloskeletal	Binary	ADA2	56	1	27686	175	1.42782	0.800887	0.0746189	0.851379
NS_341.22	Spastic hemiplegia	Neurological	Binary	ADA2	55	1	27687	175	1.42228	0.798888	0.075022	0.851379
SO_391.7	Perforation of tympanic membrane	Sense organs	Binary	ADA2	114	2	27628	174	1.12961	0.634597	0.0750697	0.851379
MS_700.41	Myositis	Muscloskeletal	Binary	ADA2	135	2	27607	174	1.12415	0.634219	0.076313	0.860418
MB_286.12	Bipolar II disorder*	Mental	Binary	ADA2	144	2	27598	174	1.11943	0.634396	0.0776384	0.866451
CM_767	Congenital anomalies of limbs	Congenital	Binary	ADA2	55	1	27687	175	1.40721	0.799338	0.0783279	0.866451
NS_348	Other diseases of spinal cord	Neurological	Binary	ADA2	666	7	27076	169	0.662951	0.377369	0.0789579	0.866451
EM_232.4	Vitamin D deficiency	Endocrine/Metab	Binary	ADA2	8493	41	19249	135	-0.317213	0.180993	0.0796665	0.866451
RE_468.4	Personal history of pneumonia (recurrent)	Respiratory	Binary	ADA2	71	1	27671	175	1.40286	0.800614	0.0797347	0.866451
.	Immature granulocyte count	.	Quantitative	ADA2	6155	41	.	.	0.21776	0.124349	0.0799615	0.866451
MS_705	Rheumatoid arthritis and other inflammatory polyarthropathies	Muscloskeletal	Binary	ADA2	908	9	26834	167	0.595656	0.34073	0.0804335	0.866451
MS_705.1	Rheumatoid arthritis	Muscloskeletal	Binary	ADA2	756	8	26986	168	0.625227	0.358921	0.081515	0.866451
NS_329.8	Altered mental status, unspecified	Neurological	Binary	ADA2	919	9	26823	167	0.603283	0.346402	0.081585	0.866451
GU_629.1	Female infertility associated with anovulation	Genitourinary	Binary	ADA2	50	1	27692	175	1.42481	0.818557	0.081747	0.866451
MS_708	Osteoarthritis	Muscloskeletal	Binary	ADA2	6232	46	21510	130	0.322822	0.185578	0.0819371	0.866451
SS_817	Motion sickness	Symptoms	Binary	ADA2	66	1	27676	175	1.39025	0.79999	0.0822409	0.866451
NS_334.12	Atypical face pain	Neurological	Binary	ADA2	57	1	27685	175	1.38588	0.798828	0.0827612	0.867193
NS_349.13	Abnormal findings on diagnostic imaging of skull and head	Neurological	Binary	ADA2	62	1	27680	175	1.38849	0.802764	0.0836949	0.872237
GU_581	Renal tubulo-interstitial diseases	Genitourinary	Binary	ADA2	1762	5	25980	171	-0.750634	0.437625	0.0863006	0.894557
CV_417	Abnormalities of heart beat	Cardiovascular	Binary	ADA2	4369	35	23373	141	0.329268	0.192317	0.086877	0.895716
SS_807.1	Chronic fatigue syndrome	Symptoms	Binary	ADA2	792	8	26950	168	0.605714	0.354428	0.0874526	0.896854
EM_214	Disorders of ovarian function	Endocrine/Metab	Binary	ADA2	335	4	27407	172	0.825258	0.485785	0.0893541	0.911055
EM_202.3	Secondary diabetes	Endocrine/Metab	Binary	ADA2	1589	15	26153	161	0.465374	0.274306	0.0897824	0.911055
.	Partial pressure of oxygen (PO2), arterial	.	Quantitative	ADA2	3254	17	.	.	0.411022	0.242607	0.0903251	0.911763
SO_387.21	Progressive high (degenerative) myopia	Sense organs	Binary	ADA2	144	2	27598	174	1.06858	0.634621	0.0922198	0.92604
.	Renin	.	Quantitative	ADA2	417	2	.	.	1.16517	0.693711	0.0938056	0.932868
SO_391	Disorders of the middle ear	Sense organs	Binary	ADA2	1406	14	26336	162	0.465054	0.277994	0.094351	0.932868
MS_714.5	Spondylolysis	Muscloskeletal	Binary	ADA2	55	1	27687	175	1.34466	0.803803	0.0943513	0.932868
NS_331.2	Post-traumatic headache	Neurological	Binary	ADA2	137	2	27605	174	1.05687	0.634724	0.095897	0.939347
CV_416.41	Atrioventricular block	Cardiovascular	Binary	ADA2	394	4	27348	172	0.81498	0.490887	0.0968712	0.939347
SO_377.2	Conjunctival hemorrhage	Sense organs	Binary	ADA2	318	4	27424	172	0.80119	0.482679	0.0969377	0.939347
.	QRS duration	.	Quantitative	ADA2	17509	105	.	.	-0.152059	0.0916618	0.0971504	0.939347
.	Mean platelet volume (MPV)	.	Quantitative	ADA2	24381	152	.	.	-0.130563	0.0788101	0.0975962	0.939347
.	Eosinophil%	.	Quantitative	ADA2	22804	145	.	.	-0.132908	0.080418	0.098403	0.939347
.	Erythrocyte sedimentation rate (ESR)	.	Quantitative	ADA2	9214	60	.	.	-0.203625	0.123272	0.0986011	0.939347
CA_139.53	Lipoma of skin subcutaneous tissue	Neoplasms	Binary	ADA2	414	5	27328	171	0.719424	0.435964	0.0989043	0.939347
NS_324.34	Tremor	Neurological	Binary	ADA2	771	7	26971	169	0.62098	0.378429	0.100809	0.952744
CV_440.21	Embolism of cerebral or precerebral arteries	Cardiovascular	Binary	ADA2	149	2	27593	174	1.048	0.64005	0.101552	0.953554
MS_710.4	Acquired deformities of the ankle and foot	Muscloskeletal	Binary	ADA2	832	9	26910	167	0.552741	0.338685	0.102674	0.953554
DE_682	Other follicular disorders	Dermatological	Binary	ADA2	2693	24	25049	152	0.360747	0.221594	0.10353	0.953554
SO_397	Other hearing abnormality	Sense organs	Binary	ADA2	1265	12	26477	164	0.483345	0.297248	0.103933	0.953554
DE_674.11	Vitiligo	Dermatological	Binary	ADA2	127	2	27615	174	1.02913	0.63422	0.10466	0.953554
EM_236.11	Morbid obesity	Endocrine/Metab	Binary	ADA2	2602	24	25140	152	0.365878	0.225578	0.104811	0.953554
SO_377.5	Vitreous hemorrhage	Sense organs	Binary	ADA2	132	2	27610	174	1.03367	0.637835	0.105106	0.953554
RE_489.1	Hiccough	Respiratory	Binary	ADA2	62	1	27680	175	1.31352	0.810798	0.105225	0.953554
.	25-hydroxy vitamin D	.	Quantitative	ADA2	14241	78	.	.	-0.172594	0.106567	0.105346	0.953554
GU_629	Female infertility	Genitourinary	Binary	ADA2	210	3	27532	173	0.89608	0.554649	0.106185	0.956657
SS_800	Chest pain	Symptoms	Binary	ADA2	7608	60	20134	116	0.267367	0.165774	0.106774	0.95749
.	Anti-ribonucleoprotein antibody (anti-RNP)	.	Quantitative	ADA2	637	3	.	.	-0.714105	0.443422	0.107808	0.958996
SO_386.8	Sudden or transient visual loss	Sense organs	Binary	ADA2	80	1	27662	175	1.2922	0.80654	0.109123	0.958996
.	Red blood cell count (RBC)	.	Quantitative	ADA2	24579	152	.	.	0.121599	0.0759157	0.109222	0.958996
SS_809.34	Pain in foot and toes*	Symptoms	Binary	ADA2	3730	31	24012	145	0.324776	0.20288	0.109416	0.958996
EM_202.31	Diabetes mellitus due to underlying condition*	Endocrine/Metab	Binary	ADA2	1503	14	26239	162	0.452304	0.282557	0.109429	0.958996
.	Cladosporium herbarum IgE	.	Quantitative	ADA2	98	1	.	.	-1.65173	1.02771	0.111763	0.975018
DE_685.81	Primary focal hyperhidrosis	Dermatological	Binary	ADA2	60	1	27682	175	1.27764	0.804549	0.112282	0.975134
NS_328.11	Alzheimer's disease	Neurological	Binary	ADA2	252	3	27490	173	0.934724	0.590051	0.113162	0.976825
GI_516	Other diseases of stomach and duodenum	Gastrointestinal	Binary	ADA2	641	7	27101	169	0.597291	0.377386	0.11349	0.976825
CV_440.2	Arterial embolism and thrombosis	Cardiovascular	Binary	ADA2	458	5	27284	171	0.697025	0.441056	0.114025	0.977068
SO_369.2	Corneal edema	Sense organs	Binary	ADA2	74	1	27668	175	1.29255	0.819177	0.114596	0.977615
NS_355.1	Coma	Neurological	Binary	ADA2	68	1	27674	175	1.26372	0.803024	0.115556	0.977716
CV_440.1	Venous thromboembolism	Cardiovascular	Binary	ADA2	1433	14	26309	162	0.453309	0.288103	0.115622	0.977716
SO_386.1	Amblyopia	Sense organs	Binary	ADA2	142	2	27600	174	0.993455	0.634989	0.117695	0.986052
CV_438.1	Aortic aneurysm and ectasia	Cardiovascular	Binary	ADA2	822	0	26920	176	-2.23743	1.43075	0.117859	0.986052
CA_106.3	Malignant neoplasm of the ovary	Neoplasms	Binary	ADA2	78	1	27664	175	1.27255	0.815685	0.118736	0.986052
EM_239.21	Pure hyperglyceridemia	Endocrine/Metab	Binary	ADA2	1011	2	26731	174	-0.997322	0.639491	0.118865	0.986052
SS_812.2	Angioneurotic edema	Symptoms	Binary	ADA2	348	4	27394	172	0.750146	0.481391	0.119165	0.986052
SO_367.52	Iridocyclitis	Sense organs	Binary	ADA2	244	3	27498	173	0.835107	0.541486	0.123012	0.995932
EM_249	Amyloidosis	Endocrine/Metab	Binary	ADA2	76	1	27666	175	1.23976	0.804717	0.123411	0.995932
NS_330	Epilepsy, recurrent seizures, convulsions	Neurological	Binary	ADA2	1036	10	26706	166	0.495202	0.321864	0.123913	0.995932
CV_418	Abnormal results of cardiovascular function studies	Cardiovascular	Binary	ADA2	2337	21	25405	155	0.369631	0.240347	0.124074	0.995932
SO_390	Disorders of external ear	Sense organs	Binary	ADA2	2529	21	25213	155	0.360531	0.234964	0.124927	0.995932
GI_513	Peptic ulcer	Gastrointestinal	Binary	ADA2	798	1	26944	175	-1.26013	0.822243	0.125385	0.995932
SS_840.63	Allergy to narcotic agent	Symptoms	Binary	ADA2	79	1	27663	175	1.2288	0.80438	0.126603	0.995932
GU_581.3	Obstructive and reflux uropathy	Genitourinary	Binary	ADA2	1252	3	26490	173	-0.836662	0.548357	0.127069	0.995932
MB_280.9	Psychoactive substance dependance	Mental	Binary	ADA2	1123	11	26619	165	0.475582	0.311901	0.127315	0.995932
.	T helper suppressor CD4+ CD8+	.	Quantitative	ADA2	1404	10	.	.	0.461459	0.304021	0.129279	0.995932
GI_528	Nausea and vomiting	Gastrointestinal	Binary	ADA2	3139	27	24603	149	0.322301	0.213003	0.130243	0.995932
PP_910	Obesity or excessive weight gain in pregnancy	Pregnancy	Binary	ADA2	119	2	27623	174	1.01892	0.674842	0.131076	0.995932
GI_514.1	Esophageal obstruction (Stricture and stenosis of esophagus)	Gastrointestinal	Binary	ADA2	77	1	27665	175	1.21534	0.805762	0.131476	0.995932
MS_734	Diseases of the jaws	Muscloskeletal	Binary	ADA2	576	6	27166	170	0.608275	0.403888	0.132053	0.995932
MS_708.1	Osteoarthritis of more than one site	Muscloskeletal	Binary	ADA2	1040	9	26702	167	0.525823	0.349819	0.132805	0.995932
NS_328.12	Vascular dementia	Neurological	Binary	ADA2	147	2	27595	174	1.01199	0.67411	0.133296	0.995932
MB_307	Behavioral and emotional disorders with onset usually in childhood and adolescence	Mental	Binary	ADA2	72	1	27670	175	1.21369	0.809586	0.133834	0.995932
.	Height	.	Quantitative	ADA2	26086	164	.	.	-0.0884902	0.0594058	0.136345	0.995932
PP_901.1	Ectopic pregnancy	Pregnancy	Binary	ADA2	54	1	27688	175	1.22771	0.824877	0.136656	0.995932
SS_807.11	Postviral fatigue syndrome*	Symptoms	Binary	ADA2	78	1	27664	175	1.19498	0.803678	0.137045	0.995932
CV_416	Cardiac arrhythmia and conduction disorders	Cardiovascular	Binary	ADA2	3503	13	24239	163	-0.436032	0.29356	0.137457	0.995932
MS_728	Chondropathies	Muscloskeletal	Binary	ADA2	702	7	27040	169	0.559976	0.377494	0.137969	0.995932
SO_376.2	Vitreous opacities	Sense organs	Binary	ADA2	947	9	26795	167	0.501363	0.338103	0.138107	0.995932
MS_716.3	Spinal disc displacement (herniation)	Muscloskeletal	Binary	ADA2	978	9	26764	167	0.499004	0.336582	0.138192	0.995932
DE_682.1	Cutaneous cyst	Dermatological	Binary	ADA2	842	8	26900	168	0.525273	0.354316	0.138208	0.995932
.	Oral glucose tolerance test, fasting	.	Quantitative	ADA2	577	5	.	.	0.621698	0.418834	0.138275	0.995932
SO_387.3	Astigmatism	Sense organs	Binary	ADA2	670	7	27072	169	0.556617	0.376077	0.138857	0.995932
CV_418.1	Abnormal electrocardiogram [ECG] [EKG]	Cardiovascular	Binary	ADA2	1560	14	26182	162	0.411825	0.278322	0.13896	0.995932
GE_961.81	Genetic susceptibility to malignant neoplasm of breast	Genetic	Binary	ADA2	97	1	27645	175	1.20307	0.813142	0.138998	0.995932
EM_239.13	Elevated Lipoprotein(a)*	Endocrine/Metab	Binary	ADA2	82	1	27660	175	1.18401	0.805247	0.141461	0.995932
MB_286	Mood [affective] disorders	Mental	Binary	ADA2	6548	49	21194	127	0.253549	0.172508	0.141619	0.995932
NS_330.1	Epilepsy	Neurological	Binary	ADA2	248	3	27494	173	0.792875	0.541413	0.14307	0.995932
CV_440	Embolism and thrombosis	Cardiovascular	Binary	ADA2	2165	19	25577	157	0.367112	0.25195	0.145095	0.995932
NS_324	Extrapyramidal and movement disorders	Neurological	Binary	ADA2	1518	12	26224	164	0.433236	0.297776	0.145699	0.995932
GU_612.1	Inflammatory disease of breast	Genitourinary	Binary	ADA2	229	3	27513	173	0.794006	0.545823	0.145754	0.995932
.	Hemoglobin A1C (HbA1C)	.	Quantitative	ADA2	17750	117	.	.	0.126034	0.0866614	0.145873	0.995932
DE_685.8	Hyperhidrosis	Dermatological	Binary	ADA2	454	5	27288	171	0.633121	0.435628	0.146127	0.995932
GU_597	Other disorders of urethra and urinary tract	Genitourinary	Binary	ADA2	156	2	27586	174	0.924485	0.636633	0.146461	0.995932
GU_596.1	Bladder neck obstruction	Genitourinary	Binary	ADA2	79	1	27663	175	1.18718	0.817634	0.146509	0.995932
DE_683	Nail disorders	Dermatological	Binary	ADA2	1284	12	26458	164	0.435108	0.29988	0.146799	0.995932
SO_374.54	Drusen (degenerative) of macula	Sense organs	Binary	ADA2	276	3	27466	173	0.789838	0.545085	0.147333	0.995932
.	Aspergillus fumigatus IgE	.	Quantitative	ADA2	180	1	.	.	1.46944	1.00957	0.147417	0.995932
MS_741	Sprains and strains	Muscloskeletal	Binary	ADA2	2450	10	25292	166	-0.464999	0.321205	0.147708	0.995932
SS_840.6	Drug and medical agent allergy	Symptoms	Binary	ADA2	1178	3	26564	173	-0.782547	0.542212	0.148951	0.995932
MS_702	Infective and reactive arthropathies	Muscloskeletal	Binary	ADA2	160	2	27582	174	0.913695	0.634025	0.149555	0.995932
BI_179.9	Immunodeficiency NOS	Blood/Immune	Binary	ADA2	244	3	27498	173	0.778311	0.540098	0.14957	0.995932
.	25-hydroxy vitamin D2	.	Quantitative	ADA2	804	3	.	.	0.846072	0.587308	0.150096	0.995932
PP_932.4	Decreased fetal movements, affecting management of mother	Pregnancy	Binary	ADA2	63	1	27679	175	1.18014	0.821686	0.150934	0.995932
NS_343.3	Complex regional pain syndrome	Neurological	Binary	ADA2	76	1	27666	175	1.15615	0.805077	0.150981	0.995932
CV_430.3	Nontraumatic subdural hemorrhage	Cardiovascular	Binary	ADA2	75	1	27667	175	1.16145	0.809657	0.151432	0.995932
GI_554.1	Pancreatitis	Gastrointestinal	Binary	ADA2	444	5	27298	171	0.625708	0.43656	0.15178	0.995932
ID_089.3	Fungal infections	Infections	Binary	ADA2	5736	30	22006	146	-0.292471	0.20428	0.152225	0.995932
NS_342	Plegia and unspecified paralysis	Neurological	Binary	ADA2	247	3	27495	173	0.775805	0.54201	0.152331	0.995932
.	Serum kappa free light chains	.	Quantitative	ADA2	821	3	.	.	0.799407	0.558019	0.152365	0.995932
SO_367.5	Uveitis	Sense organs	Binary	ADA2	257	3	27485	173	0.773934	0.54132	0.152798	0.995932
NS_355.21	Transient alteration of awareness	Neurological	Binary	ADA2	167	2	27575	174	0.913539	0.639359	0.153051	0.995932
.	Free triiodothyronine (T3)	.	Quantitative	ADA2	929	6	.	.	-0.584488	0.409926	0.154256	0.995932
ID_052.32	Herpes zoster	Infections	Binary	ADA2	1094	10	26648	166	0.459164	0.322544	0.154572	0.995932
NS_324.33	Fasciculation*	Neurological	Binary	ADA2	71	1	27671	175	1.13038	0.803009	0.159226	0.995932
MB_280.31	Cannabis abuse or dependance	Mental	Binary	ADA2	232	3	27510	173	0.774561	0.550881	0.159711	0.995932
.	QT interval	.	Quantitative	ADA2	17509	105	.	.	-0.133215	0.0947795	0.159882	0.995932
GI_550.2	Cholecystitis	Gastrointestinal	Binary	ADA2	348	4	27394	172	0.675238	0.480591	0.160017	0.995932
NS_333.5	Parasomnias	Neurological	Binary	ADA2	88	1	27654	175	1.13126	0.806888	0.160914	0.995932
.	proBNP	.	Quantitative	ADA2	377	2	.	.	0.940285	0.669739	0.161187	0.995932
MS_700.3	Systemic sclerosis	Muscloskeletal	Binary	ADA2	84	1	27658	175	1.13263	0.809014	0.161509	0.995932
MB_286.11	Bipolar I disorder	Mental	Binary	ADA2	268	3	27474	173	0.756831	0.541399	0.162139	0.995932
.	VLDL cholesterol	.	Quantitative	ADA2	5094	21	.	.	-0.286461	0.205191	0.162755	0.995932
EM_230.7	Failure to thrive	Endocrine/Metab	Binary	ADA2	399	4	27343	172	0.680989	0.488397	0.163216	0.995932
MS_710	Acquired deformities of limbs	Muscloskeletal	Binary	ADA2	1031	10	26711	166	0.449278	0.323106	0.16438	0.995932
.	Dermatophagoides pteronyssinus IgE	.	Quantitative	ADA2	553	4	.	.	-0.668253	0.481668	0.165902	0.995932
BI_177.2	Enlargement of lymph nodes [Lymphadenopathy]	Blood/Immune	Binary	ADA2	1076	10	26666	166	0.444352	0.321232	0.166578	0.995932
BI_164.3	Acute posthemorrhagic anemia	Blood/Immune	Binary	ADA2	708	1	27034	175	-1.13543	0.821067	0.166704	0.995932
ID_052.3	Varicella zoster virus	Infections	Binary	ADA2	1108	10	26634	166	0.445903	0.322456	0.166715	0.995932
SO_386.3	Visual discomfort	Sense organs	Binary	ADA2	640	1	27102	175	-1.13635	0.822446	0.167072	0.995932
EM_230.3	Anorexia	Endocrine/Metab	Binary	ADA2	604	6	27138	170	0.563471	0.408139	0.167406	0.995932
NS_330.12	Partial epilepsy	Neurological	Binary	ADA2	164	2	27578	174	0.876797	0.635203	0.167481	0.995932
GU_580.51	Focal and segmental glomerular lesions*	Genitourinary	Binary	ADA2	76	1	27666	175	1.10885	0.806024	0.168914	0.995932
MS_721.4	Calcium deposits in tendon and bursa	Muscloskeletal	Binary	ADA2	80	1	27662	175	1.10851	0.808154	0.17017	0.995932
MB_286.1	Bipolar disorder	Mental	Binary	ADA2	610	6	27132	170	0.552942	0.403145	0.170197	0.995932
MS_711.1	Derangement of meniscus	Muscloskeletal	Binary	ADA2	177	2	27565	174	0.868419	0.635037	0.171467	0.995932
.	Angiotensinogen converting enzyme (ACE)	.	Quantitative	ADA2	768	8	.	.	-0.498922	0.364922	0.171969	0.995932
SS_840.64	Allergy to analgesic agent	Symptoms	Binary	ADA2	81	1	27661	175	1.10015	0.806399	0.172481	0.995932
NS_335.1	Nerve plexus lesions	Neurological	Binary	ADA2	84	1	27658	175	1.09601	0.805442	0.17359	0.995932
EM_247	Disorders of mineral metabolism and mineral deficiencies	Endocrine/Metab	Binary	ADA2	4886	24	22856	152	-0.302675	0.222548	0.173817	0.995932
.	Serum gama globulin	.	Quantitative	ADA2	3035	12	.	.	-0.380636	0.279984	0.174092	0.995932
.	Lactic acid	.	Quantitative	ADA2	586	6	.	.	-0.588213	0.432491	0.174347	0.995932
SS_812	Edema	Symptoms	Binary	ADA2	3834	18	23908	158	-0.35164	0.260448	0.176972	0.995932
GU_594	Abnormality of urination	Genitourinary	Binary	ADA2	7492	39	20250	137	-0.250298	0.185439	0.177094	0.995932
.	Mean corpuscular hemoglobin concentration (MCHC)	.	Quantitative	ADA2	24580	152	.	.	0.0984788	0.0729811	0.177229	0.995932
MS_719.3	Separation of muscle (nontraumatic)	Muscloskeletal	Binary	ADA2	78	1	27664	175	1.08308	0.803389	0.177616	0.995932
GU_582.1	Acute kidney failure	Genitourinary	Binary	ADA2	2219	18	25523	158	0.344646	0.256173	0.178509	0.995932
GI_523.4	Diverticulitis	Gastrointestinal	Binary	ADA2	499	5	27243	171	0.58974	0.439808	0.179953	0.995932
EM_200.2	Goiter	Endocrine/Metab	Binary	ADA2	2860	11	24882	165	-0.415734	0.310066	0.179989	0.995932
.	COVID-19 antibody titer	.	Quantitative	ADA2	438	3	.	.	0.6828	0.508755	0.180283	0.995932
GU_593.3	Recurrent and persistent hematuria*	Genitourinary	Binary	ADA2	69	1	27673	175	1.07973	0.807954	0.181425	0.995932
MS_724.51	Calcaneal spur	Muscloskeletal	Binary	ADA2	242	3	27500	173	0.726035	0.543972	0.181975	0.995932
BI_171	Elevated white blood cell count [Leukocytosis]	Blood/Immune	Binary	ADA2	908	2	26834	174	-0.851477	0.639057	0.18273	0.995932
RE_463.2	Allergic rhinitis	Respiratory	Binary	ADA2	5016	26	22726	150	-0.286074	0.214882	0.183089	0.995932
.	Hemoglobin	.	Quantitative	ADA2	24595	152	.	.	0.0958351	0.0720689	0.183606	0.995932
.	BMI	.	Quantitative	ADA2	26053	164	.	.	0.0983492	0.0740235	0.183985	0.995932
GI_556.8	Nonspecific abnormal findings in stool contents	Gastrointestinal	Binary	ADA2	641	6	27101	170	0.536248	0.403704	0.184072	0.995932
DE_674.1	Hypopigmentation	Dermatological	Binary	ADA2	157	2	27585	174	0.842795	0.634819	0.184307	0.995932
CV_404	Ischemic heart disease	Cardiovascular	Binary	ADA2	4557	22	23185	154	-0.332728	0.250797	0.184613	0.995932
NS_355.2	Alteration of consciousness	Neurological	Binary	ADA2	401	4	27341	172	0.637328	0.481824	0.18592	0.995932
EM_200.22	Uninodular goiter [single thyroid nodule]	Endocrine/Metab	Binary	ADA2	1634	5	26108	171	-0.57843	0.437708	0.186335	0.995932
CV_404.22	Coronary atherosclerosis due to lipid rich plaque	Cardiovascular	Binary	ADA2	634	7	27108	169	0.542644	0.410725	0.186442	0.995932
MS_721	Synoviopathy and bursopathy	Muscloskeletal	Binary	ADA2	3097	24	24645	152	0.295211	0.223803	0.187142	0.995932
CV_424.3	Diastolic heart failure	Cardiovascular	Binary	ADA2	963	2	26779	174	-0.852809	0.647443	0.187773	0.995932
RE_471.5	Nasal polyps	Respiratory	Binary	ADA2	165	2	27577	174	0.835224	0.634127	0.187796	0.995932
GU_585.1	Renal colic	Genitourinary	Binary	ADA2	169	2	27573	174	0.83896	0.637076	0.187874	0.995932
.	Antithrombin III	.	Quantitative	ADA2	737	3	.	.	-0.789083	0.59866	0.187894	0.995932
MB_308.1	Delirium	Mental	Binary	ADA2	83	1	27659	175	1.06851	0.813033	0.188771	0.995932
SO_394.1	Meniere's disease	Sense organs	Binary	ADA2	92	1	27650	175	1.06209	0.808658	0.189049	0.995932
CV_449	Other disorders of the circulatory system	Cardiovascular	Binary	ADA2	635	7	27107	169	0.533794	0.406519	0.189155	0.995932
.	Hemoglobin S (Hgb S)	.	Quantitative	ADA2	1705	14	.	.	-0.205563	0.156621	0.189533	0.995932
RE_489	Disorders of diaphragm	Respiratory	Binary	ADA2	85	1	27657	175	1.06486	0.812003	0.189722	0.995932
.	Apolipoprotein B	.	Quantitative	ADA2	163	3	.	.	-0.906378	0.688035	0.189746	0.995932
.	Potassium, plasma	.	Quantitative	ADA2	4189	25	.	.	0.262875	0.200997	0.190995	0.995932
GI_504.1	Gingivitis	Gastrointestinal	Binary	ADA2	83	1	27659	175	1.05274	0.807109	0.19212	0.995932
.	Cod fish IgE	.	Quantitative	ADA2	55	1	.	.	-1.32966	1.00284	0.192217	0.995932
.	Acetylcholine receptor antibody	.	Quantitative	ADA2	57	1	.	.	-1.27979	0.966755	0.192566	0.995932
BI_179	Immunodeficiencies	Blood/Immune	Binary	ADA2	398	4	27344	172	0.623733	0.479023	0.192884	0.995932
.	Beta-2 glycoprotein 1 antibody (IgA)	.	Quantitative	ADA2	347	3	.	.	0.712381	0.547377	0.194006	0.995932
.	Parvovirus B19 IgG	.	Quantitative	ADA2	257	5	.	.	-0.606882	0.466652	0.194661	0.995932
EM_256.2	Hyposmolality and/or hyponatremia	Endocrine/Metab	Binary	ADA2	551	5	27191	171	0.570674	0.440371	0.195011	0.995932
.	Serum albumin	.	Quantitative	ADA2	3047	13	.	.	-0.367891	0.284337	0.195815	0.995932
CV_401.7	Hypertensive crisis*	Cardiovascular	Binary	ADA2	377	4	27365	172	0.625189	0.486091	0.198387	0.995932
RE_487.1	Epistaxis	Respiratory	Binary	ADA2	735	7	27007	169	0.485576	0.377901	0.198819	0.995932
EM_214.1	Ovarian failure	Endocrine/Metab	Binary	ADA2	285	3	27457	173	0.704764	0.549428	0.199589	0.995932
.	Lactate dehydrogenase (LDH)	.	Quantitative	ADA2	11309	70	.	.	0.150288	0.117421	0.200603	0.995932
.	Normetanephrine	.	Quantitative	ADA2	206	1	.	.	-1.2956	1.00937	0.200839	0.995932
CA_148.16	Benign neoplasm of choroid	Neoplasms	Binary	ADA2	109	1	27633	175	1.03169	0.807875	0.201589	0.995932
SO_396.3	Mixed conductive and sensorineural hearing loss	Sense organs	Binary	ADA2	383	4	27359	172	0.618828	0.48499	0.201971	0.995932
.	Almond IgE	.	Quantitative	ADA2	317	1	.	.	1.21526	0.95097	0.202258	0.995932
SS_807.21	Muscle weakness (generalized)	Symptoms	Binary	ADA2	751	7	26991	169	0.481178	0.377624	0.202586	0.995932
.	Direct bilirubin	.	Quantitative	ADA2	16952	102	.	.	-0.120423	0.0946622	0.203342	0.995932
GU_594.4	Frequency of urination and polyuria	Genitourinary	Binary	ADA2	3972	18	23770	158	-0.317164	0.249356	0.203397	0.995932
.	Tryptase	.	Quantitative	ADA2	194	1	.	.	1.16685	0.916727	0.204716	0.995932
BI_169.11	Immune thrombocytopenic purpura [ITP]	Blood/Immune	Binary	ADA2	82	1	27660	175	1.02056	0.806207	0.205554	0.995932
.	Free prostate-specific antigen (PSA)	.	Quantitative	ADA2	1502	6	.	.	-0.513759	0.406359	0.20632	0.995932
CA_149.4	Benign neoplasm of the pituitary gland and craniopharyngeal duct	Neoplasms	Binary	ADA2	275	3	27467	173	0.68514	0.542273	0.206423	0.995932
SO_366.21	Pinguecula	Sense organs	Binary	ADA2	75	1	27667	175	1.02018	0.807577	0.206496	0.995932
EM_209.1	Pituitary hyperfunction	Endocrine/Metab	Binary	ADA2	170	2	27572	174	0.805408	0.639209	0.207667	0.995932
.	Anticardiolipin Antibodies (ACA), IgM	.	Quantitative	ADA2	2145	9	.	.	-0.421194	0.335018	0.208809	0.995932
CV_448.9	Peripheral vascular disease NOS [includes PAD]	Cardiovascular	Binary	ADA2	2379	11	25363	165	-0.415931	0.331418	0.209477	0.995932
MS_718	Back pain	Muscloskeletal	Binary	ADA2	10226	73	17516	103	0.200407	0.159825	0.209866	0.995932
GU_594.31	Urge incontinence	Genitourinary	Binary	ADA2	903	8	26839	168	0.452177	0.361094	0.210482	0.995932
ID_054.3	Hepatitis C	Infections	Binary	ADA2	2478	20	25264	156	0.304709	0.243417	0.210642	0.995932
GI_510.8	Barrett's esophagus	Gastrointestinal	Binary	ADA2	334	3	27408	173	0.68107	0.54411	0.210675	0.995932
.	HVC antibody (Anti-HCV)	.	Quantitative	ADA2	761	3	.	.	0.605382	0.484545	0.211917	0.995932
SO_371.1	Cortical age-related cataract	Sense organs	Binary	ADA2	204	2	27538	174	0.801284	0.641935	0.211946	0.995932
SS_849.1	Failure to thrive in childhood	Symptoms	Binary	ADA2	90	1	27652	175	1.00432	0.806709	0.213146	0.995932
EM_252.3	Disorders of bilirubin excretion	Endocrine/Metab	Binary	ADA2	183	2	27559	174	0.789806	0.634989	0.21357	0.995932
DE_676	Hypertrophic conditions of skin	Dermatological	Binary	ADA2	1419	12	26323	164	0.368262	0.296089	0.213593	0.995932
CV_404.2	Coronary atherosclerosis [Atherosclerotic heart disease]	Cardiovascular	Binary	ADA2	4318	21	23424	155	-0.317549	0.255466	0.213859	0.995932
GU_582	Renal failure	Genitourinary	Binary	ADA2	4962	36	22780	140	0.251552	0.202574	0.214315	0.995932
GU_616	Disorders of uterus, except cervix	Genitourinary	Binary	ADA2	276	3	27466	173	0.680194	0.547824	0.214375	0.995932
GU_619.2	Ovarian cyst	Genitourinary	Binary	ADA2	1214	12	26528	164	0.386996	0.31187	0.214649	0.995932
SO_392.2	Otorrhea	Sense organs	Binary	ADA2	80	1	27662	175	0.999436	0.805811	0.214869	0.995932
EM_256.3	Mixed disorder of acid-base balance	Endocrine/Metab	Binary	ADA2	461	0	27281	176	-1.74954	1.41365	0.215863	0.995932
SS_809.32	Pain in leg*	Symptoms	Binary	ADA2	3007	24	24735	152	0.280219	0.226507	0.216043	0.995932
NS_331.6	Migraine	Neurological	Binary	ADA2	1859	8	25883	168	-0.443436	0.358717	0.216393	0.995932
GU_614.55	Candidiasis of vulva and vagina	Genitourinary	Binary	ADA2	1213	5	26529	171	-0.550119	0.445101	0.21648	0.995932
MS_724.5	Exostosis	Muscloskeletal	Binary	ADA2	259	3	27483	173	0.670539	0.543253	0.217091	0.995932
GU_594.32	Stress incontinence	Genitourinary	Binary	ADA2	771	7	26971	169	0.471609	0.382673	0.217796	0.995932
CA_144.1	Benign neoplasms of external female genital organs and cervix	Neoplasms	Binary	ADA2	167	2	27575	174	0.787166	0.640818	0.219306	0.995932
MS_745.4	Fracture of foot and toe	Muscloskeletal	Binary	ADA2	525	5	27217	171	0.536043	0.437028	0.219985	0.995932
EM_230.1	Protein-calorie malnutrition	Endocrine/Metab	Binary	ADA2	533	5	27209	171	0.538316	0.438967	0.220078	0.995932
NS_320	Meningitis	Neurological	Binary	ADA2	82	1	27660	175	0.986022	0.804593	0.22039	0.995932
EM_239.2	Hyperglyceridemia	Endocrine/Metab	Binary	ADA2	3507	16	24235	160	-0.320643	0.261979	0.220979	0.995932
RE_472.2	Polyp of vocal cord and larynx	Respiratory	Binary	ADA2	90	1	27652	175	0.987755	0.807467	0.221225	0.995932
GI_520.14	Ventral hernia	Gastrointestinal	Binary	ADA2	643	6	27099	170	0.49358	0.403649	0.221407	0.995932
CV_401.6	Secondary hypertension	Cardiovascular	Binary	ADA2	755	7	26987	169	0.461385	0.377542	0.221675	0.995932
CA_135.5	Benign neoplasm of the paranasal sinus and nasal cavity	Neoplasms	Binary	ADA2	178	2	27564	174	0.774653	0.634505	0.222132	0.995932
GU_612.8	Other specified disorders of breast	Genitourinary	Binary	ADA2	198	2	27544	174	0.781245	0.640157	0.222316	0.995932
SO_396.2	Sensorineural hearing loss	Sense organs	Binary	ADA2	1959	15	25783	161	0.335965	0.275292	0.222319	0.995932
.	Anti-Smith antibody	.	Quantitative	ADA2	598	3	.	.	-0.589074	0.482274	0.222408	0.995932
GU_582.3	Renal dialysis	Genitourinary	Binary	ADA2	838	8	26904	168	0.437022	0.358201	0.222446	0.995932
RE_464	Nasopharyngitis	Respiratory	Binary	ADA2	619	1	27123	175	-1.00183	0.822353	0.223131	0.995932
EM_202	Diabetes mellitus	Endocrine/Metab	Binary	ADA2	7420	41	20322	135	-0.231428	0.190078	0.223399	0.995932
EM_202.2	Type 2 diabetes	Endocrine/Metab	Binary	ADA2	7078	39	20664	137	-0.237177	0.194932	0.223712	0.995932
.	Rhematoid factor	.	Quantitative	ADA2	2273	10	.	.	-0.368984	0.303683	0.224483	0.995932
MS_745.3	Fracture of upper limb	Muscloskeletal	Binary	ADA2	491	0	27251	176	-1.71647	1.41527	0.225199	0.995932
CV_448	Peripheral vascular disease	Cardiovascular	Binary	ADA2	2572	12	25170	164	-0.382946	0.315843	0.225339	0.995932
EM_256.31	Acidosis	Endocrine/Metab	Binary	ADA2	442	0	27300	176	-1.7049	1.41338	0.227718	0.995932
GI_557	Gastrointestinal hemorrhage	Gastrointestinal	Binary	ADA2	2917	13	24825	163	-0.345277	0.286392	0.227968	0.995932
CV_431.2	Transient cerebral ischemic attack [TIA]	Cardiovascular	Binary	ADA2	483	0	27259	176	-1.70973	1.41879	0.228181	0.995932
.	Adrenocorticotropic hormone (ACTH)	.	Quantitative	ADA2	809	6	.	.	0.45558	0.377918	0.22837	0.995932
CV_416.2	Atrial fibrillation and flutter	Cardiovascular	Binary	ADA2	1916	6	25826	170	-0.497169	0.413787	0.229553	0.995932
.	Non-HDL cholesterol	.	Quantitative	ADA2	6922	49	.	.	0.168048	0.140403	0.231389	0.995932
.	Unsaturated iron-binding capacity (UIBC)	.	Quantitative	ADA2	1642	7	.	.	-0.444762	0.37157	0.231489	0.995932
RE_468.2	Bacterial pneumonia	Respiratory	Binary	ADA2	659	1	27083	175	-0.983604	0.82228	0.231622	0.995932
MB_288.4	Phobic disorders	Mental	Binary	ADA2	394	0	27348	176	-1.68767	1.41345	0.232474	0.995932
MS_704.5	Giant cell arteritis	Muscloskeletal	Binary	ADA2	104	1	27638	175	0.981539	0.822195	0.232555	0.995932
SS_807	Malaise and fatigue	Symptoms	Binary	ADA2	7296	53	20446	123	0.201307	0.16867	0.232676	0.995932
SS_819	General symptoms and other findings	Symptoms	Binary	ADA2	3142	24	24600	152	0.264976	0.222228	0.233119	0.995932
GI_550.21	Acute cholecystitis	Gastrointestinal	Binary	ADA2	177	2	27565	174	0.758214	0.636445	0.233525	0.995932
GE_961.8	Genetic susceptibility to malignant neoplasm	Genetic	Binary	ADA2	118	1	27624	175	0.969995	0.814598	0.233747	0.995932
NS_347	Other disorders of the brain and CNS	Neurological	Binary	ADA2	199	2	27543	174	0.752581	0.635179	0.236084	0.995932
ID_097	Drug resistant microorganisms	Infections	Binary	ADA2	183	2	27559	174	0.75176	0.634833	0.236339	0.995932
ID_086	Pediculosis, acariasis and other infestations	Infections	Binary	ADA2	274	3	27468	173	0.640232	0.541107	0.236734	0.995932
.	Triglycerides	.	Quantitative	ADA2	20577	131	.	.	0.0998723	0.0844472	0.236958	0.995932
.	Eosinophil count	.	Quantitative	ADA2	23163	145	.	.	-0.0977081	0.0826656	0.237231	0.995932
.	Quantiferon, Nil	.	Quantitative	ADA2	2726	14	.	.	-0.310864	0.263055	0.237411	0.995932
SS_840.8	Allergies related to other diseases/symptoms	Symptoms	Binary	ADA2	5568	30	22174	146	-0.238729	0.20325	0.240169	0.995932
.	Hematocrit	.	Quantitative	ADA2	24595	152	.	.	0.0858014	0.0730835	0.240399	0.995932
MS_712.6	Instability of joint	Muscloskeletal	Binary	ADA2	288	3	27454	173	0.634702	0.541825	0.241431	0.995932
SO_389.1	Ocular pain	Sense organs	Binary	ADA2	495	5	27247	171	0.51265	0.437742	0.24155	0.995932
SO_361.9	Ectropion of eyelid	Sense organs	Binary	ADA2	110	1	27632	175	0.959212	0.819127	0.241592	0.995932
CV_413.32	Tricuspid value insufficiency*	Cardiovascular	Binary	ADA2	212	2	27530	174	0.747053	0.638632	0.242092	0.995932
CV_436.3	Atherosclerosis of aorta	Cardiovascular	Binary	ADA2	113	1	27629	175	0.953182	0.816493	0.243045	0.995932
.	Free kappa to free lambda light chains ratio	.	Quantitative	ADA2	822	3	.	.	0.70343	0.602274	0.243169	0.995932
MS_713.2	Effusion of joint	Muscloskeletal	Binary	ADA2	1019	3	26723	173	-0.633581	0.543307	0.243551	0.995932
SS_825	Elevated C-reactive protein (CRP)	Symptoms	Binary	ADA2	104	1	27638	175	0.942056	0.808021	0.243663	0.995932
RE_464.1	Acute nasopharyngitis	Respiratory	Binary	ADA2	591	1	27151	175	-0.956933	0.82249	0.244644	0.995932
EM_257	Polydipsia	Endocrine/Metab	Binary	ADA2	81	1	27661	175	0.938745	0.807103	0.244788	0.995932
CV_417.2	Tachycardia	Cardiovascular	Binary	ADA2	1183	4	26559	172	-0.557257	0.479893	0.245557	0.995932
GU_612.7	Other signs and symptoms in breast	Genitourinary	Binary	ADA2	286	3	27456	173	0.632303	0.545301	0.246233	0.995932
SO_373.1	Chorioretinal scars	Sense organs	Binary	ADA2	192	2	27550	174	0.737446	0.637444	0.24732	0.995932
CV_436.1	Atherosclerosis of renal artery	Cardiovascular	Binary	ADA2	102	1	27640	175	0.945069	0.818172	0.24805	0.995932
MB_280.3	Cannabis use disorders	Mental	Binary	ADA2	267	3	27475	173	0.635619	0.550286	0.248064	0.995932
DE_684.13	Scarring hair loss*	Dermatological	Binary	ADA2	77	1	27665	175	0.937669	0.814558	0.249676	0.995932
.	Salmon IgE	.	Quantitative	ADA2	69	1	.	.	-1.14448	0.985844	0.250692	0.995932
GU_622.1	Polyp of corpus uteri	Genitourinary	Binary	ADA2	373	0	27369	176	-1.62611	1.41589	0.250774	0.995932
MS_700.4	Inflammatory myopathy	Muscloskeletal	Binary	ADA2	194	2	27548	174	0.729556	0.635996	0.251337	0.995932
GI_526.12	Intestinal infection due to C. difficile	Gastrointestinal	Binary	ADA2	317	3	27425	173	0.62091	0.541403	0.251444	0.995932
ID_015.2	Clostridium difficile	Infections	Binary	ADA2	317	3	27425	173	0.62091	0.541403	0.251444	0.995932
NS_331	Headache	Neurological	Binary	ADA2	5508	43	22234	133	0.209231	0.182456	0.251491	0.995932
RE_469.1	Acute bronchitis	Respiratory	Binary	ADA2	1235	4	26507	172	-0.550981	0.480646	0.251657	0.995932
MS_742	Cartilage tear of knee	Muscloskeletal	Binary	ADA2	531	5	27211	171	0.498962	0.435314	0.251708	0.995932
.	Serum homocysteine	.	Quantitative	ADA2	1841	9	.	.	0.358749	0.313296	0.252327	0.995932
CA_138	Benign neoplasm of the skin	Neoplasms	Binary	ADA2	2415	9	25327	167	-0.385304	0.336751	0.252549	0.995932
.	Anticardiolipin Antibodies (ACA), IgG	.	Quantitative	ADA2	2144	9	.	.	-0.379572	0.333125	0.254653	0.995932
SS_840	Allergy	Symptoms	Binary	ADA2	7174	40	20568	136	-0.208434	0.183382	0.255702	0.995932
.	Pulse oximetry	.	Quantitative	ADA2	22742	136	.	.	-0.0910342	0.0801566	0.256092	0.995932
NS_333.62	Sleep related leg cramps	Neurological	Binary	ADA2	104	1	27638	175	0.928057	0.819102	0.257207	0.995932
MS_701.12	Chronic osteomyelitis	Muscloskeletal	Binary	ADA2	97	1	27645	175	0.914533	0.809059	0.258321	0.995932
ID_019.1	Treponema pallidum [syphilis]	Infections	Binary	ADA2	547	1	27195	175	-0.931214	0.823854	0.258343	0.995932
ID_019	Treponema	Infections	Binary	ADA2	547	1	27195	175	-0.931214	0.823854	0.258343	0.995932
GU_614	Inflammatory diseases of female pelvic organs	Genitourinary	Binary	ADA2	2447	13	25295	163	-0.338648	0.300089	0.259113	0.995932
CA_100.1	Malignant neoplasm of the oral cavity	Neoplasms	Binary	ADA2	102	1	27640	175	0.912905	0.809736	0.259569	0.995932
.	C peptide of insulin	.	Quantitative	ADA2	626	1	.	.	-1.1485	1.01793	0.25965	0.995932
EM_247.8	Mineral deficiencies	Endocrine/Metab	Binary	ADA2	3568	18	24174	158	-0.282376	0.25058	0.259789	0.995932
GI_530.3	Rectal prolapse	Gastrointestinal	Binary	ADA2	108	1	27634	175	0.913703	0.812111	0.260548	0.995932
CA_101.41	Colorectal cancer	Neoplasms	Binary	ADA2	321	3	27421	173	0.613568	0.545686	0.260845	0.995932
EM_247.88	Iron deficiency	Endocrine/Metab	Binary	ADA2	3565	18	24177	158	-0.281557	0.250588	0.261188	0.995932
GU_619.23	Polycystic ovary syndrome	Genitourinary	Binary	ADA2	365	4	27377	172	0.563056	0.502264	0.262272	0.995932
EM_230.22	Underweight	Endocrine/Metab	Binary	ADA2	544	4	27198	172	0.542138	0.483974	0.262638	0.995932
NS_334.23	Facial weakness	Neurological	Binary	ADA2	96	1	27646	175	0.909101	0.812097	0.262948	0.995932
.	Oral glucose tolerance test, 1-hour	.	Quantitative	ADA2	513	2	.	.	0.7509	0.670238	0.263104	0.995932
.	Prealbumin	.	Quantitative	ADA2	1085	3	.	.	-0.658039	0.588458	0.263714	0.995932
.	Parvovirus B19 IgM	.	Quantitative	ADA2	257	5	.	.	-0.54166	0.483799	0.263991	0.995932
.	Antithyroglobulin antibody	.	Quantitative	ADA2	2573	14	.	.	-0.29246	0.262037	0.264484	0.995932
NS_334.21	Bell's palsy	Neurological	Binary	ADA2	176	2	27566	174	0.710943	0.63738	0.264672	0.995932
EM_237	Abnormal weight gain	Endocrine/Metab	Binary	ADA2	1413	12	26329	164	0.332816	0.29852	0.264899	0.995932
DE_682.11	Sebaceous cyst [Epidermal cyst]	Dermatological	Binary	ADA2	820	7	26922	169	0.418868	0.37572	0.26492	0.995932
EM_252	Other and unspecified disorders of metabolism	Endocrine/Metab	Binary	ADA2	805	2	26937	174	-0.709976	0.63811	0.26587	0.995932
BI_168	Coagulation defects, purpura and other hemorrhagic conditions	Blood/Immune	Binary	ADA2	1443	11	26299	165	0.34271	0.308583	0.266748	0.995932
CA_100	Malignant neoplasm of the head and neck	Neoplasms	Binary	ADA2	210	2	27532	174	0.708809	0.639063	0.26737	0.995932
SS_826.4	Other and unspecified nonspecific immunological findings	Symptoms	Binary	ADA2	2035	9	25707	167	-0.372346	0.335927	0.267684	0.995932
SO_376.1	Vitreous degeneration	Sense organs	Binary	ADA2	869	7	26873	169	0.42013	0.379301	0.268015	0.995932
.	Urine microalbumin creatinine ratio	.	Quantitative	ADA2	6821	39	.	.	0.182143	0.164433	0.268028	0.995932
NS_330.11	Generalized epilepsy	Neurological	Binary	ADA2	94	1	27648	175	0.89568	0.809057	0.268265	0.995932
.	Alternaria tenuis IgE	.	Quantitative	ADA2	195	2	.	.	-0.786372	0.708425	0.268459	0.995932
DE_685.82	Generalized hyperhidrosis	Dermatological	Binary	ADA2	416	4	27326	172	0.528603	0.479289	0.270078	0.995932
CA_142.1	Lump or mass in breast	Neoplasms	Binary	ADA2	1499	6	26243	170	-0.448172	0.406827	0.270623	0.995932
GI_510.2	Esophagitis	Gastrointestinal	Binary	ADA2	1196	10	26546	166	0.352514	0.321404	0.272734	0.995932
CV_438.12	Thoracic aneurysm	Cardiovascular	Binary	ADA2	413	0	27329	176	-1.55516	1.41876	0.273016	0.995932
.	HIV-1 viral load	.	Quantitative	ADA2	1444	8	.	.	-0.314066	0.28644	0.27307	0.995932
CA_110	Malignant neoplasm of the endocrine glands	Neoplasms	Binary	ADA2	433	0	27309	176	-1.54924	1.41376	0.273155	0.995932
NS_324.341	Essential tremor*	Neurological	Binary	ADA2	272	2	27470	174	0.70055	0.639487	0.273305	0.995932
.	Common ragweed IgE	.	Quantitative	ADA2	477	3	.	.	0.628609	0.573392	0.273518	0.995932
.	Neutrophil%	.	Quantitative	ADA2	23150	145	.	.	0.0894404	0.081712	0.273712	0.995932
GU_594.6	Urinary urgency	Genitourinary	Binary	ADA2	838	7	26904	169	0.411315	0.376776	0.27498	0.995932
SS_809.21	Chronic pain syndrome	Symptoms	Binary	ADA2	788	7	26954	169	0.411838	0.377841	0.275727	0.995932
GU_596.2	Overactive bladder	Genitourinary	Binary	ADA2	470	4	27272	172	0.524551	0.482779	0.277245	0.995932
BI_160.2	Megaloblastic anemia	Blood/Immune	Binary	ADA2	319	3	27423	173	0.589186	0.543382	0.278235	0.995932
RE_487	Hemorrhage from respiratory passages	Respiratory	Binary	ADA2	1045	9	26697	167	0.365913	0.33792	0.278883	0.995932
.	Calcium, blood	.	Quantitative	ADA2	24145	152	.	.	0.0906454	0.0837746	0.279257	0.995932
BI_160.11	Iron deficiency anemia secondary to blood loss	Blood/Immune	Binary	ADA2	1471	6	26271	170	-0.435676	0.403091	0.279769	0.995932
MS_705.12	Rheumatoid arthritis with rheumatoid factor*	Muscloskeletal	Binary	ADA2	308	3	27434	173	0.589247	0.545838	0.280355	0.995932
GU_626.2	Dysmenorrhea	Genitourinary	Binary	ADA2	327	4	27415	172	0.538923	0.499319	0.280448	0.995932
ID_015	Clostridium	Infections	Binary	ADA2	327	3	27415	173	0.58408	0.541351	0.280618	0.995932
.	Urine pH	.	Quantitative	ADA2	16849	102	.	.	0.0966691	0.0901909	0.283813	0.995932
SS_840.11	Peanut allergy	Symptoms	Binary	ADA2	323	1	27419	175	-1.17942	1.10146	0.284271	0.995932
DE_679.4	Pruritus	Dermatological	Binary	ADA2	2100	17	25642	159	0.275425	0.257332	0.284475	0.995932
EM_252.5	Disorders of carbohydrate metabolism	Endocrine/Metab	Binary	ADA2	344	0	27398	176	-1.50226	1.40907	0.286362	0.995932
SS_840.61	Allergy to other anti-infective agents	Symptoms	Binary	ADA2	386	0	27356	176	-1.50259	1.41039	0.286706	0.995932
CA_110.1	Malignant neoplasm of the thyroid	Neoplasms	Binary	ADA2	420	0	27322	176	-1.50587	1.41388	0.286849	0.995932
CV_433	Other cerebrovascular disease	Cardiovascular	Binary	ADA2	1363	4	26379	172	-0.517939	0.486318	0.286865	0.995932
SO_369.4	Corneal degenerations	Sense organs	Binary	ADA2	400	0	27342	176	-1.50395	1.41262	0.287031	0.995932
GU_597.1	Urethral stricture	Genitourinary	Binary	ADA2	90	1	27652	175	0.865705	0.815725	0.288569	0.995932
ID_084.4	Trichomoniasis	Infections	Binary	ADA2	175	2	27567	174	0.696013	0.656914	0.289362	0.995932
ID_005.1	Mycobacterium tuberculosis	Infections	Binary	ADA2	381	4	27361	172	0.508419	0.48135	0.290859	0.995932
SS_800.2	Precordial pain	Symptoms	Binary	ADA2	403	4	27339	172	0.506824	0.48016	0.291185	0.995932
.	Anti-phosphatidylserine IgM	.	Quantitative	ADA2	1006	5	.	.	-0.479009	0.453734	0.291361	0.995932
CA_102	Malignant neoplasm of the thoracic and respiratory organs	Neoplasms	Binary	ADA2	397	0	27345	176	-1.49611	1.41832	0.291497	0.995932
CV_438.11	Abdominal aortic aneurysm	Cardiovascular	Binary	ADA2	453	0	27289	176	-1.52858	1.44919	0.291526	0.995932
MS_718.2	Cervicalgia	Muscloskeletal	Binary	ADA2	3136	24	24606	152	0.234297	0.222596	0.292539	0.995932
.	Troponin I	.	Quantitative	ADA2	8933	58	.	.	0.122881	0.11682	0.292883	0.995932
CV_416.21	Atrial fibrillation	Cardiovascular	Binary	ADA2	1825	6	25917	170	-0.435182	0.414092	0.29329	0.995932
CA_148.2	Benign neoplasm of meninges (Meningioma)	Neoplasms	Binary	ADA2	121	1	27621	175	0.856341	0.816179	0.294081	0.995932
CV_400.2	Rheumatic heart disease	Cardiovascular	Binary	ADA2	656	5	27086	171	0.461247	0.439965	0.294469	0.995932
.	Cystatin C	.	Quantitative	ADA2	448	2	.	.	0.685255	0.652943	0.294538	0.995932
MS_730	Other disorders and symptoms of the musculoskeletal system	Muscloskeletal	Binary	ADA2	1880	8	25862	168	-0.372254	0.355391	0.294893	0.995932
RE_466.1	Acute tonsillitis and adenoiditis	Respiratory	Binary	ADA2	176	2	27566	174	0.67017	0.639988	0.295026	0.995932
.	Urine chloride	.	Quantitative	ADA2	3177	27	.	.	-0.205953	0.197218	0.29643	0.995932
EM_215.1	Testicular hypofunction	Endocrine/Metab	Binary	ADA2	580	5	27162	171	0.468803	0.449559	0.297036	0.995932
.	Anti–factor Xa	.	Quantitative	ADA2	132	1	.	.	1.10099	1.05484	0.298734	0.995932
MS_717	Other and unspecified dorsopathies	Muscloskeletal	Binary	ADA2	783	2	26959	174	-0.662847	0.639063	0.299635	0.995932
MB_288.2	Panic disorder [episodic paroxysmal anxiety]	Mental	Binary	ADA2	636	6	27106	170	0.419105	0.404374	0.300001	0.995932
MS_745.5	Fracture of hand or wrist	Muscloskeletal	Binary	ADA2	452	4	27290	172	0.497382	0.480035	0.300139	0.995932
.	Bone-specific alkaline phosphatase	.	Quantitative	ADA2	295	4	.	.	-0.517039	0.49876	0.300791	0.995932
RE_495	Abnormal findings on diagnostic imaging of lung	Respiratory	Binary	ADA2	2402	17	25340	159	0.268163	0.25942	0.301281	0.995932
.	PR interval	.	Quantitative	ADA2	17380	105	.	.	-0.0969754	0.0942267	0.303414	0.995932
.	Varicella-zoster virus IgG	.	Quantitative	ADA2	3737	29	.	.	0.174223	0.169291	0.303485	0.995932
CV_440.22	Thrombosis of cerebral or precerebral arteries	Cardiovascular	Binary	ADA2	211	2	27531	174	0.659135	0.640823	0.303678	0.995932
.	Globulin	.	Quantitative	ADA2	8051	42	.	.	-0.153436	0.149251	0.303959	0.995932
CV_416.71	Sick sinus syndrome*	Cardiovascular	Binary	ADA2	376	3	27366	173	0.569996	0.554516	0.30399	0.995932
CV_416.7	Sinoatrial node dysfunction	Cardiovascular	Binary	ADA2	376	3	27366	173	0.569996	0.554516	0.30399	0.995932
EM_215	Testicular dysfunction	Endocrine/Metab	Binary	ADA2	584	5	27158	171	0.459972	0.449457	0.306123	0.995932
.	Complement C4	.	Quantitative	ADA2	2128	11	.	.	-0.300185	0.293304	0.306208	0.995932
SO_374.511	Nonexuadative (dry) age-related macular degeneration	Sense organs	Binary	ADA2	227	2	27515	174	0.66033	0.646672	0.307196	0.995932
SO_374.42	Diabetic retinopathy	Sense organs	Binary	ADA2	1155	10	26587	166	0.332643	0.326534	0.308339	0.995932
SS_826.1	Nonspecific reaction to test for tuberculosis	Symptoms	Binary	ADA2	1062	10	26680	166	0.328382	0.322658	0.308802	0.995932
GI_554	Diseases of the pancreas	Gastrointestinal	Binary	ADA2	839	7	26903	169	0.38416	0.377486	0.308835	0.995932
MB_299	Mental disorder, not otherwise specified	Mental	Binary	ADA2	593	5	27149	171	0.442902	0.43639	0.310142	0.995932
MS_709.2	Acquired deformities of toe	Muscloskeletal	Binary	ADA2	1603	13	26139	163	0.293386	0.289526	0.310898	0.995932
.	Weight	.	Quantitative	ADA2	26059	164	.	.	0.0734643	0.0727379	0.312511	0.995932
GU_619	Noninflammatory disorders of ovary, fallopian tube, and broad ligament	Genitourinary	Binary	ADA2	1309	12	26433	164	0.313679	0.311136	0.313368	0.995932
.	Herpes Simplex Virus 2 (HSV-2) IgG	.	Quantitative	ADA2	319	1	.	.	-0.965013	0.956765	0.313956	0.995932
CA_136	Benign neoplasm of the digestive organs	Neoplasms	Binary	ADA2	2305	10	25437	166	-0.32512	0.323341	0.314655	0.995932
NS_355	Coma and other alteration of consciousness	Neurological	Binary	ADA2	463	4	27279	172	0.482364	0.481558	0.3165	0.995932
.	Serum methylmalonic acid	.	Quantitative	ADA2	1055	8	.	.	0.358332	0.357834	0.316871	0.995932
.	Anion gap	.	Quantitative	ADA2	10771	74	.	.	-0.12074	0.120712	0.317221	0.995932
MS_726	Osteoporosis and low bone density	Muscloskeletal	Binary	ADA2	3532	14	24210	162	-0.292679	0.292838	0.317573	0.995932
RE_468	Pneumonia	Respiratory	Binary	ADA2	2478	11	25264	165	-0.309703	0.310404	0.318405	0.995932
RE_466.2	Chronic tonsillitis and adenoiditis	Respiratory	Binary	ADA2	91	1	27651	175	0.810899	0.812928	0.318521	0.995932
.	Urine protein-creatinine ratio	.	Quantitative	ADA2	4561	28	.	.	0.185225	0.185731	0.318685	0.995932
CA_138.2	Melanocytic nevi*	Neoplasms	Binary	ADA2	1976	7	25766	169	-0.374887	0.376953	0.31997	0.995932
CA_140	Benign neoplasm of the breast	Neoplasms	Binary	ADA2	310	0	27432	176	-1.4061	1.41435	0.320141	0.995932
NS_350.5	Repeated falls*	Neurological	Binary	ADA2	523	4	27219	172	0.490572	0.494542	0.321213	0.995932
CA_102.1	Malignant neoplasm of the of bronchus and lung	Neoplasms	Binary	ADA2	365	0	27377	176	-1.40621	1.41847	0.321513	0.995932
.	Forced inspiratory vital capacity (FIVC), pre-bronchodilator	.	Quantitative	ADA2	527	1	.	.	0.903105	0.911193	0.322093	0.995932
MS_723.3	Medial epicondylitis (Golfer's elbow)	Muscloskeletal	Binary	ADA2	113	1	27629	175	0.798646	0.809337	0.323746	0.995932
EM_247.51	Hypocalcemia	Endocrine/Metab	Binary	ADA2	306	0	27436	176	-1.38769	1.40977	0.324948	0.995932
NS_350.4	Abnormal posture	Neurological	Binary	ADA2	199	2	27543	174	0.626056	0.636704	0.32547	0.995932
.	Thyroid microsomal peroxidase (TPO) antibody	.	Quantitative	ADA2	2344	16	.	.	-0.223449	0.227239	0.325552	0.995932
ID_086.2	Scabies	Infections	Binary	ADA2	198	2	27544	174	0.624761	0.635739	0.325741	0.995932
MS_717.2	Sacrococcygeal disorders	Muscloskeletal	Binary	ADA2	558	1	27184	175	-0.806871	0.821056	0.325743	0.995932
EM_209.2	Hypopituitarism	Endocrine/Metab	Binary	ADA2	114	1	27628	175	0.795212	0.810685	0.326636	0.995932
CV_416.221	Typical atrial flutter*	Cardiovascular	Binary	ADA2	127	1	27615	175	0.79977	0.815689	0.326846	0.995932
GU_614.5	Inflammatory disease of cervix, vagina, and vulva	Genitourinary	Binary	ADA2	2365	13	25377	163	-0.293267	0.300042	0.328362	0.995932
EM_239.11	Pure hypercholesterolemia	Endocrine/Metab	Binary	ADA2	4747	32	22995	144	0.195978	0.200511	0.328374	0.995932
EM_209.13	Hyperprolactinemia*	Endocrine/Metab	Binary	ADA2	99	1	27643	175	0.795428	0.814223	0.328609	0.995932
.	Mumps IgG	.	Quantitative	ADA2	2842	21	.	.	0.194927	0.199555	0.328748	0.995932
.	Atrial rate	.	Quantitative	ADA2	17509	105	.	.	0.0960348	0.0983353	0.328778	0.995932
DE_684.2	Hypertrichosis and hirsutism	Dermatological	Binary	ADA2	264	0	27478	176	-1.38323	1.41645	0.328793	0.995932
.	Oxygen (O2) saturation, arterial	.	Quantitative	ADA2	3256	17	.	.	0.235827	0.241642	0.32917	0.995932
MS_745.9	Pathological fracture	Muscloskeletal	Binary	ADA2	934	6	26808	170	0.42481	0.435392	0.329213	0.995932
GU_602.51	Prostatitis	Genitourinary	Binary	ADA2	113	1	27629	175	0.796281	0.81708	0.329786	0.995932
EM_232.2	Vitamin B group deficiency	Endocrine/Metab	Binary	ADA2	2122	9	25620	167	-0.328303	0.336964	0.32991	0.995932
SO_390.4	Impacted cerumen	Sense organs	Binary	ADA2	1877	14	25865	162	0.272459	0.279779	0.330136	0.995932
.	INR	.	Quantitative	ADA2	17148	104	.	.	-0.0946902	0.0972664	0.330312	0.995932
.	Quantiferon, TB minus Nil	.	Quantitative	ADA2	2695	14	.	.	0.246131	0.25324	0.331176	0.995932
NS_356.1	Dysarthria	Neurological	Binary	ADA2	113	1	27629	175	0.787871	0.810782	0.331178	0.995932
GU_612.21	Galactorrhea	Genitourinary	Binary	ADA2	87	1	27655	175	0.794304	0.817952	0.331504	0.995932
SO_369.44	Senile corneal changes including arcus senilis	Sense organs	Binary	ADA2	354	0	27388	176	-1.36973	1.41124	0.331754	0.995932
.	Estradiol	.	Quantitative	ADA2	1592	8	.	.	-0.326206	0.336002	0.331775	0.995932
SO_374.6	Peripheral retinal degeneration	Sense organs	Binary	ADA2	326	0	27416	176	-1.36752	1.40907	0.331795	0.995932
BI_177.1	Lymphadenitis	Blood/Immune	Binary	ADA2	107	1	27635	175	0.786196	0.810661	0.332136	0.995932
.	Apolipoprotein A-1	.	Quantitative	ADA2	153	2	.	.	-0.725533	0.74568	0.332252	0.995932
.	Anti-human tissue transglutaminase IgA (ELISA)	.	Quantitative	ADA2	940	5	.	.	-0.42028	0.433398	0.332433	0.995932
MS_713.38	Pain in ankle and joints of foot	Muscloskeletal	Binary	ADA2	1995	16	25747	160	0.256006	0.264203	0.332564	0.995932
MS_719.11	Spasm of muscle	Muscloskeletal	Binary	ADA2	1584	7	26158	169	-0.363246	0.376523	0.334676	0.995932
GI_522.91	Acute gastritis	Gastrointestinal	Binary	ADA2	286	3	27456	173	0.523687	0.54299	0.334822	0.995932
SO_395	Other diseases of inner ear	Sense organs	Binary	ADA2	125	1	27617	175	0.782389	0.811504	0.334984	0.995932
.	Oral glucose tolerance test, 3-hour	.	Quantitative	ADA2	289	2	.	.	0.67249	0.696804	0.335339	0.995932
GU_603	Disorders of testis	Genitourinary	Binary	ADA2	495	1	27247	175	-0.797748	0.828048	0.335342	0.995932
SO_373	Disorders of choroid	Sense organs	Binary	ADA2	217	2	27525	174	0.61392	0.638135	0.336021	0.995932
SO_374.5	Macular degeneration	Sense organs	Binary	ADA2	771	6	26971	170	0.394539	0.410955	0.337027	0.995932
CM_766.13	Congenital pes cavus	Congenital	Binary	ADA2	98	1	27644	175	0.778526	0.811069	0.337116	0.995932
MS_710.43	Cavus deformity of foot	Muscloskeletal	Binary	ADA2	98	1	27644	175	0.778526	0.811069	0.337116	0.995932
.	Thyroid stimulating hormone (TSH)	.	Quantitative	ADA2	19804	123	.	.	-0.0862962	0.0899142	0.337187	0.995932
DE_660.6	Cellulitis and abscess	Dermatological	Binary	ADA2	3457	27	24285	149	0.205957	0.214875	0.337821	0.995932
.	White oak IgE	.	Quantitative	ADA2	378	2	.	.	-0.628174	0.654572	0.337857	0.995932
.	Aspartate Aminotransferase (AST)	.	Quantitative	ADA2	23588	147	.	.	-0.0772153	0.0808512	0.339573	0.995932
MB_280.21	Opioid abuse or dependence	Mental	Binary	ADA2	442	4	27300	172	0.462047	0.484497	0.340254	0.995932
GU_592.2	Urethritis	Genitourinary	Binary	ADA2	200	2	27542	174	0.606418	0.635889	0.340261	0.995932
.	Lipoprotein A	.	Quantitative	ADA2	530	4	.	.	0.48846	0.514028	0.342426	0.995932
CV_400	Rheumatic fever and chronic rheumatic heart diseases	Cardiovascular	Binary	ADA2	686	5	27056	171	0.41688	0.439583	0.342949	0.995932
MS_716	Intervertebral disc disorder	Muscloskeletal	Binary	ADA2	1797	13	25945	163	0.271355	0.286352	0.343317	0.995932
CA_148.1	Benign neoplasm of eye	Neoplasms	Binary	ADA2	136	1	27606	175	0.766769	0.810487	0.344119	0.995932
GU_596	Other disorders of bladder	Genitourinary	Binary	ADA2	905	7	26837	169	0.356436	0.377137	0.344603	0.995932
MB_286.2	Major depressive disorder	Mental	Binary	ADA2	3174	24	24568	152	0.211217	0.223501	0.344632	0.995932
SS_847.3	Liver transplant	Symptoms	Binary	ADA2	200	2	27542	174	0.603261	0.638351	0.344645	0.995932
DE_684.21	Hirsutism*	Dermatological	Binary	ADA2	245	0	27497	176	-1.33684	1.4166	0.345327	0.995932
DE_676.2	Scar conditions and fibrosis of skin	Dermatological	Binary	ADA2	511	4	27231	172	0.452298	0.479402	0.345441	0.995932
.	von Willabrand factor (vWF) ristocetin	.	Quantitative	ADA2	272	2	.	.	0.662703	0.701201	0.345493	0.995932
CV_416.212	Persistent atrial fibrillation*	Cardiovascular	Binary	ADA2	415	3	27327	173	0.518389	0.54954	0.34552	0.995932
GI_506	Diseases of salivary glands	Gastrointestinal	Binary	ADA2	602	5	27140	171	0.411228	0.436441	0.346074	0.995932
EM_252.51	Disorders of intestinal carbohydrate absorption	Endocrine/Metab	Binary	ADA2	284	0	27458	176	-1.32541	1.4077	0.346425	0.995932
EM_211.13	Cushing's syndrome	Endocrine/Metab	Binary	ADA2	121	1	27621	175	0.764551	0.812691	0.346826	0.995932
CA_114	Neuroendocrine tumors	Neoplasms	Binary	ADA2	348	0	27394	176	-1.32484	1.4102	0.347489	0.995932
MS_745	Fractures	Muscloskeletal	Binary	ADA2	3131	22	24611	154	0.222992	0.237841	0.348476	0.995932
GI_502.11	Dental caries	Gastrointestinal	Binary	ADA2	464	1	27278	175	-0.768999	0.820662	0.348735	0.995932
.	T axis	.	Quantitative	ADA2	17509	105	.	.	0.0929237	0.099184	0.348832	0.995932
.	Peak inspiratory flow (PIF), pre-bronchodilator	.	Quantitative	ADA2	510	1	.	.	-0.882193	0.94185	0.34939	0.995932
.	Blatella germanica IgE	.	Quantitative	ADA2	557	4	.	.	0.456893	0.488666	0.350214	0.995932
GI_510	Diseases of esophagus	Gastrointestinal	Binary	ADA2	1565	12	26177	164	0.276919	0.29653	0.350374	0.995932
RE_467	Laryngitis and tracheitis	Respiratory	Binary	ADA2	335	3	27407	173	0.505684	0.541748	0.350599	0.995932
ID_056	Human papillomavirus	Infections	Binary	ADA2	1870	9	25872	167	-0.314122	0.336609	0.35072	0.995932
.	Ventricular rate	.	Quantitative	ADA2	17509	105	.	.	0.0899418	0.0963785	0.350722	0.995932
RE_467.1	Acute laryngitis and tracheitis	Respiratory	Binary	ADA2	223	2	27519	174	0.59368	0.63746	0.351686	0.995932
ID_054.2	Hepatitis B	Infections	Binary	ADA2	639	2	27103	174	-0.603411	0.64843	0.352075	0.995932
.	Cancer antigen 27-29 (CA 27-29)	.	Quantitative	ADA2	429	1	.	.	0.908324	0.975259	0.352205	0.995932
ID_054.31	Chronic hepatitis C	Infections	Binary	ADA2	1798	14	25944	162	0.261348	0.281377	0.352981	0.995932
.	Serum vitamin B12	.	Quantitative	ADA2	11359	73	.	.	-0.107776	0.116227	0.353795	0.995932
.	Procalcitonin	.	Quantitative	ADA2	1075	6	.	.	0.356818	0.384753	0.353933	0.995932
.	Urine creatinine concentration	.	Quantitative	ADA2	9929	62	.	.	-0.110959	0.119762	0.35421	0.995932
GI_554.2	Cyst and pseudocyst of pancreas	Gastrointestinal	Binary	ADA2	254	2	27488	174	0.590356	0.638358	0.355068	0.995932
.	T cytotoxic suppressor CD3+ CD8+	.	Quantitative	ADA2	1405	10	.	.	-0.280309	0.303255	0.355472	0.995932
MS_728.3	Costochondritis [Tietze's disease]	Muscloskeletal	Binary	ADA2	313	3	27429	173	0.502077	0.54378	0.355848	0.995932
MS_713.37	Pain in knee	Muscloskeletal	Binary	ADA2	5560	42	22182	134	0.170932	0.185217	0.35607	0.995932
CV_436	Atherosclerosis [ASCVD]	Cardiovascular	Binary	ADA2	4772	25	22970	151	-0.220582	0.239162	0.356367	0.995932
MS_740	Dislocation	Muscloskeletal	Binary	ADA2	276	0	27466	176	-1.29736	1.40796	0.356815	0.995932
EM_200.11	Secondary hypothyroidism	Endocrine/Metab	Binary	ADA2	1008	3	26734	173	-0.499993	0.542883	0.357053	0.995932
CV_424.2	Systolic heart failure	Cardiovascular	Binary	ADA2	1419	11	26323	165	0.291482	0.316506	0.357077	0.995932
SS_840.18	Egg allergy	Symptoms	Binary	ADA2	151	0	27591	176	-1.6147	1.75501	0.357546	0.995932
BI_172	Other disorders of white blood cells	Blood/Immune	Binary	ADA2	111	1	27631	175	0.741556	0.80909	0.359388	0.995932
.	25-hydroxy vitamin D3	.	Quantitative	ADA2	1684	5	.	.	-0.408586	0.445784	0.359507	0.995932
SS_840.1	Food allergy	Symptoms	Binary	ADA2	1119	5	26623	171	-0.423739	0.462768	0.359844	0.995932
SO_387.2	Myopia	Sense organs	Binary	ADA2	945	8	26797	168	0.325101	0.3553	0.360186	0.995932
.	Mugwort (w6) IgE	.	Quantitative	ADA2	76	2	.	.	-0.674023	0.731427	0.360352	0.995932
BI_176.1	Thrombocytosis*	Blood/Immune	Binary	ADA2	113	1	27629	175	0.740727	0.810297	0.360643	0.995932
GU_586.2	Cyst of kidney	Genitourinary	Binary	ADA2	630	5	27112	171	0.400178	0.438465	0.361411	0.995932
MS_709.22	Hallux rigidus	Muscloskeletal	Binary	ADA2	133	1	27609	175	0.739472	0.810872	0.361797	0.995932
PP_911	Excessive vomiting in pregnancy	Pregnancy	Binary	ADA2	83	1	27659	175	0.780837	0.856348	0.361861	0.995932
DE_660.12	Dermatophytosis	Dermatological	Binary	ADA2	3708	20	24034	156	-0.218661	0.240901	0.364047	0.995932
CV_431	Stroke and transient cerebral ischemic attacks	Cardiovascular	Binary	ADA2	1872	8	25870	168	-0.328083	0.362605	0.365574	0.995932
CM_764	Congenital malformations of circulatory system (other than heart)	Congenital	Binary	ADA2	109	1	27633	175	0.732815	0.810375	0.365842	0.995932
GI_530.5	Dysplasia of anus	Gastrointestinal	Binary	ADA2	453	1	27289	175	-0.743632	0.822406	0.365881	0.995932
CM_766.1	Congenital talipes varus	Congenital	Binary	ADA2	102	1	27640	175	0.733166	0.811519	0.366289	0.995932
GU_592.11	Acute cystitis	Genitourinary	Binary	ADA2	1392	11	26350	165	0.282257	0.312523	0.366443	0.995932
ID_070	Candidiasis	Infections	Binary	ADA2	2326	12	25416	164	-0.271006	0.300171	0.366612	0.995932
GU_626.16	Excessive menstruation	Genitourinary	Binary	ADA2	1297	7	26445	169	-0.353857	0.392082	0.366787	0.995932
.	Lithium	.	Quantitative	ADA2	155	2	.	.	0.641967	0.709273	0.366954	0.995932
GI_527.3	Functional dyspepsia	Gastrointestinal	Binary	ADA2	267	0	27475	176	-1.26891	1.40933	0.367927	0.995932
.	White blood cell count	.	Quantitative	ADA2	24592	152	.	.	0.0729259	0.0810093	0.368014	0.995932
DE_660.21	Impetigo	Dermatological	Binary	ADA2	119	1	27623	175	0.725832	0.80988	0.370134	0.995932
GI_513.2	Gastric ulcer	Gastrointestinal	Binary	ADA2	267	0	27475	176	-1.26127	1.40975	0.370958	0.995932
CA_106.21	Malignant neoplasm of endometrium	Neoplasms	Binary	ADA2	128	1	27614	175	0.736508	0.823582	0.371174	0.995932
BI_180.31	Monoclonal gammopathy	Blood/Immune	Binary	ADA2	274	2	27468	174	0.570234	0.640603	0.373385	0.995932
MS_726.1	Osteoporosis	Muscloskeletal	Binary	ADA2	3458	14	24284	162	-0.260895	0.293522	0.374089	0.995932
CV_446.2	Orthostatic hypotension	Cardiovascular	Binary	ADA2	395	3	27347	173	0.483666	0.544875	0.374723	0.995932
.	Total IgM	.	Quantitative	ADA2	4564	16	.	.	-0.220419	0.249066	0.376212	0.995932
MS_741.3	Sprains and strains of wrist and hand	Muscloskeletal	Binary	ADA2	268	0	27474	176	-1.24475	1.40715	0.376378	0.995932
CA_136.4	Benign neoplasm of colon, rectum, anus and anal canal	Neoplasms	Binary	ADA2	2221	10	25521	166	-0.285751	0.323417	0.376947	0.995932
.	Reticulocyte count	.	Quantitative	ADA2	4518	24	.	.	-0.180823	0.205224	0.378309	0.995932
BI_180.3	Paraproteinemias	Blood/Immune	Binary	ADA2	276	2	27466	174	0.562116	0.640569	0.380204	0.995932
NS_325.2	Difficulty walking	Neurological	Binary	ADA2	356	3	27386	173	0.480257	0.547872	0.38071	0.995932
GU_592	Cystitis and urethritis	Genitourinary	Binary	ADA2	1813	14	25929	162	0.244983	0.279833	0.381328	0.995932
.	Serum 17-hydroxyprogesterone	.	Quantitative	ADA2	246	2	.	.	-0.604412	0.691322	0.382868	0.995932
GI_540.2	Acute hepatitis	Gastrointestinal	Binary	ADA2	258	0	27484	176	-1.22542	1.40711	0.383821	0.995932
NS_333.3	Hypersomnia	Neurological	Binary	ADA2	283	0	27459	176	-1.22492	1.40718	0.384039	0.995932
BI_168.1	Hypo-coagulability	Blood/Immune	Binary	ADA2	264	2	27478	174	0.554075	0.637001	0.3844	0.995932
CA_120.2	Lymphoid	Neoplasms	Binary	ADA2	269	2	27473	174	0.553943	0.636888	0.384432	0.995932
CV_416.22	Atrial flutter	Cardiovascular	Binary	ADA2	424	3	27318	173	0.476526	0.548112	0.384632	0.995932
.	Thyroxine(T4)-thyroglobulin (TBG) index	.	Quantitative	ADA2	1256	9	.	.	-0.291819	0.335777	0.384968	0.995932
SO_374.11	Serous retinal detachment	Sense organs	Binary	ADA2	116	1	27626	175	0.704715	0.811301	0.385055	0.995932
.	Total IgA	.	Quantitative	ADA2	4637	16	.	.	-0.20866	0.240694	0.386037	0.995932
.	Urine specific gravity	.	Quantitative	ADA2	16655	101	.	.	0.0827918	0.0958067	0.387515	0.995932
.	Total protein, blood	.	Quantitative	ADA2	23156	143	.	.	-0.0691274	0.0802938	0.389285	0.995932
.	Oral glucose tolerance test, 2-hour	.	Quantitative	ADA2	473	2	.	.	0.603735	0.700641	0.389308	0.995932
GI_556	Other digestive system symptoms and diseases	Gastrointestinal	Binary	ADA2	1183	9	26559	167	0.290653	0.337901	0.389697	0.995932
.	Lymphocyte%	.	Quantitative	ADA2	23178	145	.	.	-0.069435	0.0807376	0.389793	0.995932
SO_363.5	Epiphora	Sense organs	Binary	ADA2	240	2	27502	174	0.549635	0.639237	0.389883	0.995932
MS_709	Acquired deformities of fingers and toes	Muscloskeletal	Binary	ADA2	1674	13	26068	163	0.248624	0.289334	0.390175	0.995932
MS_714.3	Scoliosis	Muscloskeletal	Binary	ADA2	380	3	27362	173	0.464576	0.541338	0.390781	0.995932
.	Carcinoembryonic antigen (CEA)	.	Quantitative	ADA2	1619	6	.	.	0.346185	0.403633	0.391202	0.995932
SS_809.31	Pain in arm*	Symptoms	Binary	ADA2	1886	9	25856	167	-0.289114	0.33853	0.39309	0.995932
MS_741.7	Back sprain	Muscloskeletal	Binary	ADA2	260	0	27482	176	-1.20147	1.40711	0.393182	0.995932
GU_594.1	Retention of urine	Genitourinary	Binary	ADA2	1295	5	26447	171	-0.376008	0.440953	0.393817	0.995932
EM_200.1	Hypothyroidism	Endocrine/Metab	Binary	ADA2	3690	16	24052	160	-0.224314	0.263469	0.394554	0.995932
RE_469	Bronchitis	Respiratory	Binary	ADA2	2951	14	24791	162	-0.236711	0.278121	0.394708	0.995932
NS_336.411	Carpal tunnel syndrome, bilateral*	Neurological	Binary	ADA2	585	5	27157	171	0.371377	0.438438	0.396968	0.995932
SO_374.53	Cystoid macular degeneration	Sense organs	Binary	ADA2	113	1	27629	175	0.691326	0.816681	0.397272	0.995932
.	Forced expiratory flow 50%-Forced inspiratory flow 50% ratio (FEF50/FIF50) , pre-bronchodilator	.	Quantitative	ADA2	510	1	.	.	0.864527	1.02063	0.397373	0.995932
NS_324.1	Parkinsonism	Neurological	Binary	ADA2	356	0	27386	176	-1.19714	1.41663	0.398074	0.995932
GU_604	Disorders of penis	Genitourinary	Binary	ADA2	458	4	27284	172	0.416392	0.4932	0.398524	0.995932
NS_349	Disorder of nervous system	Neurological	Binary	ADA2	236	2	27506	174	0.537271	0.636454	0.398581	0.995932
PP_909.3	Abnormal glucose complicating pregnancy	Pregnancy	Binary	ADA2	83	1	27659	175	0.70635	0.837417	0.398957	0.995932
.	Smooth muscle antibody	.	Quantitative	ADA2	457	1	.	.	0.85624	1.01435	0.399055	0.995932
CV_418.2	Abnormal findings on diagnostic imaging of heart and coronary circulation*	Cardiovascular	Binary	ADA2	252	3	27490	173	0.536318	0.636403	0.399377	0.995932
RE_467.2	Chronic laryngitis and laryngotracheitis	Respiratory	Binary	ADA2	121	1	27621	175	0.683147	0.810692	0.399411	0.995932
CV_444.11	Varicose veins of lower extremities	Cardiovascular	Binary	ADA2	1689	13	26053	163	0.243699	0.289676	0.400185	0.995932
MS_712	Joint derangements and related disorders	Muscloskeletal	Binary	ADA2	475	4	27267	172	0.403563	0.479797	0.400284	0.995932
RE_481.4	Pulmonary fibrosis	Respiratory	Binary	ADA2	262	2	27480	174	0.538188	0.640642	0.400866	0.995932
MS_723.7	Iliotibial band syndrome*	Muscloskeletal	Binary	ADA2	134	1	27608	175	0.68194	0.811959	0.400981	0.995932
GU_594.3	Urinary incontinence and enuresis	Genitourinary	Binary	ADA2	2473	18	25269	158	0.215789	0.257692	0.40238	0.995932
EM_232.27	Vitamin B12 deficiency	Endocrine/Metab	Binary	ADA2	259	0	27483	176	-1.18027	1.40976	0.402474	0.995932
EM_230.4	Cachexia	Endocrine/Metab	Binary	ADA2	125	1	27617	175	0.679641	0.813006	0.403178	0.995932
CV_438	Aneurysm or ectasia	Cardiovascular	Binary	ADA2	1177	4	26565	172	-0.407142	0.48716	0.403299	0.995932
SO_386	Visual disturbances	Sense organs	Binary	ADA2	3061	16	24681	160	-0.219879	0.263143	0.403386	0.995932
MS_723.51	Achilles tendinitis	Muscloskeletal	Binary	ADA2	346	3	27396	173	0.451871	0.541997	0.404441	0.995932
GU_612.2	Breast conditions, congenital or relating to hormones	Genitourinary	Binary	ADA2	453	4	27289	172	0.400419	0.480326	0.404484	0.995932
GU_626.13	Irregular menstrual cycle	Genitourinary	Binary	ADA2	1680	15	26062	161	0.245289	0.295048	0.405771	0.995932
EM_208.2	Hyperparathyroidism	Endocrine/Metab	Binary	ADA2	1167	4	26575	172	-0.399726	0.482415	0.407335	0.995932
DE_680	Epidermal thickening	Dermatological	Binary	ADA2	3033	23	24709	153	0.188536	0.227743	0.407759	0.995932
MB_280.8	Psychoactive substance abuse	Mental	Binary	ADA2	1306	6	26436	170	-0.335946	0.405967	0.407944	0.995932
CV_443	Other disorders of arteries and arterioles	Cardiovascular	Binary	ADA2	379	3	27363	173	0.450464	0.54513	0.408612	0.995932
NS_333.1	Sleep apnea	Neurological	Binary	ADA2	2832	14	24910	162	-0.228434	0.276666	0.408995	0.995932
NS_352	Disturbances of sensation of smell and taste	Neurological	Binary	ADA2	232	0	27510	176	-1.15843	1.40551	0.409823	0.995932
CA_135	Benign neoplasm of the head and neck	Neoplasms	Binary	ADA2	360	3	27382	173	0.444384	0.540813	0.411246	0.995932
.	Total IgG	.	Quantitative	ADA2	4655	16	.	.	-0.192059	0.233729	0.411279	0.995932
GU_604.5	Balanoposthitis	Genitourinary	Binary	ADA2	110	1	27632	175	0.672837	0.820036	0.411933	0.995932
GU_615	Endometriosis	Genitourinary	Binary	ADA2	206	0	27536	176	-1.16165	1.41582	0.411942	0.995932
.	HSV-1 glycoprotein G antibody	.	Quantitative	ADA2	183	2	.	.	0.596932	0.726217	0.41225	0.995932
MS_741.1	Sprains and strains of shoulder and upper arm	Muscloskeletal	Binary	ADA2	245	0	27497	176	-1.14963	1.40543	0.413363	0.995932
DE_684	Diseases of hair and hair follicles	Dermatological	Binary	ADA2	1772	9	25970	167	-0.278561	0.340826	0.413749	0.995932
.	CMV IgG	.	Quantitative	ADA2	95	2	.	.	-0.579796	0.706213	0.41406	0.995932
SO_369	Disorders of the cornea	Sense organs	Binary	ADA2	712	2	27030	174	-0.52062	0.639408	0.415517	0.995932
MS_714.6	Spondylolisthesis	Muscloskeletal	Binary	ADA2	279	0	27463	176	-1.14698	1.41015	0.416002	0.995932
GU_608	Other disorders of male genital organs	Genitourinary	Binary	ADA2	436	1	27306	175	-0.672363	0.827471	0.416476	0.995932
.	Iron saturation	.	Quantitative	ADA2	1474	6	.	.	-0.323266	0.397807	0.416567	0.995932
EM_204	Abnormal glucose	Endocrine/Metab	Binary	ADA2	7631	53	20111	123	0.138735	0.170778	0.416575	0.995932
GU_591	Urinary tract infection [UTI]	Genitourinary	Binary	ADA2	3732	20	24010	156	-0.195676	0.242014	0.418785	0.995932
.	von Willabrand factor (vWF) antigen	.	Quantitative	ADA2	296	2	.	.	0.537315	0.66362	0.418811	0.995932
MS_713.32	Pain in elbow	Muscloskeletal	Binary	ADA2	802	3	26940	173	-0.438189	0.542138	0.418941	0.995932
GU_593	Hematuria	Genitourinary	Binary	ADA2	2747	20	24995	156	0.19261	0.238601	0.419533	0.995932
CA_139	Benign sarcoma-related cancers	Neoplasms	Binary	ADA2	2564	18	25178	158	0.200685	0.248887	0.420054	0.995932
SO_363	Disorders of lacrimal system	Sense organs	Binary	ADA2	2993	22	24749	154	0.187566	0.232749	0.420324	0.995932
EM_208.1	Hypoparathyroidism	Endocrine/Metab	Binary	ADA2	132	1	27610	175	0.654895	0.81305	0.420542	0.995932
NS_324.11	Parkinson's disease (Primary)	Neurological	Binary	ADA2	337	0	27405	176	-1.13851	1.41652	0.421551	0.995932
SO_394.21	Paroxysmal vertigo	Sense organs	Binary	ADA2	907	7	26835	169	0.304982	0.379758	0.421924	0.995932
ID_089.1	Bacterial infections	Infections	Binary	ADA2	4212	24	23530	152	-0.176909	0.220577	0.422536	0.995932
MS_716.2	Degenerative disc disease	Muscloskeletal	Binary	ADA2	719	5	27023	171	0.348909	0.436075	0.423644	0.995932
BI_164.2	Macrocytic anemia	Blood/Immune	Binary	ADA2	498	4	27244	172	0.385276	0.481576	0.423695	0.995932
CV_404.23	Coronary atherosclerosis due to calcified coronary lesion	Cardiovascular	Binary	ADA2	489	1	27253	175	-0.658572	0.824654	0.42452	0.995932
GE_972.1	Hereditary neuropathy	Genetic	Binary	ADA2	658	5	27084	171	0.349106	0.437406	0.424798	0.995932
CV_436.2	Atherosclerosis of the extremities	Cardiovascular	Binary	ADA2	617	6	27125	170	0.355792	0.44693	0.425984	0.995932
GU_581.1	Acute pyelonephritis	Genitourinary	Binary	ADA2	115	1	27627	175	0.645148	0.810587	0.426089	0.995932
.	Factor VIII (antihemophilic factor)	.	Quantitative	ADA2	819	4	.	.	0.388179	0.487667	0.426272	0.995932
GI_502.1	Diseases of hard tissues of teeth	Gastrointestinal	Binary	ADA2	604	2	27138	174	-0.508472	0.639378	0.426462	0.995932
SO_387.1	Hypermetropia	Sense organs	Binary	ADA2	466	4	27276	172	0.382142	0.481191	0.427101	0.995932
MS_745.61	Fracture of vertebrae	Muscloskeletal	Binary	ADA2	289	2	27453	174	0.509555	0.642299	0.427588	0.995932
ID_054	Hepatovirus	Infections	Binary	ADA2	2989	22	24753	154	0.185234	0.23351	0.427632	0.995932
.	Free testosterone	.	Quantitative	ADA2	2236	9	.	.	-0.168189	0.212018	0.427703	0.995932
GU_602.4	Elevated prostate specific antigen [PSA]	Genitourinary	Binary	ADA2	644	5	27098	171	0.3612	0.455441	0.427737	0.995932
SO_375.6	Ocular hypertension	Sense organs	Binary	ADA2	241	2	27501	174	0.507847	0.640396	0.427765	0.995932
MS_726.5	Osteomalacia	Muscloskeletal	Binary	ADA2	140	1	27602	175	0.645154	0.813666	0.427838	0.995932
CV_439	Hemorrhoids	Cardiovascular	Binary	ADA2	2168	16	25574	160	0.206917	0.261014	0.427927	0.995932
MS_723.4	Lateral epicondylitis (Tennis elbow)	Muscloskeletal	Binary	ADA2	433	1	27309	175	-0.649486	0.819335	0.427952	0.995932
CA_136.41	Benign neoplasm of the colon	Neoplasms	Binary	ADA2	2161	10	25581	166	-0.256369	0.323507	0.428087	0.995932
ID_091	Gangrene	Infections	Binary	ADA2	231	0	27511	176	-1.11698	1.41058	0.428442	0.995932
DE_668	Dermatitis [eczema]	Dermatological	Binary	ADA2	4977	36	22765	140	0.1496	0.188988	0.428612	0.995932
MS_724	Other symptoms and disorders of the soft tissue	Muscloskeletal	Binary	ADA2	5001	36	22741	140	0.15351	0.194171	0.429184	0.995932
CV_441.1	Arteriovenous fistula	Cardiovascular	Binary	ADA2	114	1	27628	175	0.641117	0.811557	0.429537	0.995932
MB_288	Anxiety and anxiety disorders	Mental	Binary	ADA2	5050	35	22692	141	0.15139	0.191666	0.429595	0.995932
CV_413.3	Tricuspid valve disorders	Cardiovascular	Binary	ADA2	275	2	27467	174	0.50531	0.640001	0.429793	0.995932
.	Urine urea	.	Quantitative	ADA2	2493	20	.	.	-0.172043	0.218066	0.430216	0.995932
.	Activated partial thromboplastin time (APTT)	.	Quantitative	ADA2	16830	100	.	.	-0.0771266	0.0978522	0.430594	0.995932
GI_540.3	Viral hepatitits	Gastrointestinal	Binary	ADA2	2992	22	24750	154	0.183995	0.233483	0.43066	0.995932
RE_487.3	Hemoptysis	Respiratory	Binary	ADA2	358	3	27384	173	0.426274	0.541919	0.431516	0.995932
.	Total serum protein	.	Quantitative	ADA2	23478	146	.	.	-0.0640302	0.0814255	0.431661	0.995932
.	D-dimer	.	Quantitative	ADA2	4333	35	.	.	0.129434	0.164615	0.431747	0.995932
EM_211.2	Adrenocortical insufficiency	Endocrine/Metab	Binary	ADA2	248	0	27494	176	-1.10437	1.40543	0.431992	0.995932
MB_280.2	Opioid use disorders	Mental	Binary	ADA2	607	5	27135	171	0.345673	0.440359	0.432466	0.995932
GI_529.1	Diarrhea	Gastrointestinal	Binary	ADA2	3604	19	24138	157	-0.190439	0.24282	0.432873	0.995932
RE_488.6	Wheezing	Respiratory	Binary	ADA2	844	3	26898	173	-0.425119	0.542218	0.433018	0.995932
SO_374.51	Age-related macular degeneration	Sense organs	Binary	ADA2	267	2	27475	174	0.507576	0.647471	0.433077	0.995932
.	Forced expiratory time (FET) 100%, pre-bronchodilator	.	Quantitative	ADA2	527	1	.	.	-0.764641	0.976018	0.433737	0.995932
MB_282	Nicotine dependence (current and history of)	Mental	Binary	ADA2	3719	27	24023	149	0.166776	0.213243	0.434158	0.995932
GI_522.1	Inflammatory bowel disease	Gastrointestinal	Binary	ADA2	698	2	27044	174	-0.500732	0.640667	0.434462	0.995932
ID_002	Staphylococcus	Infections	Binary	ADA2	244	2	27498	174	0.497096	0.636353	0.434704	0.995932
EM_256.1	Hyperosmolality and/or hypernatremia	Endocrine/Metab	Binary	ADA2	131	1	27611	175	0.637185	0.815736	0.434734	0.995932
EM_200.21	Diffuse goiter	Endocrine/Metab	Binary	ADA2	695	2	27047	174	-0.497613	0.640131	0.436945	0.995932
CV_416.5	Premature depolarization [Premature beats]	Cardiovascular	Binary	ADA2	503	1	27239	175	-0.637438	0.820811	0.437398	0.995932
SS_824.3	Abnormality of alphafetoprotein*	Symptoms	Binary	ADA2	121	1	27621	175	0.629323	0.810591	0.437528	0.995932
CA_101.411	Malignant neoplasm of colon	Neoplasms	Binary	ADA2	255	2	27487	174	0.495617	0.641028	0.439427	0.995932
RE_463.1	Chronic rhinitis	Respiratory	Binary	ADA2	2110	10	25632	166	-0.247051	0.320049	0.440164	0.995932
CV_401	Hypertension	Cardiovascular	Binary	ADA2	12681	75	15061	101	-0.13622	0.176503	0.440253	0.995932
ID_016.1	Chlamydia trachomatis	Infections	Binary	ADA2	107	1	27635	175	0.632749	0.820231	0.440453	0.995932
CV_425	Cardiomegaly	Cardiovascular	Binary	ADA2	362	3	27380	173	0.418408	0.543056	0.441023	0.995932
GI_542.4	Portal hypertension	Gastrointestinal	Binary	ADA2	219	0	27523	176	-1.08147	1.40568	0.441683	0.995932
GU_626	Disorders of menstruation and other abnormal bleeding from female genital tract	Genitourinary	Binary	ADA2	3537	29	24205	147	0.181888	0.23683	0.442488	0.995932
NS_340	Myopathies	Neurological	Binary	ADA2	249	0	27493	176	-1.07958	1.40581	0.442521	0.995932
PP_909.1	Gestational diabetes mellitus*	Pregnancy	Binary	ADA2	189	2	27553	174	0.500642	0.652924	0.443218	0.995932
EM_247.5	Disorders of calcium metabolism	Endocrine/Metab	Binary	ADA2	1272	5	26470	171	-0.335401	0.437667	0.443474	0.995932
.	Cerebrospinal fluid (CSF) monocyte count	.	Quantitative	ADA2	585	3	.	.	-0.429887	0.56073	0.443603	0.995932
DE_667	Erythematous conditions	Dermatological	Binary	ADA2	122	1	27620	175	0.622542	0.8126	0.443608	0.995932
EM_204.5	Prediabetes*	Endocrine/Metab	Binary	ADA2	3956	29	23786	147	0.158968	0.207516	0.443655	0.995932
PP_944	Late pregnancy	Pregnancy	Binary	ADA2	91	1	27651	175	0.646045	0.843499	0.443731	0.995932
CA_142	Lump or mass in breast or nonspecific abnormal breast exam	Neoplasms	Binary	ADA2	3578	19	24164	157	-0.194741	0.254505	0.444168	0.995932
MS_713.31	Pain in shoulder	Muscloskeletal	Binary	ADA2	4290	31	23452	145	0.154882	0.20279	0.445011	0.995932
.	Bioavailable testosterone	.	Quantitative	ADA2	2228	9	.	.	-0.16497	0.216085	0.445275	0.995932
MS_732	Nonspecific abnormal findings on radiological and other examination of musculoskeletal system	Muscloskeletal	Binary	ADA2	135	1	27607	175	0.619032	0.812193	0.445957	0.995932
EM_239.3	Mixed hyperlipidemia	Endocrine/Metab	Binary	ADA2	2850	14	24892	162	-0.211933	0.278067	0.445962	0.995932
CV_401.61	Renovascular hypertension	Cardiovascular	Binary	ADA2	225	0	27517	176	-1.07186	1.40715	0.446224	0.995932
GI_557.8	Hemorrhage of rectum and anus	Gastrointestinal	Binary	ADA2	1903	9	25839	167	-0.25466	0.335851	0.448301	0.995932
GE_961	Genetic syndromes associated with neoplasms	Genetic	Binary	ADA2	158	1	27584	175	0.617065	0.815406	0.449196	0.995932
SO_388	Blindness and low vision	Sense organs	Binary	ADA2	783	3	26959	173	-0.412257	0.544828	0.449246	0.995932
SO_394.2	Vertigo	Sense organs	Binary	ADA2	1064	8	26678	168	0.27092	0.35839	0.449683	0.995932
BI_177	Abnormality of the lymph nodes	Blood/Immune	Binary	ADA2	1472	11	26270	165	0.233007	0.308301	0.449777	0.995932
.	Folate, red blood cells (RBC)	.	Quantitative	ADA2	1056	6	.	.	-0.325656	0.432086	0.45121	0.995932
EM_229	Other endocrine disorders, NOS	Endocrine/Metab	Binary	ADA2	241	0	27501	176	-1.05429	1.40534	0.453136	0.995932
CM_751	Congenital anomalies of eye	Congenital	Binary	ADA2	211	0	27531	176	-1.05248	1.40435	0.45359	0.995932
MB_294	Sexual dysfunction and disorders	Mental	Binary	ADA2	418	1	27324	175	-0.61497	0.821235	0.453956	0.995932
SO_363.2	Dry eye syndrome [Tear film insufficiency]	Sense organs	Binary	ADA2	2872	21	24870	155	0.177543	0.237173	0.454104	0.995932
GI_530.2	Anorectal abscess	Gastrointestinal	Binary	ADA2	208	0	27534	176	-1.05063	1.40492	0.454565	0.995932
SO_390.1	Otitis externa	Sense organs	Binary	ADA2	856	7	26886	169	0.281178	0.376594	0.455284	0.995932
DE_679.1	Rash and other nonspecific skin eruption	Dermatological	Binary	ADA2	4720	27	23022	149	-0.157396	0.211873	0.457556	0.995932
SO_369.1	Corneal scars and opacities	Sense organs	Binary	ADA2	124	1	27618	175	0.601487	0.811208	0.458409	0.995932
DE_664.41	Psoriasis vulgaris*	Dermatological	Binary	ADA2	151	1	27591	175	0.601805	0.811815	0.458508	0.995932
CV_433.3	Cerebrovascular insufficiency	Cardiovascular	Binary	ADA2	302	0	27440	176	-1.04688	1.41324	0.458838	0.995932
MS_713.36	Pain in hip	Muscloskeletal	Binary	ADA2	2865	20	24877	156	0.179016	0.241668	0.45885	0.995932
PP_904	Bleeding in pregnancy	Pregnancy	Binary	ADA2	275	3	27467	173	0.423141	0.572742	0.46003	0.995932
CV_413.21	Aortic stenosis	Cardiovascular	Binary	ADA2	461	3	27281	173	0.406711	0.552787	0.461888	0.995932
MS_745.1	Fracture of lower limb	Muscloskeletal	Binary	ADA2	698	5	27044	171	0.321924	0.43787	0.462217	0.995932
SS_840.611	Penicillin allergy	Symptoms	Binary	ADA2	241	0	27501	176	-1.033	1.40507	0.462223	0.995932
EM_200.31	Graves' disease [Toxic diffuse goiter]	Endocrine/Metab	Binary	ADA2	489	1	27253	175	-0.603533	0.821675	0.462635	0.995932
.	Serum N-telopeptide	.	Quantitative	ADA2	75	2	.	.	0.598669	0.81305	0.464355	0.995932
.	P axis	.	Quantitative	ADA2	17373	105	.	.	0.0704403	0.0962905	0.464459	0.995932
GI_537.1	Peritonitis	Gastrointestinal	Binary	ADA2	189	0	27553	176	-1.02564	1.40486	0.46535	0.995932
EM_200.9	Abnormal thyroid function studies	Endocrine/Metab	Binary	ADA2	266	2	27476	174	0.464941	0.637027	0.465473	0.995932
.	Anti–glomerular basement membrane antibody	.	Quantitative	ADA2	62	1	.	.	-0.486911	0.661966	0.465582	0.995932
NS_331.7	Drug induced headache	Neurological	Binary	ADA2	129	1	27613	175	0.593156	0.813161	0.465729	0.995932
.	Pecan nut IgE	.	Quantitative	ADA2	301	2	.	.	-0.491052	0.675635	0.467941	0.995932
.	Gamma-glutamyltranspeptidase (gamma-GTP)	.	Quantitative	ADA2	12534	75	.	.	-0.0806563	0.111612	0.46991	0.995932
.	Tuna IgE	.	Quantitative	ADA2	65	1	.	.	-0.752151	1.03391	0.470259	0.995932
GU_612.22	Hypertrophy of breast (Gynecomastia)	Genitourinary	Binary	ADA2	365	3	27377	173	0.390291	0.541152	0.470776	0.995932
.	Serum lambda free light chains	.	Quantitative	ADA2	822	3	.	.	0.407205	0.565018	0.471306	0.995932
MS_704	Systemic vasculitis	Muscloskeletal	Binary	ADA2	254	2	27488	174	0.460029	0.638822	0.471452	0.995932
.	Absolute T helper (CD4)	.	Quantitative	ADA2	1775	10	.	.	-0.221495	0.308018	0.472175	0.995932
SO_374.41	Hypertensive retinopathy	Sense organs	Binary	ADA2	240	2	27502	174	0.459947	0.639937	0.472303	0.995932
MS_707.8	Polyarthritis	Muscloskeletal	Binary	ADA2	234	0	27508	176	-1.00611	1.40501	0.473937	0.995932
CA_142.2	Abnormal mammogram	Neoplasms	Binary	ADA2	221	0	27521	176	-1.009	1.41177	0.47479	0.995932
.	Forced expiratory flow 25-75%, pre-bronchodilator	.	Quantitative	ADA2	527	1	.	.	0.662853	0.927379	0.475083	0.995932
RE_486	Other respiratory disorders	Respiratory	Binary	ADA2	1056	8	26686	168	0.25344	0.354894	0.475141	0.995932
.	Free thyroxine (T4)	.	Quantitative	ADA2	7388	50	.	.	-0.103936	0.145721	0.47571	0.995932
SS_810	Shock	Symptoms	Binary	ADA2	201	0	27541	176	-1.00295	1.40716	0.475999	0.995932
SS_808	Syncope and collapse	Symptoms	Binary	ADA2	2102	10	25640	166	-0.229788	0.322546	0.476205	0.995932
CA_135.6	Benign neoplasm of vocal cord or larynx	Neoplasms	Binary	ADA2	135	1	27607	175	0.577366	0.811534	0.476803	0.995932
.	Parathyroid hormone (PTH), intact	.	Quantitative	ADA2	5270	34	.	.	0.116487	0.163893	0.477271	0.995932
CV_431.12	Hemorrhagic stroke	Cardiovascular	Binary	ADA2	207	0	27535	176	-0.999719	1.40856	0.477863	0.995932
BI_160.1	Iron deficiency anemia	Blood/Immune	Binary	ADA2	3269	18	24473	158	-0.177827	0.250841	0.47837	0.995932
BI_164.1	Microcytic anemia	Blood/Immune	Binary	ADA2	3269	18	24473	158	-0.177827	0.250841	0.47837	0.995932
CV_404.11	Acute myocardial infarction	Cardiovascular	Binary	ADA2	660	5	27082	171	0.31177	0.44197	0.480556	0.995932
GI_520.13	Umbilical hernia	Gastrointestinal	Binary	ADA2	497	4	27245	172	0.337943	0.479742	0.481171	0.995932
MS_727.1	Osteonecrosis	Muscloskeletal	Binary	ADA2	202	0	27540	176	-0.988058	1.40316	0.48133	0.995932
SS_823	Abnormal serum enzyme levels	Symptoms	Binary	ADA2	2101	11	25641	165	-0.21642	0.307348	0.481338	0.995932
RE_499.11	Acute cough*	Respiratory	Binary	ADA2	206	0	27536	176	-0.989114	1.40508	0.481459	0.995932
BI_162.8	Pancytopenia	Blood/Immune	Binary	ADA2	365	3	27377	173	0.38135	0.542225	0.481862	0.995932
.	Forced expiratory volume in the first second (FEV1)/Forced vital capacity (FVC) ratio, pre-bronchodilator	.	Quantitative	ADA2	527	1	.	.	0.70346	1.00185	0.482899	0.995932
CA_138.1	Nevus, non-neoplastic	Neoplasms	Binary	ADA2	219	0	27523	176	-0.983984	1.40492	0.483687	0.995932
.	Potassium, blood	.	Quantitative	ADA2	24050	151	.	.	-0.0564171	0.0805679	0.483783	0.995932
GI_529.2	Flatulence, eructation, and gas pain	Gastrointestinal	Binary	ADA2	1608	8	26134	168	-0.247686	0.35475	0.485053	0.995932
.	Renin activity	.	Quantitative	ADA2	274	2	.	.	0.507947	0.727041	0.485395	0.995932
ID_097.1	Methicillin resistant Staphylococcus aureus	Infections	Binary	ADA2	140	1	27602	175	0.564865	0.812041	0.486671	0.995932
.	Anti-histone antibody	.	Quantitative	ADA2	199	1	.	.	0.616325	0.88554	0.48731	0.995932
RE_495.1	Solitary pulmonary nodule	Respiratory	Binary	ADA2	1654	11	26088	165	0.216546	0.311894	0.487494	0.995932
CV_419	Presence of cardiac device	Cardiovascular	Binary	ADA2	869	6	26873	170	0.285021	0.412818	0.489927	0.995932
PP_901.3	Missed abortion	Pregnancy	Binary	ADA2	159	0	27583	176	-0.979848	1.42336	0.491196	0.995932
.	Hemoglobin A2 (HbA2)	.	Quantitative	ADA2	1710	14	.	.	0.186743	0.271236	0.491238	0.995932
SO_380	Disorders of optic nerve and visual pathways	Sense organs	Binary	ADA2	416	1	27326	175	-0.56362	0.819103	0.491393	0.995932
SS_849	Lack of expected normal physiological development in childhood	Symptoms	Binary	ADA2	137	1	27605	175	0.557396	0.812933	0.492927	0.995932
.	Mean corpuscular volume (MCV)	.	Quantitative	ADA2	24580	152	.	.	-0.0544844	0.0796226	0.493803	0.995932
BI_168.3	Spontaneous ecchymoses	Blood/Immune	Binary	ADA2	284	2	27458	174	0.437293	0.639491	0.494089	0.995932
.	Cerebrospinal fluid (CSF) protein	.	Quantitative	ADA2	725	3	.	.	-0.367326	0.537157	0.494303	0.995932
CV_433.32	Vertebro-basilar artery syndrome	Cardiovascular	Binary	ADA2	286	0	27456	176	-0.962487	1.4129	0.495736	0.995932
MS_717.3	Occipital neuralgia*	Muscloskeletal	Binary	ADA2	130	1	27612	175	0.55243	0.812261	0.496432	0.995932
CV_404.1	Myocardial infarction [Heart attack]	Cardiovascular	Binary	ADA2	811	7	26931	169	0.277935	0.408695	0.496465	0.995932
SO_362.6	Dermatochalasis of eyelid	Sense organs	Binary	ADA2	279	2	27463	174	0.436499	0.64197	0.496545	0.995932
.	Varicella-zoster virus IgM	.	Quantitative	ADA2	159	2	.	.	0.446312	0.655076	0.49676	0.995932
CA_148	Benign neoplasm of the eye, brain and other parts of central nervous system	Neoplasms	Binary	ADA2	310	2	27432	174	0.432685	0.637339	0.497208	0.995932
SO_374.3	Retinal vasculopathy	Sense organs	Binary	ADA2	603	2	27139	174	-0.435375	0.641404	0.497274	0.995932
.	Cholesterol	.	Quantitative	ADA2	20705	132	.	.	0.0582039	0.0860066	0.49858	0.995932
SS_840.17	Milk allergy	Symptoms	Binary	ADA2	110	0	27632	176	-1.20637	1.78472	0.499075	0.995932
.	Hazel nut IgE	.	Quantitative	ADA2	362	2	.	.	0.480663	0.711986	0.500059	0.995932
.	Peak expiratory flow (PEF), pre-bronchodilator	.	Quantitative	ADA2	527	1	.	.	-0.606672	0.900083	0.500604	0.995932
DE_668.6	Prurigo	Dermatological	Binary	ADA2	242	2	27500	174	0.428446	0.63725	0.501369	0.995932
MB_288.41	Agoraphobia	Mental	Binary	ADA2	178	0	27564	176	-0.943533	1.40337	0.50137	0.995932
SS_834	Abnormal cytological findings in specimens from genital organs	Symptoms	Binary	ADA2	1657	9	26085	167	-0.226617	0.337638	0.502102	0.995932
GI_525	Intestinal malabsorption	Gastrointestinal	Binary	ADA2	428	1	27314	175	-0.550423	0.82009	0.502109	0.995932
.	QTC interval	.	Quantitative	ADA2	17509	105	.	.	-0.0648096	0.0968841	0.503543	0.995932
RE_460.2	Acute lower respiratory infection	Respiratory	Binary	ADA2	1368	6	26374	170	-0.269253	0.40315	0.504214	0.995932
.	Oak IgE	.	Quantitative	ADA2	85	1	.	.	-0.645277	0.963428	0.505176	0.995932
PP_916	Maternal infections and carrier state in pregnancy	Pregnancy	Binary	ADA2	145	0	27597	176	-0.949468	1.42932	0.506512	0.995932
RE_465.11	Streptococcal tonsillitis/pharyngitis	Respiratory	Binary	ADA2	438	4	27304	172	0.32283	0.486016	0.506542	0.995932
DE_666.2	Idiopathic urticaria	Dermatological	Binary	ADA2	129	1	27613	175	0.54013	0.813699	0.506822	0.995932
GU_625	Pain and other symptoms associated with female genital organs	Genitourinary	Binary	ADA2	523	2	27219	174	-0.427045	0.643584	0.506984	0.995932
SS_809.1	Acute pain	Symptoms	Binary	ADA2	964	4	26778	172	-0.316215	0.479444	0.509547	0.995932
GU_618	Noninflammatory disorders of vagina	Genitourinary	Binary	ADA2	2462	18	25280	158	0.171766	0.26072	0.510011	0.995932
CA_122	Lymphoma	Neoplasms	Binary	ADA2	287	2	27455	174	0.41967	0.637078	0.51006	0.995932
BI_170.1	Neutropenia	Blood/Immune	Binary	ADA2	399	3	27343	173	0.356478	0.541953	0.510689	0.995932
NS_344	Disorders of the circulation of the cerebrospinal fluid	Neurological	Binary	ADA2	136	1	27606	175	0.533706	0.812107	0.511062	0.995932
.	Protein C, functional	.	Quantitative	ADA2	850	2	.	.	0.479897	0.730632	0.511474	0.995932
BI_161.2	Extrinsic (acquired) hemolytic anemias	Blood/Immune	Binary	ADA2	140	1	27602	175	0.532943	0.812038	0.511629	0.995932
BI_161	Hemolytic anemias (not specified as genetic)	Blood/Immune	Binary	ADA2	140	1	27602	175	0.532943	0.812038	0.511629	0.995932
GU_614.3	Pelvic inflammatory disease (PID)	Genitourinary	Binary	ADA2	153	0	27589	176	-0.925395	1.41178	0.512159	0.995932
DE_679	Skin symptoms	Dermatological	Binary	ADA2	6286	37	21456	139	-0.123724	0.188777	0.512213	0.995932
GI_507.1	Stomatitis	Gastrointestinal	Binary	ADA2	254	2	27488	174	0.416708	0.635978	0.512322	0.995932
GI_532	Other disorders of the intestines	Gastrointestinal	Binary	ADA2	586	2	27156	174	-0.417489	0.637533	0.512563	0.995932
GU_592.1	Cystitis	Genitourinary	Binary	ADA2	1647	12	26095	164	0.196873	0.300762	0.512744	0.995932
NS_350	Other symptoms involving nervous system	Neurological	Binary	ADA2	864	6	26878	170	0.266778	0.408083	0.513282	0.995932
.	Activated coagulation time	.	Quantitative	ADA2	105	1	.	.	-0.618914	0.943603	0.51354	0.995932
MS_719.1	Cramp and spasm	Muscloskeletal	Binary	ADA2	2460	13	25282	163	-0.187674	0.287306	0.513615	0.995932
CV_416.213	Chronic atrial fibrillation*	Cardiovascular	Binary	ADA2	470	3	27272	173	0.360454	0.552925	0.51446	0.995932
CV_406	Pulmonary heart disease	Cardiovascular	Binary	ADA2	822	3	26920	173	-0.35447	0.5449	0.515355	0.995932
SO_374.8	Retinal edema	Sense organs	Binary	ADA2	379	3	27363	173	0.354467	0.545987	0.516197	0.995932
.	Glucose	.	Quantitative	ADA2	24270	152	.	.	-0.0493766	0.076193	0.516962	0.995932
SS_826	Other abnormal immunological findings in serum	Symptoms	Binary	ADA2	2981	17	24761	159	-0.164805	0.25445	0.517185	0.995932
EM_214.12	Postablative ovarian failure	Endocrine/Metab	Binary	ADA2	157	1	27585	175	0.537277	0.830171	0.517512	0.995932
NS_333.11	Obstructive sleep apnea	Neurological	Binary	ADA2	2534	13	25208	163	-0.184843	0.285833	0.517839	0.995932
GI_532.1	Intestinal fistula	Gastrointestinal	Binary	ADA2	184	0	27558	176	-0.901306	1.40131	0.520101	0.995932
GE_983.2	Hemoglobin C trait [Sickle-cell trait]	Genetic	Binary	ADA2	115	1	27627	175	0.529551	0.824281	0.520589	0.995932
.	Neutrophil count	.	Quantitative	ADA2	23153	145	.	.	0.053426	0.0832905	0.521242	0.995932
GU_596.5	Neuromuscular dysfunction of bladder	Genitourinary	Binary	ADA2	262	2	27480	174	0.407995	0.636365	0.521435	0.995932
MS_713.34	Pain in wrist*	Muscloskeletal	Binary	ADA2	1095	5	26647	171	-0.279252	0.437084	0.522889	0.995932
CA_106.13	Malignant neoplasm of the cervix	Neoplasms	Binary	ADA2	128	1	27614	175	0.522276	0.818578	0.523455	0.995932
GI_512	Aphagia and dysphagia	Gastrointestinal	Binary	ADA2	1801	13	25941	163	0.183429	0.287843	0.523962	0.995932
GI_515	Heartburn	Gastrointestinal	Binary	ADA2	540	2	27202	174	-0.406092	0.63837	0.524686	0.995932
CM_771.1	Congenital malformation of the skin	Congenital	Binary	ADA2	185	0	27557	176	-0.888953	1.4012	0.525805	0.995932
BI_160	Deficiency anemias	Blood/Immune	Binary	ADA2	3557	20	24185	156	-0.152159	0.240121	0.526293	0.995932
MS_723.5	Tendinitis	Muscloskeletal	Binary	ADA2	650	5	27092	171	0.275448	0.436371	0.527893	0.995932
GI_554.12	Chronic pancreatitis	Gastrointestinal	Binary	ADA2	131	1	27611	175	0.511709	0.811647	0.528398	0.995932
ID_092.2	Sepsis	Infections	Binary	ADA2	760	3	26982	173	-0.342504	0.543548	0.528611	0.995932
CV_444.6	Chronic venous hypertension	Cardiovascular	Binary	ADA2	141	1	27601	175	0.512159	0.81344	0.528945	0.995932
.	Forced expiratory flow 50%, pre-bronchodilator	.	Quantitative	ADA2	527	1	.	.	0.619498	0.983428	0.529016	0.995932
RE_463.23	Allergic rhinitis, due to animal hair and dander	Respiratory	Binary	ADA2	376	1	27366	175	-0.5173	0.822212	0.529246	0.995932
CV_416.11	Supraventricular tachycardia	Cardiovascular	Binary	ADA2	447	1	27295	175	-0.515657	0.819887	0.52939	0.995932
DE_678	Other skin and subcutaneous disorders	Dermatological	Binary	ADA2	1807	9	25935	167	-0.211371	0.336776	0.530247	0.995932
GE_965.4	Familial hypercholesterolemia*	Genetic	Binary	ADA2	165	1	27577	175	0.509915	0.813001	0.530528	0.995932
MS_701.11	Acute/subacute osteomyelitis	Muscloskeletal	Binary	ADA2	137	1	27605	175	0.510275	0.814308	0.530898	0.995932
.	Quantiferon TB2 antigen value	.	Quantitative	ADA2	1610	14	.	.	-0.171158	0.273336	0.531284	0.995932
SO_367.2	Keratitis	Sense organs	Binary	ADA2	265	2	27477	174	0.397836	0.637166	0.532379	0.995932
CV_414.2	Dilated cardiomyopathy*	Cardiovascular	Binary	ADA2	138	1	27604	175	0.507034	0.813495	0.533102	0.995932
.	Potassium, serum	.	Quantitative	ADA2	6896	31	.	.	-0.114992	0.184719	0.53362	0.995932
MS_741.5	Sprains and strains of knee and leg	Muscloskeletal	Binary	ADA2	397	3	27345	173	0.336329	0.541295	0.534373	0.995932
GI_502.16	Loss of teeth and edentulism	Gastrointestinal	Binary	ADA2	134	1	27608	175	0.505154	0.813783	0.534765	0.995932
RE_462	Sinusitis	Respiratory	Binary	ADA2	2832	20	24910	156	0.147376	0.237468	0.534841	0.995932
DE_686.1	Pressure ulcer	Dermatological	Binary	ADA2	413	1	27329	175	-0.510912	0.823321	0.534895	0.995932
.	Prothrombin time (PT)	.	Quantitative	ADA2	16784	99	.	.	-0.0568838	0.0918069	0.535528	0.995932
MS_710.41	Flat foot [pes planus]	Muscloskeletal	Binary	ADA2	484	4	27258	172	0.298407	0.482168	0.535994	0.995932
EM_244.4	Lipodystrophy, not elsewhere classified	Endocrine/Metab	Binary	ADA2	178	0	27564	176	-0.86663	1.40094	0.536176	0.995932
DE_660.1	Fungal infection of the skin	Dermatological	Binary	ADA2	4303	25	23439	151	-0.135813	0.219977	0.536975	0.995932
MB_287	Psychotic disorder	Mental	Binary	ADA2	729	3	27013	173	-0.334743	0.542991	0.537578	0.995932
.	Fibrinogen	.	Quantitative	ADA2	3628	18	.	.	-0.145054	0.235352	0.537716	0.995932
EM_256.71	Dehydration	Endocrine/Metab	Binary	ADA2	704	5	27038	171	0.268943	0.437257	0.538513	0.995932
CV_406.11	Primary pulmonary hypertension	Cardiovascular	Binary	ADA2	157	1	27585	175	0.501012	0.816224	0.539338	0.995932
.	Alpha-fetoprotein (AFP)	.	Quantitative	ADA2	3618	21	.	.	-0.133609	0.217717	0.539464	0.995932
ID_016	Chlamydia	Infections	Binary	ADA2	323	1	27419	175	-0.507116	0.826639	0.539568	0.995932
NS_326.1	Multiple sclerosis	Neurological	Binary	ADA2	322	2	27420	174	0.392907	0.641061	0.539945	0.995932
.	Fructosamine	.	Quantitative	ADA2	720	7	.	.	-0.226931	0.370708	0.540633	0.995932
GI_522.11	Crohn's disease	Gastrointestinal	Binary	ADA2	420	1	27322	175	-0.501881	0.822058	0.54152	0.995932
MS_722.1	Plantar fascial fibromatosis [Plantar fasciitis]	Muscloskeletal	Binary	ADA2	1258	10	26484	166	0.196775	0.322589	0.541873	0.995932
CV_416.1	Paroxysmal tachycardia	Cardiovascular	Binary	ADA2	828	3	26914	173	-0.33029	0.543118	0.543096	0.995932
.	Serum creatinine	.	Quantitative	ADA2	24316	152	.	.	0.0408591	0.0672151	0.543269	0.995932
EM_208	Disorders of parathyroid gland	Endocrine/Metab	Binary	ADA2	1250	5	26492	171	-0.265698	0.438188	0.544278	0.995932
NS_336.52	Meralgia paresthetica	Neurological	Binary	ADA2	146	1	27596	175	0.492334	0.812288	0.544441	0.995932
NS_345	Encephalopathy	Neurological	Binary	ADA2	545	4	27197	172	0.292222	0.48346	0.545557	0.995932
NS_346	Brain damage and brain death	Neurological	Binary	ADA2	183	0	27559	176	-0.845886	1.40186	0.54624	0.995932
.	Cerebrospinal fluid (CSF) red blood cell (RBC) count	.	Quantitative	ADA2	742	3	.	.	-0.329188	0.545698	0.546536	0.995932
.	Hemoglobin C (Hb C)	.	Quantitative	ADA2	1650	14	.	.	-0.0633734	0.10539	0.547707	0.995932
GI_506.3	Sialoadenitis	Gastrointestinal	Binary	ADA2	177	0	27565	176	-0.838464	1.40077	0.549458	0.995932
BI_169.1	Thrombocytopenia	Blood/Immune	Binary	ADA2	959	7	26783	169	0.224854	0.376378	0.550227	0.995932
.	Interleukin-6	.	Quantitative	ADA2	232	3	.	.	-0.331355	0.554041	0.550414	0.995932
RE_462.2	Chronic sinusitis	Respiratory	Binary	ADA2	1992	10	25750	166	-0.191185	0.320298	0.550577	0.995932
DE_679.6	Changes in skin texture	Dermatological	Binary	ADA2	185	0	27557	176	-0.835179	1.40211	0.551403	0.995932
.	Cerebrospinal fluid (CSF) white blood cell (WBC) count	.	Quantitative	ADA2	781	3	.	.	0.33116	0.556059	0.551653	0.995932
CA_106.2	Malignant neoplasm of the uterus	Neoplasms	Binary	ADA2	164	1	27578	175	0.490113	0.825055	0.552489	0.995932
MS_723.52	Posterior tibial tendinitis	Muscloskeletal	Binary	ADA2	178	0	27564	176	-0.833138	1.40302	0.552635	0.995932
RE_476	Bronchiectasis	Respiratory	Binary	ADA2	335	2	27407	174	0.381411	0.642489	0.552747	0.995932
BI_181	Autoimmune disease	Blood/Immune	Binary	ADA2	5186	27	22556	149	-0.125324	0.211647	0.553758	0.995932
CV_401.1	Essential hypertension	Cardiovascular	Binary	ADA2	12529	75	15213	101	-0.104866	0.177104	0.553772	0.995932
RE_494	Voice disturbance	Respiratory	Binary	ADA2	1176	5	26566	171	-0.257942	0.435828	0.553955	0.995932
SS_824	Other abnormalities of plasma proteins*	Symptoms	Binary	ADA2	552	4	27190	172	0.285299	0.483182	0.554882	0.995932
DE_686.2	Non-pressure chronic ulcer	Dermatological	Binary	ADA2	1153	5	26589	171	-0.259813	0.440058	0.554919	0.995932
.	Total carbondioxide (CO2), venous	.	Quantitative	ADA2	4642	22	.	.	0.127888	0.217672	0.55688	0.995932
.	Serum folate	.	Quantitative	ADA2	8413	51	.	.	0.0811527	0.138169	0.55699	0.995932
ID_054.32	Acute hepatitis C	Infections	Binary	ADA2	171	0	27571	176	-0.820392	1.3999	0.557852	0.995932
BI_176	Other diseases of blood and blood-forming organs	Blood/Immune	Binary	ADA2	414	1	27328	175	-0.477704	0.819413	0.559905	0.995932
GI_530.1	Anal fissure	Gastrointestinal	Binary	ADA2	402	3	27340	173	0.31554	0.541503	0.560083	0.995932
MS_710.44	Foot drop (acquired)*	Muscloskeletal	Binary	ADA2	159	1	27583	175	0.472868	0.814346	0.561463	0.995932
.	Lactate, blood	.	Quantitative	ADA2	1777	9	.	.	0.190555	0.328109	0.561473	0.995932
MB_293	Eating disorders	Mental	Binary	ADA2	140	1	27602	175	0.474182	0.816951	0.561627	0.995932
CA_121.21	Chronic lymphoid leukemia	Neoplasms	Binary	ADA2	57	0	27685	176	0.785571	1.35559	0.56225	0.995932
.	Serum follicle-stimulating hormone (FSH)	.	Quantitative	ADA2	3103	22	.	.	0.103938	0.179605	0.562831	0.995932
GU_580.2	Chronic nephritic syndrome	Genitourinary	Binary	ADA2	202	0	27540	176	-0.811681	1.40485	0.563421	0.995932
SS_840.2	Allergy to insects	Symptoms	Binary	ADA2	920	7	26822	169	0.217946	0.377438	0.563647	0.995932
DE_686	Chronic ulcer of skin	Dermatological	Binary	ADA2	1335	6	26407	170	-0.235043	0.407211	0.563804	0.995932
SS_821	Abnormality of red blood cells	Symptoms	Binary	ADA2	181	0	27561	176	-0.806388	1.40171	0.565095	0.995932
.	Serum cortisol	.	Quantitative	ADA2	1879	8	.	.	0.203492	0.35414	0.565626	0.995932
GI_520	Hernia	Gastrointestinal	Binary	ADA2	2179	15	25563	161	0.155396	0.27052	0.565676	0.995932
MS_721.12	Radial styloid tenosynovitis [de Quervain]	Muscloskeletal	Binary	ADA2	351	1	27391	175	-0.470669	0.82098	0.56644	0.995932
EM_202.32	Drug or chemical induced diabetes mellitus*	Endocrine/Metab	Binary	ADA2	144	1	27598	175	0.465588	0.813444	0.567075	0.995932
SS_814	Jaundice	Symptoms	Binary	ADA2	269	2	27473	174	0.364122	0.636299	0.567149	0.995932
RE_498.1	Hypoxemia	Respiratory	Binary	ADA2	732	5	27010	171	0.252034	0.441411	0.568015	0.995932
NS_335	Nerve root and plexus disorders	Neurological	Binary	ADA2	160	1	27582	175	0.463294	0.813528	0.569026	0.995932
PP_930	Maternal care for abnormality of pelvic organs	Pregnancy	Binary	ADA2	228	2	27514	174	0.367064	0.644804	0.569174	0.995932
CV_426	Complications and ill-defined descriptions of heart disease	Cardiovascular	Binary	ADA2	590	4	27152	172	0.274452	0.483471	0.57026	0.995932
.	Serum alpha-2 globulin	.	Quantitative	ADA2	3029	12	.	.	0.160946	0.284683	0.571877	0.995932
GU_603.5	Orchitis and epididymitis	Genitourinary	Binary	ADA2	165	0	27577	176	-0.796004	1.40889	0.572084	0.995932
RE_463.5	Postnasal drip	Respiratory	Binary	ADA2	1490	7	26252	169	-0.212137	0.375923	0.572544	0.995932
GU_580	Glomerular diseases	Genitourinary	Binary	ADA2	555	2	27187	174	-0.359758	0.638312	0.573021	0.995932
.	Peanut IgE	.	Quantitative	ADA2	340	1	.	.	0.535132	0.949007	0.57322	0.995932
MB_309	Signs and symptoms involving emotional state	Mental	Binary	ADA2	541	2	27201	174	-0.359065	0.638312	0.57376	0.995932
SO_396.1	Conductive hearing loss	Sense organs	Binary	ADA2	377	1	27365	175	-0.460142	0.818696	0.574087	0.995932
MS_713.4	Stiffness of joint	Muscloskeletal	Binary	ADA2	1384	10	26358	166	0.180395	0.322841	0.576323	0.995932
.	Factor XI	.	Quantitative	ADA2	527	1	.	.	-0.577779	1.0337	0.576445	0.995932
EM_204.3	Hypoglycemia	Endocrine/Metab	Binary	ADA2	734	3	27008	173	-0.303457	0.543312	0.576482	0.995932
CV_413.6	Heart valve replaced	Cardiovascular	Binary	ADA2	435	1	27307	175	-0.459504	0.823894	0.577035	0.995932
SO_394	Disorders of vestibular function	Sense organs	Binary	ADA2	1140	8	26602	168	0.198941	0.358086	0.57851	0.995932
GI_529.7	Fecal incontinence and encopresis	Gastrointestinal	Binary	ADA2	454	3	27288	173	0.301792	0.543468	0.578687	0.995932
NS_351	Disturbances of skin sensation	Neurological	Binary	ADA2	3079	17	24663	159	-0.141373	0.255577	0.580158	0.995932
GI_518	Appendicitis	Gastrointestinal	Binary	ADA2	151	0	27591	176	-0.772667	1.39918	0.580792	0.995932
MS_715.1	Spondylosis	Muscloskeletal	Binary	ADA2	2763	18	24979	158	0.137847	0.24988	0.581181	0.995932
CA_124	Myeloproliferative disorder	Neoplasms	Binary	ADA2	166	1	27576	175	0.448761	0.815912	0.582311	0.995932
GU_599	Other symptoms/disorders or the urinary system	Genitourinary	Binary	ADA2	814	6	26928	170	0.220291	0.402122	0.58381	0.995932
MB_290	Reaction to severe stress, and adjustment disorders	Mental	Binary	ADA2	2143	16	25599	160	0.143468	0.26309	0.585525	0.995932
MS_706	Inflammatory spondylopathies	Muscloskeletal	Binary	ADA2	584	4	27158	172	0.261433	0.47999	0.58598	0.995932
GI_514.2	Intestinal obstruction	Gastrointestinal	Binary	ADA2	572	2	27170	174	-0.347124	0.638054	0.586417	0.995932
SS_834.1	Abnormal Papanicolaou smear	Symptoms	Binary	ADA2	952	5	26790	171	-0.237537	0.43754	0.587206	0.995932
PP_908	Edema, proteinuria and hypertensive disorders in pregnancy, childbirth and the puerperium	Pregnancy	Binary	ADA2	219	2	27523	174	0.357681	0.659143	0.58737	0.995932
.	Ceruloplasmin	.	Quantitative	ADA2	664	3	.	.	-0.316539	0.584412	0.588254	0.995932
EM_252.4	Hyperuricemia without signs of gout*	Endocrine/Metab	Binary	ADA2	178	0	27564	176	-0.759565	1.40311	0.588271	0.995932
.	Bicarbonate (HCO3), venous	.	Quantitative	ADA2	4643	22	.	.	0.117541	0.217501	0.588938	0.995932
ID_005	Mycobacteria	Infections	Binary	ADA2	516	4	27226	172	0.259553	0.480511	0.589087	0.995932
CM_763	Congenital anomalies of the heart	Congenital	Binary	ADA2	363	1	27379	175	-0.440513	0.817917	0.590177	0.995932
GI_526.1	Bacterial enteritis	Gastrointestinal	Binary	ADA2	1039	8	26703	168	0.191166	0.355066	0.590308	0.995932
EM_203	Metabolic syndrome [Dysmetabolic syndrome X]	Endocrine/Metab	Binary	ADA2	286	2	27456	174	0.342007	0.635872	0.590678	0.995932
NS_331.4	Cluster headaches	Neurological	Binary	ADA2	149	1	27593	175	0.436712	0.812477	0.590919	0.995932
GI_546.3	Hepatomegaly	Gastrointestinal	Binary	ADA2	398	3	27344	173	0.290899	0.541335	0.591007	0.995932
.	High-sensitivity C-reactive protein (hs-CRP)	.	Quantitative	ADA2	7156	43	.	.	-0.0817146	0.152243	0.591465	0.995932
RE_481	Interstitial pulmonary diseases	Respiratory	Binary	ADA2	605	4	27137	172	0.259236	0.48318	0.591594	0.995932
BI_169	Platelet defects	Blood/Immune	Binary	ADA2	984	7	26758	169	0.200202	0.376363	0.594762	0.995932
DE_660.2	Bacterial infection of the skin	Dermatological	Binary	ADA2	153	1	27589	175	0.432217	0.81284	0.594906	0.995932
CV_433.2	Occlusion and stenosis of precerebral arteries	Cardiovascular	Binary	ADA2	890	3	26852	173	-0.291568	0.548339	0.594913	0.995932
GI_557.1	Hematemesis	Gastrointestinal	Binary	ADA2	159	0	27583	176	-0.743843	1.39985	0.595159	0.995932
SS_809.3	Pain in limb	Symptoms	Binary	ADA2	7477	51	20265	125	0.0921871	0.174304	0.596877	0.995932
.	Urine potassium	.	Quantitative	ADA2	3331	27	.	.	0.102779	0.194714	0.597642	0.995932
RE_488	Abnormalities of breathing	Respiratory	Binary	ADA2	8870	59	18872	117	0.0880017	0.167	0.598215	0.995932
ID_056.1	Plantar wart	Infections	Binary	ADA2	158	0	27584	176	-0.734019	1.3979	0.599522	0.995932
RE_498	Asphyxia and hypoxemia	Respiratory	Binary	ADA2	748	5	26994	171	0.231493	0.441006	0.599639	0.995932
EM_256.5	Hypokalemia [Hypopotassemia]	Endocrine/Metab	Binary	ADA2	1240	6	26502	170	-0.212789	0.405825	0.600045	0.995932
MB_280.11	Alcohol abuse and dependence	Mental	Binary	ADA2	851	4	26891	172	-0.252646	0.482533	0.60057	0.995932
.	Insulin-like growth factor 1 (IGF-1)	.	Quantitative	ADA2	353	3	.	.	-0.269275	0.513935	0.600658	0.995932
GE_972	Genetic neuromuscular disease	Genetic	Binary	ADA2	736	5	27006	171	0.227868	0.436685	0.601806	0.995932
CV_419.2	Presence of cardiac defibrillator	Cardiovascular	Binary	ADA2	420	3	27322	173	0.285653	0.547629	0.601934	0.995932
DE_680.5	Acanthosis nigricans	Dermatological	Binary	ADA2	111	1	27631	175	0.429299	0.823402	0.602107	0.995932
DE_683.2	Nail dystrophy*	Dermatological	Binary	ADA2	409	3	27333	173	0.282868	0.54269	0.602207	0.995932
NS_337.3	Toxic polyneuropathy	Neurological	Binary	ADA2	164	0	27578	176	-0.726195	1.39991	0.603938	0.995932
DE_685	Disorders of sweat glands	Dermatological	Binary	ADA2	671	5	27071	171	0.224415	0.435646	0.606461	0.995932
.	Birch IgE	.	Quantitative	ADA2	376	3	.	.	0.291156	0.56519	0.606764	0.995932
SO_367.1	Conjunctivitis	Sense organs	Binary	ADA2	2259	13	25483	163	-0.14781	0.287448	0.607101	0.995932
GI_530	Disease of anus and rectum	Gastrointestinal	Binary	ADA2	1545	8	26197	168	-0.181777	0.353794	0.607396	0.995932
DE_684.11	Alopecia Areata	Dermatological	Binary	ADA2	129	0	27613	176	-0.718945	1.40028	0.607651	0.995932
.	Hepatitis C (HCV) RNA (quantitative)	.	Quantitative	ADA2	1253	7	.	.	0.194691	0.379626	0.608147	0.995932
.	Platelet count	.	Quantitative	ADA2	24587	152	.	.	0.040233	0.0785117	0.608344	0.995932
SO_374.61	Lattice degeneration of retina	Sense organs	Binary	ADA2	154	0	27588	176	-0.715671	1.39686	0.608411	0.995932
GI_552.2	Obstruction of bile duct	Gastrointestinal	Binary	ADA2	146	0	27596	176	-0.715974	1.39834	0.608639	0.995932
DE_685.1	Dyshidrosis	Dermatological	Binary	ADA2	147	1	27595	175	0.414161	0.813444	0.610649	0.995932
BI_162	Aplastic anemia	Blood/Immune	Binary	ADA2	413	3	27329	173	0.27566	0.542386	0.611292	0.995932
CV_413.2	Aortic valve disorders	Cardiovascular	Binary	ADA2	1093	4	26649	172	-0.246854	0.486628	0.611962	0.995932
GI_545	Nonspecific abnormal results of function study of liver	Gastrointestinal	Binary	ADA2	529	2	27213	174	-0.322456	0.637799	0.613154	0.995932
GI_504	Periodontal diseases	Gastrointestinal	Binary	ADA2	271	2	27471	174	0.321968	0.637268	0.613394	0.995932
RE_477	Inhalation lung injury	Respiratory	Binary	ADA2	173	1	27569	175	0.409045	0.81427	0.615425	0.995932
GU_594.41	Nocturia	Genitourinary	Binary	ADA2	1049	7	26693	169	0.191735	0.38369	0.617273	0.995932
RE_488.1	Dyspnea [Shortness of breath]	Respiratory	Binary	ADA2	8144	54	19598	122	0.085673	0.171854	0.618134	0.995932
EM_200	Disorders of thyroid gland	Endocrine/Metab	Binary	ADA2	6257	32	21485	144	-0.0995828	0.200246	0.618978	0.995932
MB_282.2	Personal history of nicotine dependence	Mental	Binary	ADA2	1328	9	26414	167	0.167859	0.338083	0.619544	0.995932
MS_741.72	Neck sprain	Muscloskeletal	Binary	ADA2	158	0	27584	176	-0.694114	1.39853	0.619671	0.995932
.	Serum beta globulin	.	Quantitative	ADA2	3029	12	.	.	-0.14003	0.282242	0.619835	0.995932
.	Brazil nut IgE	.	Quantitative	ADA2	273	1	.	.	0.484846	0.976876	0.620087	0.995932
GI_507.11	Recurrent oral aphthae [Recurrent aphthous stomatitis]	Gastrointestinal	Binary	ADA2	147	0	27595	176	-0.691457	1.3966	0.62053	0.995932
EM_200.3	Thyrotoxicosis [hyperthyroidism]	Endocrine/Metab	Binary	ADA2	972	4	26770	172	-0.237558	0.480903	0.621317	0.995932
CA_114.2	Benign neuroendocrine tumors	Neoplasms	Binary	ADA2	182	0	27560	176	-0.691435	1.39991	0.621368	0.995932
GU_617	Noninflammatory disorders of cervix	Genitourinary	Binary	ADA2	135	0	27607	176	-0.690962	1.40056	0.621767	0.995932
PP_922	Endocrine, nutritional and metabolic diseases complicating pregnancy	Pregnancy	Binary	ADA2	146	0	27596	176	-0.697812	1.41552	0.622032	0.995932
.	Fecal calprotectin	.	Quantitative	ADA2	166	1	.	.	0.491816	0.995648	0.622043	0.995932
NS_329.1	Memory loss	Neurological	Binary	ADA2	1524	7	26218	169	-0.18915	0.383937	0.622252	0.995932
SO_362.8	Meibomian gland dysfunction of eyelid*	Sense organs	Binary	ADA2	296	2	27446	174	0.313518	0.637049	0.622616	0.995932
.	Toxoplasma IgG	.	Quantitative	ADA2	908	5	.	.	0.206292	0.420686	0.623992	0.995932
GI_555	Ascites	Gastrointestinal	Binary	ADA2	491	2	27251	174	-0.313334	0.639618	0.624222	0.995932
.	Mucor racemosus IgE	.	Quantitative	ADA2	55	1	.	.	0.522475	1.05881	0.624324	0.995932
SS_832.6	Pyuria*	Symptoms	Binary	ADA2	287	2	27455	174	0.311579	0.637245	0.624878	0.995932
.	Total protein S antigen	.	Quantitative	ADA2	629	3	.	.	-0.28747	0.588601	0.625444	0.995932
SO_375.1	Glaucoma	Sense organs	Binary	ADA2	1161	8	26581	168	0.178723	0.367309	0.626558	0.995932
MB_308.3	Hallucinations	Mental	Binary	ADA2	173	0	27569	176	-0.681794	1.40443	0.62735	0.995932
SO_366.1	Pterygium of eye	Sense organs	Binary	ADA2	131	0	27611	176	-0.679708	1.40459	0.628442	0.995932
.	Base excess, venous	.	Quantitative	ADA2	4643	22	.	.	0.103872	0.214895	0.628864	0.995932
GI_520.1	Hernia of the abdominal wall	Gastrointestinal	Binary	ADA2	1761	12	25981	164	0.143962	0.298552	0.629657	0.995932
RE_475	Asthma	Respiratory	Binary	ADA2	4748	33	22994	143	0.0956465	0.198662	0.630192	0.995932
.	Osteocalcin	.	Quantitative	ADA2	165	1	.	.	-0.514453	1.06675	0.630319	0.995932
.	Rubella IgG	.	Quantitative	ADA2	3809	30	.	.	-0.0809536	0.168325	0.63059	0.995932
EM_239	Hyperlipidemia	Endocrine/Metab	Binary	ADA2	11739	69	16003	107	-0.0805064	0.167463	0.630699	0.995932
EM_236.1	Obesity	Endocrine/Metab	Binary	ADA2	6219	39	21523	137	-0.0903296	0.187985	0.630862	0.995932
GI_502.32	Periapical abscess	Gastrointestinal	Binary	ADA2	286	2	27456	174	0.306344	0.63792	0.631066	0.995932
GI_502.3	Diseases of pulp and periapical tissues	Gastrointestinal	Binary	ADA2	286	2	27456	174	0.306344	0.63792	0.631066	0.995932
GU_580.5	Morphologic lesions in glomerular diseases	Genitourinary	Binary	ADA2	329	1	27413	175	-0.393017	0.818606	0.631152	0.995932
NS_354	Dizziness and giddiness	Neurological	Binary	ADA2	4331	29	23411	147	0.100361	0.209168	0.631362	0.995932
MS_723	Enthesopathy/Enthesitis/Tendinopathy	Muscloskeletal	Binary	ADA2	3279	18	24463	158	-0.119599	0.249324	0.631444	0.995932
NS_331.64	Chronic migraine without aura	Neurological	Binary	ADA2	327	1	27415	175	-0.393486	0.821742	0.63205	0.995932
.	Ammonia	.	Quantitative	ADA2	748	6	.	.	-0.203399	0.424869	0.63227	0.995932
.	Cholesterol to HDL cholesterol ratio	.	Quantitative	ADA2	20167	128	.	.	0.0414461	0.0866307	0.632354	0.995932
SS_822.8	Abnormal tumor markers	Symptoms	Binary	ADA2	180	0	27562	176	-0.669739	1.40121	0.63267	0.995932
SS_822	Other and nonspecific abnormal cytological, histological and immunological findings	Symptoms	Binary	ADA2	180	0	27562	176	-0.669739	1.40121	0.63267	0.995932
.	Magnesium, blood	.	Quantitative	ADA2	13537	90	.	.	0.0499109	0.104599	0.633252	0.995932
GI_540	Hepatitis	Gastrointestinal	Binary	ADA2	3183	22	24559	154	0.11087	0.232578	0.633565	0.995932
SO_380.1	Optic neuropathy	Sense organs	Binary	ADA2	161	0	27581	176	-0.66289	1.39742	0.635239	0.995932
CV_416.42	Left bundle branch block	Cardiovascular	Binary	ADA2	166	0	27576	176	-0.666207	1.40561	0.635525	0.995932
CA_120.21	Mature B-cell	Neoplasms	Binary	ADA2	184	0	27558	176	-0.664056	1.40107	0.635525	0.995932
.	Interleukin-8	.	Quantitative	ADA2	233	3	.	.	-0.286049	0.604235	0.636394	0.995932
SO_371.3	Nuclear cataract	Sense organs	Binary	ADA2	2547	17	25195	159	0.123633	0.261657	0.63657	0.995932
CA_123.1	Multiple myeloma	Neoplasms	Binary	ADA2	186	1	27556	175	0.3858	0.81745	0.636958	0.995932
CA_123	Multiple myeloma and malignant plasma cell neoplasms	Neoplasms	Binary	ADA2	187	1	27555	175	0.385643	0.817535	0.637128	0.995932
MS_715.4	Spinal stenosis	Muscloskeletal	Binary	ADA2	1581	7	26161	169	-0.179094	0.380029	0.637451	0.995932
DE_679.3	Flushing	Dermatological	Binary	ADA2	409	3	27333	173	0.256571	0.545061	0.637846	0.995932
CA_101.4	Malignant neoplasm of the lower GI tract	Neoplasms	Binary	ADA2	437	3	27305	173	0.254541	0.543378	0.639466	0.995932
.	Protein C antigen	.	Quantitative	ADA2	706	2	.	.	0.348228	0.743739	0.63978	0.995932
DE_680.2	Keratoderma	Dermatological	Binary	ADA2	150	0	27592	176	-0.65438	1.40012	0.640231	0.995932
NS_333.61	Periodic limb movement disorder	Neurological	Binary	ADA2	164	0	27578	176	-0.651717	1.39856	0.641221	0.995932
GI_524	Functional intestinal disorder	Gastrointestinal	Binary	ADA2	888	6	26854	170	0.187947	0.403362	0.641256	0.995932
GU_626.11	Oligomenorrhea	Genitourinary	Binary	ADA2	1185	7	26557	169	-0.18144	0.391012	0.642627	0.995932
.	Red blood cell distribution width (RDW)	.	Quantitative	ADA2	24579	152	.	.	-0.0346438	0.0746743	0.642701	0.995932
NS_326	Demyelinating diseases of the central nervous system	Neurological	Binary	ADA2	351	2	27391	174	0.297234	0.640795	0.642757	0.995932
GU_622	Polyp of female genital organs	Genitourinary	Binary	ADA2	501	2	27241	174	-0.298064	0.642855	0.642894	0.995932
NS_328	Dementias and cerebral degeneration	Neurological	Binary	ADA2	923	4	26819	172	-0.234988	0.506907	0.642954	0.995932
DE_660.124	Dermatophytosis of the body	Dermatological	Binary	ADA2	486	2	27256	174	-0.295936	0.638505	0.643019	0.995932
EM_239.1	Hypercholesterolemia	Endocrine/Metab	Binary	ADA2	6536	41	21206	135	0.0850394	0.18384	0.643665	0.995932
SO_371	Cataract	Sense organs	Binary	ADA2	4096	26	23646	150	0.104261	0.225496	0.643831	0.995932
.	Beta-2 microglobulin	.	Quantitative	ADA2	475	1	.	.	0.437615	0.94635	0.643996	0.995932
CV_401.2	Hypertensive heart disease	Cardiovascular	Binary	ADA2	530	2	27212	174	-0.29747	0.643765	0.644024	0.995932
.	Glucose-6-phosphate dehydrogenase (G6PD)	.	Quantitative	ADA2	87	1	.	.	0.46599	1.00453	0.644107	0.995932
GI_542	Chronic liver disease	Gastrointestinal	Binary	ADA2	2636	15	25106	161	-0.124129	0.269858	0.645533	0.995932
RE_483	Pleural effusion	Respiratory	Binary	ADA2	466	3	27276	173	0.250728	0.545128	0.645555	0.995932
CV_416.211	Paroxysmal atrial fibrillation*	Cardiovascular	Binary	ADA2	1024	6	26718	170	0.188635	0.410385	0.645769	0.995932
SO_392.1	Otalgia [ear pain]	Sense organs	Binary	ADA2	1204	9	26538	167	0.155327	0.33807	0.645916	0.995932
MS_745.7	Skull and face fracture	Muscloskeletal	Binary	ADA2	146	0	27596	176	-0.641156	1.39574	0.645972	0.995932
.	Macadamia nut IgE	.	Quantitative	ADA2	355	2	.	.	0.31623	0.689407	0.646743	0.995932
GI_517	Vascular disorders of intestine	Gastrointestinal	Binary	ADA2	171	1	27571	175	0.37383	0.816949	0.647245	0.995932
GU_627.1	Postmenopausal bleeding	Genitourinary	Binary	ADA2	710	3	27032	173	-0.250755	0.5496	0.648209	0.995932
GU_582.21	End stage renal disease [CDK, stage 5]	Genitourinary	Binary	ADA2	1241	9	26501	167	0.15483	0.340251	0.649066	0.995932
RE_469.2	Chronic bronchitis	Respiratory	Binary	ADA2	625	4	27117	172	0.218292	0.482643	0.651065	0.995932
RE_499.12	Chronic cough*	Respiratory	Binary	ADA2	905	6	26837	170	0.180503	0.402993	0.654227	0.995932
GU_586	Other disorders of the kidney and ureters	Genitourinary	Binary	ADA2	1662	11	26080	165	0.139257	0.312086	0.655434	0.995932
SO_396.8	Bilateral hearing loss	Sense organs	Binary	ADA2	1884	9	25858	167	-0.152245	0.34236	0.656541	0.995932
RE_479.32	Chronic respiratory failure	Respiratory	Binary	ADA2	150	0	27592	176	-0.622437	1.40045	0.656714	0.995932
.	ELM IgE	.	Quantitative	ADA2	87	1	.	.	-0.435603	0.977218	0.657091	0.995932
CA_144.2	Benign neoplasms of the uterus	Neoplasms	Binary	ADA2	1380	8	26362	168	-0.161571	0.36467	0.657722	0.995932
NS_331.1	Tension headache	Neurological	Binary	ADA2	918	5	26824	171	-0.193944	0.437905	0.657844	0.995932
SS_840.612	Allergy to antibiotic agent (excluding penicillin)	Symptoms	Binary	ADA2	169	0	27573	176	-0.618235	1.39825	0.658381	0.995932
MB_304	Attention-deficit hyperactivity disorders	Mental	Binary	ADA2	174	1	27568	175	0.361255	0.818621	0.658997	0.995932
SS_847.2	Kidney transplant	Symptoms	Binary	ADA2	406	3	27336	173	0.239497	0.543259	0.659317	0.995932
CA_144.21	Leiomyoma of uterus	Neoplasms	Binary	ADA2	1043	6	26699	170	-0.182107	0.413126	0.659356	0.995932
SO_367.3	Keratoconjunctivitis	Sense organs	Binary	ADA2	324	1	27418	175	-0.361029	0.820781	0.660038	0.995932
.	Beta-2 glycoprotein 1 antibody (IgG)	.	Quantitative	ADA2	367	3	.	.	0.226079	0.516408	0.661805	0.995932
NS_329	Symptoms and signs involving cognitive functions and awareness	Neurological	Binary	ADA2	2713	17	25029	159	0.114578	0.262831	0.662874	0.995932
EM_247.7	Disorders of iron metabolism	Endocrine/Metab	Binary	ADA2	149	0	27593	176	-0.608525	1.39787	0.663327	0.995932
MS_741.6	Sprains and strains of ankle and foot	Muscloskeletal	Binary	ADA2	804	6	26938	170	0.175591	0.403951	0.663788	0.995932
.	Serum alpha-1 globulin	.	Quantitative	ADA2	3029	12	.	.	-0.131847	0.303525	0.66404	0.995932
CA_103.22	Squamous cell carcinoma of the skin	Neoplasms	Binary	ADA2	218	0	27524	176	-0.614135	1.41457	0.664179	0.995932
CM_761.13	Cystic kidney disease	Congenital	Binary	ADA2	140	0	27602	176	-0.605156	1.39577	0.664604	0.995932
CV_416.43	Right bundle branch block	Cardiovascular	Binary	ADA2	166	0	27576	176	-0.606223	1.39968	0.664931	0.995932
.	Fetal Hemoglobin	.	Quantitative	ADA2	244	1	.	.	-0.444383	1.02481	0.664968	0.995932
CA_128	Estrogen receptor status	Neoplasms	Binary	ADA2	377	1	27365	175	-0.356351	0.824115	0.665447	0.995932
CV_417.3	Bradycardia	Cardiovascular	Binary	ADA2	725	3	27017	173	-0.236656	0.547324	0.66546	0.995932
DE_664.42	Psoriatic arthropathy	Dermatological	Binary	ADA2	172	0	27570	176	-0.603685	1.39769	0.665803	0.995932
GU_585	Kidney stone disease	Genitourinary	Binary	ADA2	1399	7	26343	169	-0.162011	0.37571	0.666313	0.995932
DE_681	Localized swelling, mass and lump of skin and subcutaneous tissue	Dermatological	Binary	ADA2	2133	15	25609	161	0.116075	0.269683	0.666902	0.995932
CA_144.13	Benign neoplasms of the cervix	Neoplasms	Binary	ADA2	151	1	27591	175	0.352121	0.81868	0.667116	0.995932
GU_622.2	Mucous polyp of cervix	Genitourinary	Binary	ADA2	151	1	27591	175	0.352121	0.81868	0.667116	0.995932
.	Lymphocyte count	.	Quantitative	ADA2	23163	145	.	.	-0.03578	0.0834541	0.668117	0.995932
MS_703	Chrystal arthropathies	Muscloskeletal	Binary	ADA2	1076	7	26666	169	0.163962	0.382842	0.668443	0.995932
NS_333	Sleep disorders	Neurological	Binary	ADA2	6284	36	21458	140	-0.0806484	0.189328	0.670127	0.995932
DE_668.1	Atopic dermatitis	Dermatological	Binary	ADA2	1113	8	26629	168	0.152867	0.359127	0.670346	0.995932
MB_284	Suicide ideation and attempt or self harm	Mental	Binary	ADA2	134	0	27608	176	-0.593262	1.39562	0.670772	0.995932
SO_396	Hearing impairment	Sense organs	Binary	ADA2	2844	18	24898	158	0.107544	0.253436	0.671327	0.995932
GI_527.2	Abdominal tenderness	Gastrointestinal	Binary	ADA2	138	0	27604	176	-0.591936	1.39505	0.671339	0.995932
SO_379	Infection of the eye	Sense organs	Binary	ADA2	303	1	27439	175	-0.34702	0.818407	0.671551	0.995932
GU_602.5	Inflammatory diseases of prostate	Genitourinary	Binary	ADA2	344	1	27398	175	-0.350875	0.827754	0.671647	0.995932
MS_709.21	Hallux valgus (Bunion)	Muscloskeletal	Binary	ADA2	995	5	26747	171	-0.185547	0.43817	0.671961	0.995932
MS_741.14	Rotator cuff (capsule) sprain	Muscloskeletal	Binary	ADA2	141	0	27601	176	-0.588656	1.39501	0.673046	0.995932
.	Creatine kinase MB (CK-MB)	.	Quantitative	ADA2	3350	23	.	.	0.0887326	0.210687	0.673666	0.995932
CV_406.1	Pulmonary hypertension	Cardiovascular	Binary	ADA2	738	3	27004	173	-0.229657	0.54537	0.673679	0.995932
GI_502	Diseases of teeth and supporting structures	Gastrointestinal	Binary	ADA2	1494	11	26248	165	0.130432	0.309851	0.673788	0.995932
.	Sodium, blood	.	Quantitative	ADA2	24072	152	.	.	-0.0339913	0.0808587	0.674212	0.995932
NS_345.2	Metabolic encephalopathy	Neurological	Binary	ADA2	145	0	27597	176	-0.589396	1.40233	0.674269	0.995932
GI_558	Abnormal findings on diagnostic imaging of the digestive tract	Gastrointestinal	Binary	ADA2	607	4	27135	172	0.20138	0.480373	0.675052	0.995932
EM_248	Disorders of plasma-protein metabolism, NEC	Endocrine/Metab	Binary	ADA2	140	0	27602	176	-0.583723	1.39653	0.675961	0.995932
MS_723.6	Impingement syndrome of shoulder*	Muscloskeletal	Binary	ADA2	534	2	27208	174	-0.266418	0.638658	0.676567	0.995932
CV_452	Hemorrhage, NOS	Cardiovascular	Binary	ADA2	345	1	27397	175	-0.339843	0.81973	0.67845	0.995932
.	Forced expiratory volume in the first second (FEV1), pre-bronchodilator	.	Quantitative	ADA2	527	1	.	.	0.341076	0.8235	0.678916	0.995932
CA_101.42	Malignant neoplasm of anus	Neoplasms	Binary	ADA2	130	0	27612	176	-0.576317	1.39535	0.679586	0.995932
CA_149.1	Benign neoplasm of the thyroid	Neoplasms	Binary	ADA2	54	0	27688	176	0.562275	1.36148	0.679614	0.995932
MS_722	Fasciopathy	Muscloskeletal	Binary	ADA2	1348	10	26394	166	0.132895	0.322033	0.679837	0.995932
NS_337	Polyneuropathies	Neurological	Binary	ADA2	2432	16	25310	160	0.109007	0.26436	0.680089	0.995932
EM_211	Disorders of adrenal glands	Endocrine/Metab	Binary	ADA2	540	2	27202	174	-0.262617	0.637762	0.680501	0.995932
MB_296.4	Borderline personality disorder	Mental	Binary	ADA2	165	1	27577	175	0.335622	0.818548	0.681792	0.995932
.	Lipase	.	Quantitative	ADA2	10966	69	.	.	0.0481619	0.11789	0.68289	0.995932
GI_523.2	Diverticula of colon	Gastrointestinal	Binary	ADA2	735	5	27007	171	0.179768	0.440744	0.683363	0.995932
SO_391.2	Eustachian tube disorders	Sense organs	Binary	ADA2	441	3	27301	173	0.220468	0.5415	0.683908	0.995932
RE_463.3	Vasomotor rhinitis*	Respiratory	Binary	ADA2	169	0	27573	176	-0.568141	1.39778	0.684405	0.995932
GI_529	Symptoms involving digestive system	Gastrointestinal	Binary	ADA2	8382	51	19360	125	-0.0696481	0.172134	0.685758	0.995932
NS_329.4	Specified cognitive deficit	Neurological	Binary	ADA2	144	0	27598	176	-0.56293	1.39446	0.686441	0.995932
.	Partial pressure of carbon dioxide (PCO2), venous	.	Quantitative	ADA2	4643	22	.	.	0.0875049	0.216972	0.686746	0.995932
CV_424.1	Left heart failure	Cardiovascular	Binary	ADA2	178	1	27564	175	0.330598	0.820025	0.686835	0.995932
DE_668.2	Seborrheic dermatitis	Dermatological	Binary	ADA2	1019	5	26723	171	-0.175229	0.435109	0.687151	0.995932
GU_581.31	Hydronephrosis	Genitourinary	Binary	ADA2	341	1	27401	175	-0.3293	0.818824	0.687564	0.995932
CV_416.52	Ventricular premature depolarization*	Cardiovascular	Binary	ADA2	364	1	27378	175	-0.327822	0.819258	0.68905	0.995932
EM_202.1	Type 1 diabetes	Endocrine/Metab	Binary	ADA2	694	3	27048	173	-0.216573	0.541576	0.689234	0.995932
NS_356	Speech disturbance	Neurological	Binary	ADA2	352	1	27390	175	-0.327355	0.819834	0.689677	0.995932
.	Activated protein C resistance	.	Quantitative	ADA2	511	1	.	.	-0.437282	1.0965	0.690213	0.995932
PP_900	Spontaneous abortion or history of recurrent pregnancy loss	Pregnancy	Binary	ADA2	239	1	27503	175	-0.333648	0.837419	0.690317	0.995932
.	Transferrin saturation	.	Quantitative	ADA2	11197	72	.	.	-0.0458381	0.1152	0.690713	0.995932
NS_328.1	Dementias	Neurological	Binary	ADA2	896	4	26846	172	-0.20215	0.508574	0.69101	0.995932
CA_139.61	Hemangioma	Neoplasms	Binary	ADA2	1152	6	26590	170	0.161234	0.405926	0.691221	0.995932
CV_433.1	Occlusion and stenosis of cerebral arteries	Cardiovascular	Binary	ADA2	352	1	27390	175	-0.32707	0.824184	0.691484	0.995932
SO_360.4	Blepharitis	Sense organs	Binary	ADA2	1122	7	26620	169	0.148894	0.376434	0.692449	0.995932
GI_522.9	Gastritis	Gastrointestinal	Binary	ADA2	1517	11	26225	165	0.122138	0.309357	0.692976	0.995932
CA_103.2	Keratinocyte carcinoma	Neoplasms	Binary	ADA2	513	1	27229	175	-0.327642	0.83163	0.693599	0.995932
RE_494.1	Dysphonia	Respiratory	Binary	ADA2	1080	5	26662	171	-0.17164	0.435912	0.693767	0.995932
SO_379.2	Eye infection, viral	Sense organs	Binary	ADA2	296	1	27446	175	-0.321967	0.818358	0.694001	0.995932
.	Total hCG	.	Quantitative	ADA2	2389	24	.	.	-0.0742769	0.188889	0.694184	0.995932
NS_341	Cerebral palsy and other paralytic syndromes	Neurological	Binary	ADA2	327	1	27415	175	-0.321377	0.820337	0.695234	0.995932
CV_444.1	Varicose veins	Cardiovascular	Binary	ADA2	2029	14	25713	162	0.109231	0.279282	0.695706	0.995932
NS_341.6	Cauda equina syndrome	Neurological	Binary	ADA2	51	0	27691	176	0.52516	1.35651	0.698651	0.995932
ID_092.1	Systemic inflammatory response syndrome	Infections	Binary	ADA2	180	1	27562	175	0.314906	0.814711	0.699108	0.995932
CV_403.1	Coronary artery spasm [Coronary vasospasm]*	Cardiovascular	Binary	ADA2	131	0	27611	176	-0.537084	1.40112	0.701478	0.995932
MS_734.9	Jaw pain	Muscloskeletal	Binary	ADA2	166	1	27576	175	0.311857	0.814442	0.701787	0.995932
EM_200.23	Multinodular goiter	Endocrine/Metab	Binary	ADA2	986	6	26756	170	0.155781	0.406889	0.701827	0.995932
CV_444.5	Venous insufficiency (chronic) (peripheral)	Cardiovascular	Binary	ADA2	1559	8	26183	168	-0.137445	0.359361	0.702112	0.995932
ID_052.1	Herpes simplex	Infections	Binary	ADA2	1420	10	26322	166	0.122775	0.321147	0.702234	0.995932
RE_474.1	Emphysema	Respiratory	Binary	ADA2	741	3	27001	173	-0.208835	0.547307	0.702781	0.995932
NS_323	Systemic atrophies primarily affecting the central nervous system	Neurological	Binary	ADA2	51	0	27691	176	0.515992	1.35355	0.703046	0.995932
CV_444.13	Esophageal varices	Cardiovascular	Binary	ADA2	304	1	27438	175	-0.312383	0.82047	0.703398	0.995932
CA_112	Malignant neoplasm of other and ill-defined sites	Neoplasms	Binary	ADA2	751	3	26991	173	-0.20654	0.542774	0.703555	0.995932
SO_386.2	Diplopia	Sense organs	Binary	ADA2	210	1	27532	175	0.31029	0.815634	0.703627	0.995932
EM_211.1	Adrenal hyperfunction	Endocrine/Metab	Binary	ADA2	186	1	27556	175	0.309952	0.814837	0.703659	0.995932
CM_763.3	Congenital malformations of cardiac chambers and connections	Congenital	Binary	ADA2	131	0	27611	176	-0.529356	1.39229	0.703793	0.995932
EM_247.3	Disorders of phosphorus metabolism	Endocrine/Metab	Binary	ADA2	183	1	27559	175	0.309483	0.81477	0.704063	0.995932
DE_676.1	Hypertrophic scar [Keloid scar]	Dermatological	Binary	ADA2	308	1	27434	175	-0.30972	0.819379	0.705435	0.995932
CV_433.21	Carotid artery stenosis	Cardiovascular	Binary	ADA2	613	2	27129	174	-0.242245	0.642953	0.706346	0.995932
EM_256	Disorders of fluid, electrolyte and acid-base balance	Endocrine/Metab	Binary	ADA2	4136	23	23606	153	-0.08671	0.230424	0.706689	0.995932
MS_723.1	Adhesive capsulitis of shoulder	Muscloskeletal	Binary	ADA2	468	3	27274	173	0.204303	0.543583	0.707031	0.995932
DE_674	Disorders of pigmentation	Dermatological	Binary	ADA2	2164	14	25578	162	0.103927	0.276595	0.707114	0.995932
CA_139.6	Hemangioma and lymphangioma	Neoplasms	Binary	ADA2	1158	6	26584	170	0.152481	0.40592	0.707188	0.995932
CV_416.413	Atrioventricular block, complete	Cardiovascular	Binary	ADA2	217	1	27525	175	0.310128	0.826701	0.707559	0.995932
RE_480.1	Acute pulmonary edema	Respiratory	Binary	ADA2	187	1	27555	175	0.306521	0.820765	0.708808	0.995932
CA_104	Malignant sarcoma-related cancers	Neoplasms	Binary	ADA2	317	2	27425	174	0.237291	0.636906	0.709473	0.995932
MS_721.11	Trigger finger	Muscloskeletal	Binary	ADA2	752	5	26990	171	0.163241	0.438416	0.709637	0.995932
PP_904.1	Hemorrhage in early pregnancy	Pregnancy	Binary	ADA2	222	1	27520	175	-0.315595	0.848098	0.709803	0.995932
GU_627	Menopausal and postmenopausal disorders	Genitourinary	Binary	ADA2	1718	9	26024	167	-0.128221	0.344959	0.710118	0.995932
MS_719.6	Muscle wasting and atrophy	Muscloskeletal	Binary	ADA2	53	0	27689	176	0.503747	1.35607	0.710282	0.995932
RE_463.21	Seasonal allergic rhinitis	Respiratory	Binary	ADA2	2225	13	25517	163	-0.106536	0.287478	0.710945	0.995932
CV_413.12	Mitral valve prolapse*	Cardiovascular	Binary	ADA2	218	1	27524	175	0.301881	0.818002	0.712091	0.995932
ID_056.2	Anogenital (venereal) warts	Infections	Binary	ADA2	670	5	27072	171	0.16028	0.438219	0.714556	0.995932
.	Albumin, blood	.	Quantitative	ADA2	23539	146	.	.	-0.0273859	0.0749536	0.714838	0.995932
CV_414.11	Hypertrophic obstructive cardiomyopathy	Cardiovascular	Binary	ADA2	54	0	27688	176	0.495385	1.35876	0.715421	0.995932
DE_664	Papulosquamous disorders	Dermatological	Binary	ADA2	895	4	26847	172	-0.17454	0.479331	0.715758	0.995932
.	Prolactin	.	Quantitative	ADA2	2536	20	.	.	0.0819513	0.225256	0.716027	0.995932
.	Triiodothyronine (T3) uptake	.	Quantitative	ADA2	968	3	.	.	-0.215602	0.593347	0.716412	0.995932
GI_527	Abdominal pain	Gastrointestinal	Binary	ADA2	8676	60	19066	116	0.0602481	0.165923	0.716506	0.995932
ID_020	Borrelia	Infections	Binary	ADA2	155	0	27587	176	-0.506415	1.39757	0.717087	0.995932
CV_410.2	Endocarditis	Cardiovascular	Binary	ADA2	190	1	27552	175	0.295122	0.816309	0.7177	0.995932
CV_430.2	Nontraumatic intracerebral hemorrhage	Cardiovascular	Binary	ADA2	131	0	27611	176	-0.503908	1.40011	0.718917	0.995932
DE_668.4	Dermatitis due to substances taken internally	Dermatological	Binary	ADA2	308	2	27434	174	0.228601	0.638138	0.720167	0.995932
NS_333.6	Sleep related movement disorders	Neurological	Binary	ADA2	537	2	27205	174	-0.228242	0.639159	0.72102	0.995932
CA_100.12	Malignant neoplasm of the tongue	Neoplasms	Binary	ADA2	50	0	27692	176	0.482722	1.35684	0.722013	0.995932
RE_468.1	Viral pneumonia	Respiratory	Binary	ADA2	166	1	27576	175	0.289935	0.815493	0.722188	0.995932
GI_535	Intestinal or peritoneal adhesions	Gastrointestinal	Binary	ADA2	50	0	27692	176	0.481049	1.35387	0.722354	0.995932
.	Actin (smooth muscle) antibody	.	Quantitative	ADA2	367	2	.	.	0.247914	0.69967	0.723303	0.995932
GI_526.2	Viral enteritis	Gastrointestinal	Binary	ADA2	267	2	27475	174	0.225453	0.639012	0.724227	0.995932
RE_474.12	Panlobular emphysema*	Respiratory	Binary	ADA2	55	0	27687	176	0.481073	1.36897	0.725276	0.995932
CV_420	Cardiac arrest	Cardiovascular	Binary	ADA2	169	1	27573	175	0.287785	0.819811	0.725562	0.995932
.	Anti-SSA (Ro) (ENA) IgG	.	Quantitative	ADA2	929	6	.	.	-0.144866	0.412728	0.725671	0.995932
BI_177.4	Lymphedema	Blood/Immune	Binary	ADA2	334	1	27408	175	-0.287862	0.820731	0.725785	0.995932
.	Basophil count	.	Quantitative	ADA2	23163	145	.	.	-0.0245236	0.0700249	0.726183	0.995932
CM_761.1	Congenital malformation of kidney	Congenital	Binary	ADA2	179	1	27563	175	0.285066	0.814086	0.726212	0.995932
SS_820	Elevated erythrocyte sedimentation rate	Symptoms	Binary	ADA2	143	0	27599	176	-0.488045	1.39881	0.727163	0.995932
MS_723.2	Rotator cuff tear or rupture	Muscloskeletal	Binary	ADA2	709	3	27033	173	-0.189243	0.543184	0.727543	0.995932
SS_832.9	Hypercalciuria*	Symptoms	Binary	ADA2	60	0	27682	176	0.474039	1.36154	0.727718	0.995932
RE_479.6	Pulmonary collapse [Atelectasis]	Respiratory	Binary	ADA2	197	1	27545	175	0.282378	0.81621	0.729367	0.995932
GE_974.1	Hereditary retinal dystrophy	Genetic	Binary	ADA2	50	0	27692	176	0.466466	1.35457	0.730573	0.995932
.	Hepatitis B (HBV) S antibody (Anti-HbS)	.	Quantitative	ADA2	806	4	.	.	0.178758	0.519585	0.730907	0.995932
SS_848	Nonspecific abnormal findings of other body structures	Symptoms	Binary	ADA2	1109	7	26633	169	0.130133	0.378875	0.731248	0.995932
CA_106.1	Malignant neoplasm of external female genital organs and cervix	Neoplasms	Binary	ADA2	165	1	27577	175	0.28185	0.820784	0.731305	0.995932
EM_247.4	Disorders of magnesium metabolism	Endocrine/Metab	Binary	ADA2	313	1	27429	175	-0.280053	0.819097	0.732423	0.995932
CV_441	Arteriovenous malformation	Cardiovascular	Binary	ADA2	165	1	27577	175	0.278268	0.815396	0.732904	0.995932
RE_472.1	Paralysis of vocal cords and larynx	Respiratory	Binary	ADA2	135	0	27607	176	-0.475129	1.39388	0.733204	0.995932
PP_907	Placental disorders	Pregnancy	Binary	ADA2	108	0	27634	176	-0.47997	1.40967	0.733492	0.995932
GI_550.1	Gallstones [Cholelithiasis]	Gastrointestinal	Binary	ADA2	987	7	26755	169	0.128165	0.377347	0.734127	0.995932
.	C-reactive protein (CRP)	.	Quantitative	ADA2	4539	41	.	.	-0.0534011	0.15751	0.7346	0.995932
CM_771.14	Congenital non-neoplastic nevus	Congenital	Binary	ADA2	52	0	27690	176	0.458405	1.35374	0.734894	0.995932
.	Cerebrospinal fluid (CSF) glucose	.	Quantitative	ADA2	729	3	.	.	-0.194534	0.576853	0.73604	0.995932
SO_392	Otalgia and effusion of ear	Sense organs	Binary	ADA2	1252	9	26490	167	0.113355	0.337848	0.737239	0.995932
SO_380.2	Disorders of optic disc	Sense organs	Binary	ADA2	175	1	27567	175	0.273068	0.814556	0.737445	0.995932
.	Total triiodothyronine (T3)	.	Quantitative	ADA2	4089	21	.	.	0.073108	0.218584	0.738048	0.995932
EM_256.7	Volume depletion	Endocrine/Metab	Binary	ADA2	791	5	26951	171	0.145882	0.436894	0.73845	0.995932
SO_374.4	Retinopathy	Sense organs	Binary	ADA2	1422	10	26320	166	0.108397	0.326134	0.739604	0.995932
ID_020.1	Lyme disease	Infections	Binary	ADA2	149	0	27593	176	-0.464282	1.39703	0.739636	0.995932
.	Soluble transferrin receptor	.	Quantitative	ADA2	224	2	.	.	0.245556	0.738538	0.739852	0.995932
ID_004.2	Group A Streptococcus	Infections	Binary	ADA2	59	0	27683	176	0.449584	1.36348	0.741602	0.995932
.	Serun transferrin	.	Quantitative	ADA2	826	3	.	.	-0.190899	0.579384	0.741873	0.995932
SS_834.3	High risk human papillomavirus (HPV) DNA test positive	Symptoms	Binary	ADA2	587	3	27155	173	-0.178836	0.542988	0.741888	0.995932
.	Glucose, 1 hour	.	Quantitative	ADA2	969	13	.	.	-0.0901138	0.273957	0.742278	0.995932
RE_460	Respiratory infection	Respiratory	Binary	ADA2	7523	51	20219	125	0.056144	0.171029	0.742713	0.995932
CA_114.4	Carcinoid tumors	Neoplasms	Binary	ADA2	150	0	27592	176	-0.457451	1.39627	0.743195	0.995932
RE_471.3	Hypertrophy of nasal turbinates	Respiratory	Binary	ADA2	744	5	26998	171	0.142454	0.434918	0.743265	0.995932
EM_244	Disorders of lipoprotein metabolism and other lipidemias	Endocrine/Metab	Binary	ADA2	741	3	27001	173	-0.176803	0.542917	0.744687	0.995932
SO_386.9	Visual distortions and subjective visual disturbances	Sense organs	Binary	ADA2	52	0	27690	176	0.441025	1.35884	0.745514	0.995932
GE_964	Disorders of carbohydrate metabolism	Endocrine/Metab	Binary	ADA2	54	0	27688	176	0.439293	1.35522	0.745824	0.995932
RE_472.4	Laryngeal spasm	Respiratory	Binary	ADA2	55	0	27687	176	0.44033	1.35862	0.74586	0.995932
MS_745.6	Fracture of bones in thorax	Muscloskeletal	Binary	ADA2	538	3	27204	173	0.176262	0.544043	0.74595	0.995932
.	Quantiferon TB1 antigen value	.	Quantitative	ADA2	1611	14	.	.	-0.0882731	0.272749	0.746251	0.995932
MB_280.13	Alcoholic liver disease	Mental	Binary	ADA2	268	1	27474	175	-0.265159	0.822831	0.747261	0.995932
.	Serum osmolality	.	Quantitative	ADA2	1412	6	.	.	-0.12892	0.400301	0.747458	0.995932
GU_621.1	Dysplasia of cervix	Genitourinary	Binary	ADA2	513	4	27229	172	0.157158	0.489299	0.74807	0.995932
CA_136.42	Benign neoplasm of rectum and anus	Neoplasms	Binary	ADA2	129	0	27613	176	-0.447153	1.39243	0.74811	0.995932
CA_132	Sequelae of cancer	Neoplasms	Binary	ADA2	520	2	27222	174	-0.205154	0.639217	0.748251	0.995932
.	Aldolase	.	Quantitative	ADA2	872	12	.	.	-0.0916998	0.285948	0.748526	0.995932
.	Dilute Russell Viper Venom Time (DRVVT) screen	.	Quantitative	ADA2	1134	3	.	.	-0.171833	0.536663	0.748885	0.995932
CA_105.1	Malignant neoplasm of the breast, female	Neoplasms	Binary	ADA2	1007	4	26735	172	-0.156654	0.489381	0.748888	0.995932
RE_484	Pneumothorax and air leak	Respiratory	Binary	ADA2	121	0	27621	176	-0.445125	1.39277	0.749273	0.995932
GU_604.3	Peyronie's disease	Genitourinary	Binary	ADA2	51	0	27691	176	0.434545	1.36309	0.749883	0.995932
ID_089	Infections	Infections	Binary	ADA2	12950	82	14792	94	-0.0494949	0.15563	0.750464	0.995932
EM_230.21	Abnormal weight loss	Endocrine/Metab	Binary	ADA2	2507	16	25235	160	0.0842033	0.264988	0.750654	0.995932
.	Retinol (Vitamin A)	.	Quantitative	ADA2	101	1	.	.	0.336711	1.06068	0.751665	0.995932
GU_614.52	Vaginitis and vulvovaginitis	Genitourinary	Binary	ADA2	1446	9	26296	167	-0.11	0.34854	0.752304	0.995932
ID_055	Poxvirus	Infections	Binary	ADA2	110	0	27632	176	-0.440333	1.39595	0.75243	0.995932
CV_440.11	Deep vein thrombosis [DVT]	Cardiovascular	Binary	ADA2	935	7	26807	169	0.128077	0.40603	0.752437	0.995932
PP_937	Abnormal findings on antenatal screening of mother	Pregnancy	Binary	ADA2	133	1	27609	175	0.264907	0.840356	0.752588	0.995932
.	Anti-mullerian hormone (AMH)	.	Quantitative	ADA2	100	2	.	.	0.251769	0.796775	0.752771	0.995932
GU_612.5	Mastodynia	Genitourinary	Binary	ADA2	952	7	26790	169	0.120233	0.381907	0.752891	0.995932
DE_672.2	Skin changes due to chronic exposure to nonionizing radiation	Dermatological	Binary	ADA2	731	3	27011	173	0.173424	0.552802	0.753732	0.995932
PP_914	Anemia in pregnancy	Pregnancy	Binary	ADA2	98	0	27644	176	-0.442314	1.41068	0.753865	0.995932
CV_413.11	Mitral valve insufficiency	Cardiovascular	Binary	ADA2	779	3	26963	173	-0.170494	0.543964	0.753955	0.995932
SO_367.9	Chorioretinal inflammation	Sense organs	Binary	ADA2	51	0	27691	176	0.424908	1.35604	0.754017	0.995932
CV_416.4	Heart block	Cardiovascular	Binary	ADA2	714	4	27028	172	0.152343	0.486994	0.754419	0.995932
EM_247.42	Hypomagnesemia*	Endocrine/Metab	Binary	ADA2	305	1	27437	175	-0.255443	0.818868	0.755081	0.995932
GI_511	Gastro-esophageal reflux disease [GERD]	Gastrointestinal	Binary	ADA2	6866	42	20876	134	-0.0566243	0.182018	0.75573	0.995932
GU_610	Benign mammary dysplasias	Genitourinary	Binary	ADA2	660	3	27082	173	-0.169802	0.54647	0.75601	0.995932
ID_092	Bacteremia, Sepsis, and SIRS	Infections	Binary	ADA2	1053	7	26689	169	0.117241	0.377479	0.756117	0.995932
SS_831	Glycosuria	Symptoms	Binary	ADA2	51	0	27691	176	0.420787	1.35551	0.756236	0.995932
SO_375	Abnormal intraocular pressure	Sense organs	Binary	ADA2	2876	19	24866	157	0.0773128	0.249552	0.7567	0.995932
MS_724.1	Myalgia	Muscloskeletal	Binary	ADA2	2728	18	25014	158	0.0772758	0.250771	0.757979	0.995932
NS_329.5	Mild cognitive impairment	Neurological	Binary	ADA2	383	2	27359	174	0.199572	0.647858	0.758044	0.995932
SO_380.3	Optic atrophy	Sense organs	Binary	ADA2	116	0	27626	176	-0.427565	1.39151	0.75864	0.995932
DE_684.1	Alopecia	Dermatological	Binary	ADA2	1537	9	26205	167	-0.104508	0.340224	0.758713	0.995932
.	Total insulin	.	Quantitative	ADA2	1229	6	.	.	-0.123043	0.400726	0.758858	0.995932
MB_280.5	Stimulant use disorders	Mental	Binary	ADA2	442	2	27300	174	-0.196545	0.640547	0.758965	0.995932
.	Brain natriuretic peptide (BNP)	.	Quantitative	ADA2	4777	34	.	.	-0.0506576	0.165261	0.759215	0.995932
NS_331.61	Migraine with aura	Neurological	Binary	ADA2	453	2	27289	174	-0.195819	0.640746	0.759901	0.995932
DE_674.2	Hypepigmentation*	Dermatological	Binary	ADA2	1533	9	26209	167	0.102836	0.336937	0.760202	0.995932
SS_800.1	Chest pain on breathing	Symptoms	Binary	ADA2	971	5	26771	171	-0.133085	0.436576	0.76049	0.995932
CA_139.4	Benign neoplasm of peripheral nerves*	Neoplasms	Binary	ADA2	119	0	27623	176	-0.423985	1.39188	0.760661	0.995932
.	Serum luteinizing hormone (LH)	.	Quantitative	ADA2	2698	16	.	.	-0.0689862	0.227471	0.761704	0.995932
RE_488.11	Orthopnea	Respiratory	Binary	ADA2	112	0	27630	176	-0.421927	1.39824	0.762838	0.995932
DE_660.11	Candidiasis of skin and nails	Dermatological	Binary	ADA2	478	3	27264	173	0.163495	0.544994	0.764178	0.995932
SO_374.512	Exuadative (wet) age-related macular degeneration	Sense organs	Binary	ADA2	66	0	27676	176	0.415138	1.38472	0.764331	0.995932
RE_466	Tonsillitis and adenoiditis	Respiratory	Binary	ADA2	414	3	27328	173	0.161515	0.545511	0.767174	0.995932
NS_351.3	Paresthesia of skin*	Neurological	Binary	ADA2	1619	11	26123	165	0.0912839	0.308758	0.767499	0.995932
CA_122.22	Diffuse large B-cell lymphoma*	Neoplasms	Binary	ADA2	54	0	27688	176	0.402086	1.36183	0.767799	0.995932
.	Thyroglobulin	.	Quantitative	ADA2	417	2	.	.	0.193169	0.653985	0.767862	0.995932
.	Monocyte count	.	Quantitative	ADA2	23163	145	.	.	0.0242334	0.0827857	0.769736	0.995932
.	T helper (%CD4)	.	Quantitative	ADA2	1784	10	.	.	0.0902949	0.308591	0.76986	0.995932
.	Urine osmolality	.	Quantitative	ADA2	1879	15	.	.	0.0751414	0.256952	0.769988	0.995932
CV_448.1	Raynaud's syndrome	Cardiovascular	Binary	ADA2	209	1	27533	175	0.238615	0.816642	0.770144	0.995932
SO_366	Disorders of conjunctiva	Sense organs	Binary	ADA2	431	3	27311	173	0.159087	0.544507	0.770155	0.995932
.	Chloride, blood	.	Quantitative	ADA2	24057	151	.	.	-0.0226487	0.0776653	0.77058	0.995932
SS_840.14	Tree nut allergy	Symptoms	Binary	ADA2	93	0	27649	176	-0.445892	1.53802	0.771882	0.995932
GI_509.1	Glossitis	Gastrointestinal	Binary	ADA2	120	0	27622	176	-0.40288	1.3904	0.772001	0.995932
EM_232.21	Thiamine deficiency [Vitamin B1]	Endocrine/Metab	Binary	ADA2	52	0	27690	176	0.393177	1.36121	0.7727	0.995932
DE_664.1	Lichen planus, nitidus, or striatus	Dermatological	Binary	ADA2	110	0	27632	176	-0.401172	1.39119	0.773067	0.995932
CA_105	Malignant neoplasm of the breast	Neoplasms	Binary	ADA2	1185	5	26557	171	-0.128024	0.445747	0.773949	0.995932
CA_114.6	Pheochromocytoma	Neoplasms	Binary	ADA2	138	0	27604	176	-0.400025	1.39532	0.77435	0.995932
.	Diastolic blood pressure	.	Quantitative	ADA2	25722	159	.	.	-0.0225182	0.0785721	0.774427	0.995932
MS_721.1	Synovitis and tenosynovitis	Muscloskeletal	Binary	ADA2	1383	9	26359	167	0.0969452	0.3385	0.774567	0.995932
EM_211.11	Hyperaldosteronism	Endocrine/Metab	Binary	ADA2	58	0	27684	176	0.388326	1.36132	0.77545	0.995932
RE_479.3	Respiratory failure	Respiratory	Binary	ADA2	659	3	27083	173	-0.155459	0.545168	0.775523	0.995932
BI_170.12	Drug induced neutropenia	Blood/Immune	Binary	ADA2	119	0	27623	176	-0.397022	1.39258	0.77557	0.995932
NS_336.41	Carpal tunnel syndrome	Neurological	Binary	ADA2	1460	8	26282	168	-0.101543	0.356376	0.775696	0.995932
SS_810.1	Septic shock	Symptoms	Binary	ADA2	107	0	27635	176	-0.395144	1.39302	0.776672	0.995932
PP_928	Poor fetal growth and uterine size date discrepancy	Pregnancy	Binary	ADA2	232	1	27510	175	-0.238177	0.840487	0.776885	0.995932
GI_514	Gastrointestinal obstruction	Gastrointestinal	Binary	ADA2	663	3	27079	173	-0.153261	0.541815	0.77728	0.995932
GI_542.1	Fibrosis and cirrhosis of liver	Gastrointestinal	Binary	ADA2	1401	8	26341	168	-0.101064	0.35778	0.777579	0.995932
SO_367.31	Keratoconjunctivitis sicca	Sense organs	Binary	ADA2	286	1	27456	175	-0.231792	0.821021	0.777696	0.995932
MB_288.3	Generalized anxiety disorder	Mental	Binary	ADA2	1183	8	26559	168	0.100307	0.355574	0.777866	0.995932
.	Albumin/globulin (A/G) ratio	.	Quantitative	ADA2	10732	56	.	.	0.0348405	0.123861	0.778495	0.995932
BI_160.21	Vitamin B12 deficiency anemia due to intrinsic factor deficiency [Pernicious anemia]	Blood/Immune	Binary	ADA2	126	0	27616	176	-0.392875	1.40064	0.779096	0.995932
GE_970	Hemoglobinopathies	Genetic	Binary	ADA2	309	2	27433	174	0.178958	0.638006	0.779102	0.995932
.	Cancer Antigen 19-9 (CA-19-9)	.	Quantitative	ADA2	846	4	.	.	-0.136777	0.487568	0.779142	0.995932
PP_900.1	Spontaneous abortion	Pregnancy	Binary	ADA2	209	1	27533	175	-0.235488	0.839946	0.779201	0.995932
SS_847	Transplated organ	Symptoms	Binary	ADA2	725	5	27017	171	0.122465	0.437286	0.779431	0.995932
.	R axis	.	Quantitative	ADA2	17509	105	.	.	-0.0258923	0.092453	0.779436	0.995932
SS_806	Chills (without fever)	Symptoms	Binary	ADA2	183	1	27559	175	0.227526	0.815014	0.780118	0.995932
RE_479	Pulmonary insufficiency and acute respiratory distress syndrome	Respiratory	Binary	ADA2	841	4	26901	172	-0.134676	0.482836	0.7803	0.995932
GI_552.1	Cholangitis	Gastrointestinal	Binary	ADA2	114	0	27628	176	-0.38758	1.3897	0.780325	0.995932
EM_236	Overweight and obesity	Endocrine/Metab	Binary	ADA2	8010	52	19732	124	-0.0473212	0.171585	0.78271	0.995932
MB_287.4	Delusional disorders	Mental	Binary	ADA2	114	0	27628	176	-0.38425	1.39412	0.782838	0.995932
RE_471.2	Deviated nasal septum	Respiratory	Binary	ADA2	771	5	26971	171	0.119896	0.435205	0.782931	0.995932
CA_121.2	Chronic leukemia	Neoplasms	Binary	ADA2	77	0	27665	176	0.376126	1.37166	0.783923	0.995932
CA_144	Gynecological benign neoplasms	Neoplasms	Binary	ADA2	1508	11	26234	165	0.0869389	0.319408	0.785471	0.995932
CV_413.13	Mitral valve stenosis	Cardiovascular	Binary	ADA2	54	0	27688	176	0.370777	1.36294	0.785589	0.995932
.	Pistachio nut IgE	.	Quantitative	ADA2	331	2	.	.	0.177152	0.651873	0.785984	0.995932
.	Uric acid, blood	.	Quantitative	ADA2	7224	45	.	.	0.0376242	0.138599	0.786044	0.995932
CA_139.1	Benign neoplams of the bone and/or cartilage	Neoplasms	Binary	ADA2	54	0	27688	176	0.368524	1.36022	0.786445	0.995932
RE_480.2	Chronic pulmonary edema	Respiratory	Binary	ADA2	57	0	27685	176	0.373431	1.37925	0.786583	0.995932
SO_374.7	Non-degenerative maculopathy	Sense organs	Binary	ADA2	540	2	27202	174	-0.173296	0.641816	0.787154	0.995932
CV_413.22	Aortic insufficiency	Cardiovascular	Binary	ADA2	372	1	27370	175	-0.22127	0.82044	0.787393	0.995932
MS_700.12	Cutaneous lupus erythematosus	Muscloskeletal	Binary	ADA2	170	1	27572	175	0.218943	0.817659	0.788877	0.995932
.	Total IgE	.	Quantitative	ADA2	2240	13	.	.	-0.0708063	0.26663	0.790602	0.995932
DE_666	Urticaria	Dermatological	Binary	ADA2	908	5	26834	171	-0.116009	0.437295	0.790788	0.995932
CM_762	Congenital malformations of respiratory system	Congenital	Binary	ADA2	53	0	27689	176	0.358199	1.35805	0.791966	0.995932
GI_522.7	Ulceration of the lower GI tract	Gastrointestinal	Binary	ADA2	51	0	27691	176	0.356226	1.35906	0.793236	0.995932
CA_101.2	Malignant neoplasm of stomach	Neoplasms	Binary	ADA2	53	0	27689	176	0.359791	1.37267	0.793236	0.995932
MB_298	Impulse disorders	Mental	Binary	ADA2	54	0	27688	176	0.355385	1.35836	0.793607	0.995932
ID_003	Escherichia coli	Infections	Binary	ADA2	104	0	27638	176	-0.364184	1.39263	0.7937	0.995932
CM_772.2	Congenital hypothyroidism	Congenital	Binary	ADA2	208	1	27534	175	0.214071	0.818636	0.79371	0.995932
GI_532.2	Intestinal perforation	Gastrointestinal	Binary	ADA2	118	0	27624	176	-0.362664	1.39104	0.794313	0.995932
ID_059.1	Sars-CoV-2*	Infections	Binary	ADA2	1619	9	26123	167	-0.0875828	0.335987	0.794344	0.995932
MS_713.3	Pain in joint	Muscloskeletal	Binary	ADA2	10320	69	17422	107	0.0423121	0.162361	0.794414	0.995932
NS_337.2	Inflammatory polyneuropathy	Neurological	Binary	ADA2	64	0	27678	176	0.354733	1.36286	0.794646	0.995932
CV_430	Nontraumatic Intracranial hemorrhage	Cardiovascular	Binary	ADA2	290	1	27452	175	-0.213151	0.821816	0.795353	0.995932
MS_703.1	Gout	Muscloskeletal	Binary	ADA2	981	6	26761	170	0.106187	0.409878	0.795588	0.995932
GI_552.11	Primary sclerosing cholangitis*	Gastrointestinal	Binary	ADA2	52	0	27690	176	0.35153	1.35728	0.795639	0.995932
SO_367.8	Hypopyon	Sense organs	Binary	ADA2	105	0	27637	176	-0.359992	1.3929	0.796061	0.995932
PP_932	Known or suspected fetal abnormality affecting management of mother	Pregnancy	Binary	ADA2	738	6	27004	170	0.112998	0.438177	0.796491	0.995932
SS_823.1	Nonspecific elevation of levels of transaminase or lactic acid dehydrogenase [LDH]	Symptoms	Binary	ADA2	718	5	27024	171	0.112373	0.436271	0.796732	0.995932
CV_431.1	Stroke	Cardiovascular	Binary	ADA2	1487	8	26255	168	-0.0929973	0.36281	0.7977	0.995932
NS_324.316	Blepharospasm	Neurological	Binary	ADA2	61	0	27681	176	0.350114	1.36718	0.797884	0.995932
.	Timothy grass IgE	.	Quantitative	ADA2	403	2	.	.	-0.182661	0.712844	0.797899	0.995932
SS_847.1	Heart transplant	Symptoms	Binary	ADA2	109	0	27633	176	-0.356054	1.39089	0.797959	0.995932
CM_763.32	Atrial septal defect	Congenital	Binary	ADA2	110	0	27632	176	-0.354901	1.38701	0.798048	0.995932
CV_446	Hypotension	Cardiovascular	Binary	ADA2	1194	6	26548	170	-0.102723	0.405924	0.800222	0.995932
PP_908.3	Gestational [pregnancy-induced] hypertension without significant proteinuria	Pregnancy	Binary	ADA2	90	0	27652	176	-0.355989	1.40696	0.800253	0.995932
ID_052	Herpesvirus	Infections	Binary	ADA2	2420	16	25322	160	0.0659563	0.260979	0.800466	0.995932
RE_465.1	Acute Pharyngitis	Respiratory	Binary	ADA2	2949	21	24793	155	0.0595794	0.236064	0.80074	0.995932
GI_537	Abnormality of the peritoneum	Gastrointestinal	Binary	ADA2	259	1	27483	175	-0.206418	0.818553	0.800906	0.995932
CV_416.51	Atrial premature depolarization [Supraventricular premature beats]	Cardiovascular	Binary	ADA2	142	0	27600	176	-0.351292	1.39678	0.801427	0.995932
GU_592.12	Chronic cystitis	Genitourinary	Binary	ADA2	61	0	27681	176	0.343966	1.36899	0.801617	0.995932
.	M spike (myeloma gamma globulin) g/dl	.	Quantitative	ADA2	1926	7	.	.	0.0575192	0.229245	0.801913	0.995932
GI_525.1	Celiac disease	Gastrointestinal	Binary	ADA2	113	0	27629	176	-0.349539	1.39967	0.802797	0.995932
SO_381.6	Duane's syndrome [Duane anomaly]	Sense organs	Binary	ADA2	51	0	27691	176	0.339745	1.36137	0.802926	0.995932
.	Tumor necrosis factor alpha (TNF-α)	.	Quantitative	ADA2	232	3	.	.	-0.13359	0.535437	0.803212	0.995932
NS_352.1	Anosmia and Parosmia*	Neurological	Binary	ADA2	102	0	27640	176	-0.34538	1.38754	0.803426	0.995932
MB_300	Intellectual disabilities	Mental	Binary	ADA2	50	0	27692	176	0.337286	1.35585	0.803543	0.995932
CA_116	Secondary malignant neoplasm	Neoplasms	Binary	ADA2	544	3	27198	173	0.13461	0.543415	0.804359	0.995932
CA_125	Other malignant neoplasms of lymphoid, hematopoietic and related tissue	Neoplasms	Binary	ADA2	56	0	27686	176	0.337379	1.36495	0.804775	0.995932
RE_499.1	Cough	Respiratory	Binary	ADA2	6544	42	21198	134	0.0446004	0.180664	0.804993	0.995932
MS_718.5	Sciatica	Muscloskeletal	Binary	ADA2	2677	18	25065	158	0.0618756	0.25096	0.805259	0.995932
CA_121	Leukemia	Neoplasms	Binary	ADA2	134	0	27608	176	-0.342242	1.39301	0.805926	0.995932
GU_603.1	Hydrocele	Genitourinary	Binary	ADA2	108	0	27634	176	-0.341684	1.39368	0.806328	0.995932
.	Anti-SSB (LA) (ENA) IgG	.	Quantitative	ADA2	895	6	.	.	-0.0749105	0.30578	0.806528	0.995932
.	Candida albicans IgE	.	Quantitative	ADA2	235	3	.	.	0.140414	0.572767	0.806567	0.995932
MS_714.1	Kyphosis	Muscloskeletal	Binary	ADA2	67	0	27675	176	0.335379	1.37081	0.806722	0.995932
.	Cerebrospinal fluid (CSF) macrophage count	.	Quantitative	ADA2	262	1	.	.	-0.24278	0.992279	0.806915	0.995932
SO_370	Disorders of iris and ciliary body	Sense organs	Binary	ADA2	62	0	27680	176	0.33174	1.36237	0.807617	0.995932
DE_664.4	Psoriasis	Dermatological	Binary	ADA2	711	4	27031	172	0.116778	0.480012	0.807792	0.995932
NS_350.3	Abnormal reflex	Neurological	Binary	ADA2	55	0	27687	176	0.330483	1.36036	0.808054	0.995932
.	Thyroxine binding globulin (TBG)	.	Quantitative	ADA2	1768	10	.	.	0.0746847	0.308058	0.80847	0.995932
SO_375.12	Angle-Closure Glaucoma	Sense organs	Binary	ADA2	112	0	27630	176	-0.33841	1.39908	0.808873	0.995932
CV_410	Inflammation of the heart [Carditis]	Cardiovascular	Binary	ADA2	303	1	27439	175	-0.197399	0.817899	0.809284	0.995932
MB_283	Other mental and behavioral problems	Mental	Binary	ADA2	1474	9	26268	167	-0.0813207	0.338189	0.809974	0.995932
BI_168.214	Antiphospholipid syndrome*	Blood/Immune	Binary	ADA2	103	0	27639	176	-0.333923	1.38928	0.810053	0.995932
SO_360.1	Hordeolum	Sense organs	Binary	ADA2	441	2	27301	174	-0.15313	0.637975	0.81031	0.995932
CM_763.1	Congenital malformations of great arteries	Congenital	Binary	ADA2	55	0	27687	176	0.324783	1.35664	0.810794	0.995932
DE_660.121	Dermatophytosis of scalp and beard	Dermatological	Binary	ADA2	52	0	27690	176	0.32513	1.35975	0.811022	0.995932
.	White ash IgE	.	Quantitative	ADA2	64	1	.	.	-0.212655	0.889577	0.812043	0.995932
DE_662	Rosacea	Dermatological	Binary	ADA2	507	2	27235	174	-0.152116	0.639748	0.812056	0.995932
GE_977.1	Congenital ichthyosis	Genetic	Binary	ADA2	54	0	27688	176	0.322793	1.36358	0.81287	0.995932
GI_522.12	Ulcerative colitis	Gastrointestinal	Binary	ADA2	305	1	27437	175	-0.193023	0.819085	0.813698	0.995932
SO_365.3	Exophthalmos [Proptosis]	Sense organs	Binary	ADA2	52	0	27690	176	0.320343	1.36081	0.813895	0.995932
.	Serum total creatine kinase	.	Quantitative	ADA2	647	6	.	.	0.0871785	0.371575	0.81458	0.995932
MB_284.1	Suicidal ideations	Mental	Binary	ADA2	100	0	27642	176	-0.324902	1.38705	0.814799	0.995932
GI_540.11	Autoimmune hepatitis	Gastrointestinal	Binary	ADA2	100	0	27642	176	-0.325718	1.39059	0.814807	0.995932
SO_360	Inflammation of eyelids	Sense organs	Binary	ADA2	1683	9	26059	167	-0.0785066	0.336352	0.815447	0.995932
BI_171.7	Eosinophilia	Blood/Immune	Binary	ADA2	179	1	27563	175	0.190224	0.815855	0.815638	0.995932
RE_466.4	Hypertrophy of tonsils and adenoids	Respiratory	Binary	ADA2	96	0	27646	176	-0.324162	1.39041	0.815651	0.995932
SO_382	Other disorders of binocular movement	Sense organs	Binary	ADA2	72	0	27670	176	0.318025	1.3687	0.816264	0.995932
CA_128.1	Estrogen receptor postitive status [ER+]	Neoplasms	Binary	ADA2	329	1	27413	175	-0.190326	0.823747	0.817277	0.995932
NS_342.2	Quadriplegia	Neurological	Binary	ADA2	100	0	27642	176	-0.319075	1.38751	0.818122	0.995932
GI_513.1	Esophageal ulcer	Gastrointestinal	Binary	ADA2	62	0	27680	176	0.31215	1.36354	0.818927	0.995932
SO_365	Disorders of the orbit	Sense organs	Binary	ADA2	102	0	27640	176	-0.317162	1.38818	0.819278	0.995932
RE_471	Other disorders of nose and nasal sinuses	Respiratory	Binary	ADA2	1920	11	25822	165	-0.0700481	0.306821	0.819412	0.995932
NS_331.31	Persistent headache syndromes, non migraine	Neurological	Binary	ADA2	100	0	27642	176	-0.317202	1.38982	0.819466	0.995932
GI_529.5	Constipation	Gastrointestinal	Binary	ADA2	5470	36	22272	140	0.0445909	0.196142	0.82017	0.995932
CV_423	Abnormal cardiac sounds	Cardiovascular	Binary	ADA2	1890	11	25852	165	-0.0699794	0.307932	0.820224	0.995932
MS_700.42	Dermatomyositis	Muscloskeletal	Binary	ADA2	53	0	27689	176	0.309644	1.36277	0.820255	0.995932
MB_280	Psychoactive substance related disorders	Mental	Binary	ADA2	2326	16	25416	160	0.0602952	0.265687	0.820477	0.995932
.	Mean corpuscular hemoglobin (MCH)	.	Quantitative	ADA2	24580	152	.	.	-0.0178793	0.0789684	0.820884	0.995932
GE_970.2	Thalassemia	Genetic	Binary	ADA2	98	0	27644	176	-0.314718	1.39097	0.821001	0.995932
BI_171.6	Bandemia	Blood/Immune	Binary	ADA2	54	0	27688	176	0.307139	1.36168	0.821544	0.995932
GU_621	Dysplasia of female genital organs	Genitourinary	Binary	ADA2	545	4	27197	172	0.110279	0.48895	0.821551	0.995932
PP_928.1	Uterine size date discrepancy	Pregnancy	Binary	ADA2	160	1	27582	175	0.187508	0.837188	0.822779	0.995932
RE_479.31	Acute respiratory failure	Respiratory	Binary	ADA2	507	3	27235	173	0.121527	0.544871	0.823505	0.995932
SO_369.6	Corneal deformities	Sense organs	Binary	ADA2	57	0	27685	176	0.303263	1.36561	0.82426	0.995932
MS_700	Diffuse diseases of connective tissue	Muscloskeletal	Binary	ADA2	1076	7	26666	169	0.0838539	0.377953	0.82442	0.995932
EM_230.2	Abnormal weight loss and underweight	Endocrine/Metab	Binary	ADA2	2792	17	24950	159	0.0571645	0.258171	0.824751	0.995932
MB_309.7	Restlessness and agitation*	Mental	Binary	ADA2	113	0	27629	176	-0.306546	1.39914	0.826575	0.995932
SO_376.4	Vitreomacular adhesion	Sense organs	Binary	ADA2	63	0	27679	176	0.298971	1.36958	0.827201	0.995932
.	IgA (Celiac screen)	.	Quantitative	ADA2	757	3	.	.	0.116281	0.532846	0.827312	0.995932
MS_701.1	Osteomyelitis	Muscloskeletal	Binary	ADA2	347	2	27395	174	0.139197	0.639579	0.827707	0.995932
MS_701	Osteomyelitis, periostitis, and other infections involving bone	Muscloskeletal	Binary	ADA2	347	2	27395	174	0.139197	0.639579	0.827707	0.995932
GU_625.1	Dyspareunia	Genitourinary	Binary	ADA2	99	0	27643	176	-0.302198	1.39184	0.828114	0.995932
MS_718.4	Low back pain	Muscloskeletal	Binary	ADA2	6163	41	21579	135	0.0398359	0.183704	0.828332	0.995932
NS_333.64	Restless legs syndrome	Neurological	Binary	ADA2	313	1	27429	175	-0.177315	0.818524	0.828498	0.995932
SO_375.11	Open angle glaucoma	Sense organs	Binary	ADA2	639	4	27103	172	0.10643	0.491562	0.828583	0.995932
CA_136.2	Benign neoplasm of stomach	Neoplasms	Binary	ADA2	63	0	27679	176	0.294504	1.36908	0.82968	0.995932
SO_374.1	Retinal detachments and breaks	Sense organs	Binary	ADA2	276	1	27466	175	-0.175416	0.817895	0.830179	0.995932
CA_128.2	Estrogen receptor negative status [ER-]	Neoplasms	Binary	ADA2	111	0	27631	176	-0.299011	1.39601	0.830399	0.995932
SS_840.9	Anaphylactic reaction	Symptoms	Binary	ADA2	408	2	27334	174	-0.145929	0.683033	0.830821	0.995932
.	Estimated glomerular filtration rate (eGFR) non-African American	.	Quantitative	ADA2	18566	115	.	.	0.0169212	0.0795307	0.831514	0.995932
.	Creatine phosphokinase (CPK)	.	Quantitative	ADA2	7234	42	.	.	-0.0304085	0.143493	0.832179	0.995932
BI_170	Decreased white blood cell count	Blood/Immune	Binary	ADA2	786	4	26956	172	-0.101692	0.480112	0.832257	0.995932
GU_614.53	Cyst or abscess of Bartholin's gland	Genitourinary	Binary	ADA2	88	0	27654	176	-0.294123	1.39139	0.832585	0.995932
GI_542.7	Chronic nonalcoholic liver disease	Gastrointestinal	Binary	ADA2	1375	8	26367	168	-0.0755461	0.357685	0.832725	0.995932
DE_669.3	Hidradenitis suppurativa	Dermatological	Binary	ADA2	174	1	27568	175	0.17233	0.819347	0.83341	0.995932
DE_682.4	Acne	Dermatological	Binary	ADA2	1123	8	26619	168	0.0756454	0.359699	0.833424	0.995932
CA_100.7	Malignant neoplasm of the pharynx	Neoplasms	Binary	ADA2	61	0	27681	176	0.286877	1.36877	0.83399	0.995932
MS_710.6	Unequal limb length (acquired)	Muscloskeletal	Binary	ADA2	57	0	27685	176	0.284773	1.36236	0.834424	0.995932
PP_909	Diabetes mellitus or abnormal glucose in pregnancy, childbirth, and the puerperium	Pregnancy	Binary	ADA2	278	2	27464	174	0.133919	0.651673	0.837178	0.995932
GI_526.3	Intestinal infection due to protozoa	Gastrointestinal	Binary	ADA2	60	0	27682	176	0.279985	1.36272	0.837214	0.995932
RE_465	Pharyngitis	Respiratory	Binary	ADA2	2974	21	24768	155	0.0484758	0.236026	0.837273	0.995932
SO_386.42	Hemianopia	Sense organs	Binary	ADA2	68	0	27674	176	0.281058	1.36852	0.83728	0.995932
.	Bicarbonate (HCO3), arterial	.	Quantitative	ADA2	3255	17	.	.	-0.0500004	0.244276	0.837829	0.995932
NS_343	Disorders of autonomic nervous system	Neurological	Binary	ADA2	357	2	27385	174	0.128868	0.637037	0.839683	0.995932
SO_362	Other disorders of the eyelids	Sense organs	Binary	ADA2	820	5	26922	171	0.0883954	0.436986	0.8397	0.995932
GU_588	Disorders and findings from impaired renal function	Genitourinary	Binary	ADA2	815	4	26927	172	-0.0975555	0.483752	0.840179	0.995932
EM_200.6	Atrophy of thyroid*	Endocrine/Metab	Binary	ADA2	602	3	27140	173	0.109473	0.544784	0.840735	0.995932
RE_478	Aspiration pneumonia	Respiratory	Binary	ADA2	73	0	27669	176	0.276024	1.38106	0.841587	0.995932
BI_164.6	Anemia secondary to chronic diseases and conditions	Blood/Immune	Binary	ADA2	1132	7	26610	169	0.0753579	0.377708	0.841866	0.995932
SS_829	Abnormal findings on examination of blood	Symptoms	Binary	ADA2	4627	27	23115	149	-0.0417881	0.210031	0.842293	0.995932
CM_772	Congenital disorder of endocrine glands	Congenital	Binary	ADA2	220	1	27522	175	0.162807	0.818668	0.842368	0.995932
CV_423.1	Cardiac murmurs	Cardiovascular	Binary	ADA2	1877	11	25865	165	-0.0611905	0.307932	0.842486	0.995932
RE_475.5	Exercise induced bronchospasm	Respiratory	Binary	ADA2	63	0	27679	176	0.26895	1.36666	0.843989	0.995932
GI_546	Other disorders of liver	Gastrointestinal	Binary	ADA2	1095	6	26647	170	-0.0789079	0.402101	0.844422	0.995932
CV_443.1	Stricture of artery [Arterial stenosis]	Cardiovascular	Binary	ADA2	105	0	27637	176	-0.272925	1.39262	0.844625	0.995932
SS_830	Proteinuria	Symptoms	Binary	ADA2	1987	12	25755	164	-0.0582532	0.297437	0.844727	0.995932
.	Urine sodium	.	Quantitative	ADA2	3620	28	.	.	-0.038033	0.194222	0.844761	0.995932
.	Monocyte%	.	Quantitative	ADA2	23178	145	.	.	-0.0155344	0.0796492	0.845367	0.995932
BI_168.21	Primary thrombophilia	Blood/Immune	Binary	ADA2	350	2	27392	174	0.123942	0.636776	0.845678	0.995932
CM_751.3	Congenital malformations of posterior segment of eye	Congenital	Binary	ADA2	99	0	27643	176	-0.269028	1.38531	0.846019	0.995932
.	Dehydroepiandrosterone sulfate (DHEAS)	.	Quantitative	ADA2	936	4	.	.	-0.0825846	0.425214	0.846048	0.995932
ID_002.1	Staphylococcus aureus	Infections	Binary	ADA2	203	1	27539	175	0.157739	0.815681	0.84666	0.995932
NS_338.1	Myasthenia gravis	Neurological	Binary	ADA2	73	0	27669	176	0.264378	1.36988	0.846963	0.995932
.	TSH with reflex to free T4	.	Quantitative	ADA2	6817	43	.	.	0.0293069	0.152533	0.847643	0.995932
RE_488.7	Apnea	Respiratory	Binary	ADA2	92	0	27650	176	-0.265725	1.38358	0.847698	0.995932
SS_840.5	Allergy to radiographic dye	Symptoms	Binary	ADA2	64	0	27678	176	0.26241	1.36813	0.847898	0.995932
DE_664.2	Pityriasis	Dermatological	Binary	ADA2	86	0	27656	176	-0.264481	1.38478	0.848532	0.995932
SS_832	Other abnormal findings in urine	Symptoms	Binary	ADA2	1278	7	26464	169	-0.0712221	0.377154	0.850218	0.995932
GI_542.8	Biliary cirrhosis	Gastrointestinal	Binary	ADA2	111	0	27631	176	-0.262794	1.39408	0.850479	0.995932
.	Systolic blood pressure	.	Quantitative	ADA2	25722	159	.	.	0.0134181	0.0714228	0.850981	0.995932
CV_438.2	Aneurysm of iliac or artery of lower extremity	Cardiovascular	Binary	ADA2	87	0	27655	176	0.263771	1.40903	0.851502	0.995932
.	1,25-dihydroxy vitamin D	.	Quantitative	ADA2	1951	15	.	.	-0.0475919	0.254266	0.851544	0.995932
CA_120.1	Myeloid	Neoplasms	Binary	ADA2	388	2	27354	174	0.119044	0.639178	0.852252	0.995932
MS_700.11	Systemic lupus erythematosus [SLE]	Muscloskeletal	Binary	ADA2	445	3	27297	173	0.101654	0.546388	0.852415	0.995932
CV_438.4	Arterial dissection	Cardiovascular	Binary	ADA2	101	0	27641	176	-0.255773	1.38658	0.85365	0.995932
NS_325.3	Lack of coordination	Neurological	Binary	ADA2	355	2	27387	174	0.11781	0.639224	0.853778	0.995932
PP_938	Other conditions or status of the mother complicating pregnancy, childbirth, or the puerperium	Pregnancy	Binary	ADA2	540	4	27202	172	-0.0952617	0.517584	0.853974	0.995932
SO_374.74	Macular cyst, hole, or pseudohole	Sense organs	Binary	ADA2	65	0	27677	176	0.25441	1.3836	0.85411	0.995932
EM_247.71	Hemochromatosis	Endocrine/Metab	Binary	ADA2	62	0	27680	176	0.251202	1.36819	0.854324	0.995932
NS_337.6	Idiopathic progressive neuropathy	Neurological	Binary	ADA2	251	1	27491	175	0.149773	0.81786	0.854698	0.995932
NS_333.14	Idiopathic sleep related nonobstructive alveolar hypoventilation	Neurological	Binary	ADA2	70	0	27672	176	0.250696	1.37383	0.855207	0.995932
.	Interleukin 1 beta (IL-1β)	.	Quantitative	ADA2	155	1	.	.	-0.193807	1.06029	0.855228	0.995932
.	Anti centromere B antibody	.	Quantitative	ADA2	239	1	.	.	-0.163956	0.903271	0.856128	0.995932
RE_499.3	Bronchospasm	Respiratory	Binary	ADA2	210	1	27532	175	0.147325	0.814913	0.85654	0.995932
DE_670	Seborrheic keratosis	Dermatological	Binary	ADA2	1574	7	26168	169	-0.0682885	0.377868	0.856587	0.995932
PP_901	Abnormal products of conception	Pregnancy	Binary	ADA2	210	1	27532	175	-0.151339	0.837779	0.856648	0.995932
DE_682.2	Pilonidal cyst	Dermatological	Binary	ADA2	92	0	27650	176	-0.249326	1.38523	0.857162	0.995932
GE_977	Genetic disorders of skin	Genetic	Binary	ADA2	59	0	27683	176	0.245312	1.36677	0.857558	0.995932
MS_728.1	Chondromalacia	Muscloskeletal	Binary	ADA2	201	1	27541	175	0.146012	0.815646	0.857931	0.995932
CV_416.411	Atrioventricular block, first degree	Cardiovascular	Binary	ADA2	67	0	27675	176	0.244991	1.3709	0.858168	0.995932
MS_700.2	Sicca syndrome [Sjogren syndrome]	Muscloskeletal	Binary	ADA2	287	1	27455	175	-0.146416	0.819941	0.858276	0.995932
SO_362.5	Cysts of eyelid	Sense organs	Binary	ADA2	64	0	27678	176	0.243667	1.37025	0.858858	0.995932
SO_360.2	Chalazion	Sense organs	Binary	ADA2	257	1	27485	175	-0.144046	0.817006	0.86005	0.995932
.	Hemoglobin A (HbA)	.	Quantitative	ADA2	1683	14	.	.	-0.0473203	0.269387	0.860583	0.995932
SO_367	Inflammation of the eye	Sense organs	Binary	ADA2	2860	18	24882	158	-0.0436499	0.249753	0.861258	0.995932
MS_729	Other acquired musculoskeletal deformity	Muscloskeletal	Binary	ADA2	104	0	27638	176	-0.241911	1.38748	0.861588	0.995932
GI_522	Gastrointestinal inflammation	Gastrointestinal	Binary	ADA2	3485	23	24257	153	0.0389995	0.224223	0.861912	0.995932
GI_509	Diseases of tongue	Gastrointestinal	Binary	ADA2	270	1	27472	175	-0.141133	0.817101	0.862869	0.995932
SO_380.11	Optic neuritis	Sense organs	Binary	ADA2	105	0	27637	176	-0.237622	1.38563	0.863838	0.995932
GE_965.3	Lipoprotein deficiencies	Genetic	Binary	ADA2	65	0	27677	176	0.233878	1.36804	0.864256	0.995932
MB_280.51	Stimulant abuse or dependance	Mental	Binary	ADA2	406	2	27336	174	-0.109463	0.640486	0.864297	0.995932
EM_200.7	Iodine-related thyroid disorders	Endocrine/Metab	Binary	ADA2	189	1	27553	175	0.13944	0.816777	0.864447	0.995932
GI_557.2	Blood in stool	Gastrointestinal	Binary	ADA2	912	5	26830	171	-0.0745156	0.436796	0.864542	0.995932
SS_840.12	Seafood allergy	Symptoms	Binary	ADA2	183	1	27559	175	0.14044	0.831572	0.865886	0.995932
CV_440.3	Pulmonary embolism	Cardiovascular	Binary	ADA2	672	4	27070	172	0.0801596	0.481963	0.867906	0.995932
MS_722.4	Palmar fascial fibromatosis [Dupuytren]	Muscloskeletal	Binary	ADA2	68	0	27674	176	0.228203	1.37495	0.868181	0.995932
GI_513.3	Duodenal ulcer	Gastrointestinal	Binary	ADA2	100	0	27642	176	-0.230586	1.39096	0.868335	0.995932
CA_114.41	Intestinal carcinoid	Neoplasms	Binary	ADA2	76	0	27666	176	0.227064	1.37209	0.868562	0.995932
CA_130	Cancer (solid tumor, excluding BCC)	Neoplasms	Binary	ADA2	4217	24	23525	152	0.0369875	0.224167	0.868957	0.995932
.	Anti-dsDNA antibody	.	Quantitative	ADA2	207	3	.	.	-0.0879479	0.532545	0.869001	0.995932
.	Vitamin B6	.	Quantitative	ADA2	287	2	.	.	0.121976	0.739774	0.869158	0.995932
.	Growth hormone	.	Quantitative	ADA2	165	1	.	.	0.164823	0.999911	0.869293	0.995932
.	Cerebrospinal fluid (CSF) lymphocyte count	.	Quantitative	ADA2	633	3	.	.	-0.0964004	0.587241	0.86966	0.995932
BI_180	Other disorders involving the immune mechanism	Blood/Immune	Binary	ADA2	411	2	27331	174	0.104729	0.638982	0.869805	0.995932
MB_286.3	Premenstrual dysphoric disorder	Mental	Binary	ADA2	81	0	27661	176	-0.227885	1.3926	0.870015	0.995932
CA_122.2	Non-Hodgkin lymphoma	Neoplasms	Binary	ADA2	231	1	27511	175	0.132571	0.817136	0.871114	0.995932
.	Cerebrospinal fluid (CSF) total cell count	.	Quantitative	ADA2	694	3	.	.	-0.083668	0.515765	0.87118	0.995932
.	Urine microalbumin concentration	.	Quantitative	ADA2	7611	45	.	.	0.0247895	0.153233	0.871486	0.995932
ID_088	Sexually transmitted disease	Infections	Binary	ADA2	1893	12	25849	164	-0.0478487	0.29825	0.872541	0.995932
EM_200.12	Hypothyroidism (not specified as secondary)	Endocrine/Metab	Binary	ADA2	2945	15	24797	161	-0.0434901	0.271093	0.872547	0.995932
MS_707	Other arthropathies	Muscloskeletal	Binary	ADA2	796	4	26946	172	-0.0768497	0.479765	0.872738	0.995932
GU_594.2	Dysuria	Genitourinary	Binary	ADA2	3082	21	24660	155	0.0377388	0.235773	0.872837	0.995932
.	Serum iron	.	Quantitative	ADA2	11563	72	.	.	-0.0185559	0.116222	0.873152	0.995932
.	Testosterone	.	Quantitative	ADA2	3737	20	.	.	-0.0233221	0.146136	0.873211	0.995932
.	Chromogranin A	.	Quantitative	ADA2	241	1	.	.	0.154152	0.965576	0.873301	0.995932
NS_336.4	Mononeuritis of upper limb	Neurological	Binary	ADA2	1721	11	26021	165	0.0491901	0.309288	0.873645	0.995932
SS_826.3	Raised antibody titer*	Symptoms	Binary	ADA2	91	0	27651	176	-0.218766	1.38484	0.874479	0.995932
NS_336.5	Mononeuritis of lower limb	Neurological	Binary	ADA2	532	3	27210	173	0.0854343	0.541698	0.874675	0.995932
EM_204.2	Impaired glucose tolerance (oral)	Endocrine/Metab	Binary	ADA2	422	2	27320	174	0.100497	0.638381	0.874916	0.995932
GI_550.4	Cholesterolosis of gallbladder	Gastrointestinal	Binary	ADA2	92	0	27650	176	-0.217723	1.3847	0.87506	0.995932
GU_588.11	Renal osteodystrophy	Genitourinary	Binary	ADA2	60	0	27682	176	0.21628	1.37587	0.875091	0.995932
GU_602.512	Chronic prostatitis	Genitourinary	Binary	ADA2	71	0	27671	176	0.215111	1.372	0.875413	0.995932
EM_256.4	Hyperkalemia [Hyperpotassemia]	Endocrine/Metab	Binary	ADA2	1835	10	25907	166	-0.0508218	0.327232	0.876579	0.995932
.	Strongyloides antobody IgG	.	Quantitative	ADA2	174	3	.	.	0.0956228	0.615988	0.876832	0.995932
DE_683.4	Onycholysis*	Dermatological	Binary	ADA2	61	0	27681	176	0.212228	1.37222	0.877087	0.995932
GU_610.1	Cystic mastopathy	Genitourinary	Binary	ADA2	515	3	27227	173	0.0843411	0.546452	0.87734	0.995932
NS_356.4	Slurred speech*	Neurological	Binary	ADA2	69	0	27673	176	0.209694	1.37604	0.878882	0.995932
RE_488.9	Snoring*	Respiratory	Binary	ADA2	923	6	26819	170	0.0608975	0.402097	0.879617	0.995932
ID_004	Streptococcus	Infections	Binary	ADA2	591	4	27151	172	0.0726183	0.482376	0.880341	0.995932
MS_721.5	Bursitis	Muscloskeletal	Binary	ADA2	1498	8	26244	168	-0.0535864	0.356537	0.880531	0.995932
SS_812.1	Generalized edema*	Symptoms	Binary	ADA2	95	0	27647	176	-0.20815	1.38511	0.880546	0.995932
SO_366.2	Conjunctival degenerations and deposits	Sense organs	Binary	ADA2	192	1	27550	175	0.121855	0.818573	0.881666	0.995932
GE_965	Inborn error of lipid metabolism	Genetic	Binary	ADA2	241	1	27501	175	0.120685	0.815766	0.882387	0.995932
NS_336	Mononeuropathies	Neurological	Binary	ADA2	2218	14	25524	162	0.0409404	0.278108	0.882956	0.995932
SO_361	Disorders of eyelid function	Sense organs	Binary	ADA2	485	2	27257	174	-0.0941228	0.640061	0.88309	0.995932
DE_666.1	Allergic urticaria	Dermatological	Binary	ADA2	192	1	27550	175	0.11995	0.817122	0.883295	0.995932
CV_416.12	Ventricular tachycardia	Cardiovascular	Binary	ADA2	377	2	27365	174	0.0940731	0.640927	0.883306	0.995932
NS_333.2	Insomnia	Neurological	Binary	ADA2	3779	23	23963	153	0.0330188	0.225451	0.883571	0.995932
.	Blood urea nitrogen (BUN)/creatinine ratio	.	Quantitative	ADA2	8300	42	.	.	0.0209195	0.143169	0.883832	0.995932
MB_287.2	Schizoaffective disorder	Mental	Binary	ADA2	249	1	27493	175	-0.119196	0.817455	0.884069	0.995932
.	Mitochondria M2 Antibody (IgG)	.	Quantitative	ADA2	384	2	.	.	0.108293	0.755021	0.886028	0.995932
CM_778	Other congenital malformations, NEC	Congenital	Binary	ADA2	56	0	27686	176	0.194695	1.3631	0.886422	0.995932
CA_104.1	Malignant neoplam of the bone and/or cartilage	Neoplasms	Binary	ADA2	66	0	27676	176	0.194917	1.3663	0.886559	0.995932
CV_416.222	Atypical atrial flutter*	Cardiovascular	Binary	ADA2	81	0	27661	176	0.196011	1.37601	0.886727	0.995932
GE_962	Disorders of amino-acid transport and metabolism	Genetic	Binary	ADA2	66	0	27676	176	0.195328	1.37339	0.886904	0.995932
CA_107.2	Malignant neoplasm of the prostate	Neoplasms	Binary	ADA2	530	3	27212	173	0.0804365	0.569841	0.887747	0.995932
BI_175.2	Secondary polycythemia	Blood/Immune	Binary	ADA2	209	1	27533	175	0.11514	0.817264	0.887965	0.995932
ID_057	Retrovirus	Infections	Binary	ADA2	1917	12	25825	164	-0.0423221	0.300747	0.888088	0.995932
SO_369.7	Endothelial corneal dystrophy [Fuchs' dystrophy]	Sense organs	Binary	ADA2	107	0	27635	176	-0.195741	1.39238	0.888202	0.995932
SO_367.12	Allergic conjunctivitis	Sense organs	Binary	ADA2	1175	8	26567	168	0.049666	0.355723	0.88896	0.995932
GE_976	Genetic diseases primary affecting the kidneys	Genetic	Binary	ADA2	85	0	27657	176	-0.192708	1.38306	0.889186	0.995932
CA_120	Hemo onc - by cell of origin	Neoplasms	Binary	ADA2	751	4	26991	172	0.0668733	0.480759	0.889366	0.995932
CA_101.8	Malignant neoplasm of the pancreas	Neoplasms	Binary	ADA2	100	0	27642	176	-0.192767	1.38875	0.889603	0.995932
CA_139.3	Benign neoplasm of other connective and soft tissue	Neoplasms	Binary	ADA2	711	5	27031	171	0.0616218	0.444414	0.889717	0.995932
CM_763.321	Patent foramen ovale*	Congenital	Binary	ADA2	64	0	27678	176	0.189297	1.36584	0.889771	0.995932
CV_402	Elevated blood pressure reading without diagnosis of hypertension	Cardiovascular	Binary	ADA2	1283	8	26459	168	0.0486949	0.353828	0.890538	0.995932
.	Measles (Rubeola) IgG	.	Quantitative	ADA2	2523	20	.	.	0.0283323	0.206692	0.890982	0.995932
GU_605	Male sexual dysfuction	Genitourinary	Binary	ADA2	1973	12	25769	164	-0.0431695	0.315569	0.891189	0.995932
MB_308	Symptoms related to mental disorders	Mental	Binary	ADA2	283	1	27459	175	-0.112264	0.820911	0.891224	0.995932
SS_809	Pain	Symptoms	Binary	ADA2	10467	68	17275	108	0.0222115	0.162783	0.891484	0.995932
.	Factor IX	.	Quantitative	ADA2	523	1	.	.	-0.146478	1.08182	0.892349	0.995932
GE_971.1	Hereditary hypo-coagulability	Genetic	Binary	ADA2	72	0	27670	176	0.185342	1.37039	0.892415	0.995932
MS_727	Other disorders of bone	Muscloskeletal	Binary	ADA2	3237	17	24505	159	-0.0353557	0.263337	0.893196	0.995932
GU_626.111	Amenorrhea	Genitourinary	Binary	ADA2	1063	7	26679	169	-0.0522843	0.389797	0.893298	0.995932
MS_745.8	Stress fracture	Muscloskeletal	Binary	ADA2	76	0	27666	176	0.18397	1.37292	0.893404	0.995932
CV_438.41	Aortic dissection	Cardiovascular	Binary	ADA2	64	0	27678	176	0.183488	1.37407	0.893771	0.995932
MS_706.1	Sacroiliitis	Muscloskeletal	Binary	ADA2	456	2	27286	174	-0.0849034	0.638489	0.894213	0.995932
MB_296	Personality disorders	Mental	Binary	ADA2	351	2	27391	174	0.0848465	0.638971	0.894365	0.995932
MB_289	Obsessive-compulsive disorder	Mental	Binary	ADA2	105	0	27637	176	-0.183894	1.38555	0.894413	0.995932
DE_680.3	Xerosis cutis*	Dermatological	Binary	ADA2	2297	15	25445	161	0.036168	0.273019	0.894622	0.995932
CA_101	Malignant neoplasm of the digestive organs	Neoplasms	Binary	ADA2	1153	7	26589	169	0.0502272	0.379274	0.894636	0.995932
NS_349.1	Abnormal findings on diagnostic test of central nervous system	Neurological	Binary	ADA2	215	1	27527	175	0.108038	0.816094	0.894679	0.995932
.	Pulse rate	.	Quantitative	ADA2	25644	159	.	.	-0.0101944	0.077178	0.894914	0.995932
GU_603.6	Scrotal pain*	Genitourinary	Binary	ADA2	254	1	27488	175	-0.10847	0.825444	0.895453	0.995932
GU_627.2	Symptomatic menopause	Genitourinary	Binary	ADA2	1094	6	26648	170	-0.0536234	0.408533	0.89557	0.995932
SS_815	Symptoms and signs concerning food and fluid intake	Symptoms	Binary	ADA2	69	0	27673	176	0.17996	1.37138	0.895597	0.995932
MS_740.1	Dislocation of jaw	Muscloskeletal	Binary	ADA2	64	0	27678	176	0.179576	1.36984	0.895701	0.995932
DE_660.122	Dermatophytosis of nail	Dermatological	Binary	ADA2	2457	16	25285	160	0.0346912	0.265644	0.896091	0.995932
RE_480	Pulmonary edema	Respiratory	Binary	ADA2	230	1	27512	175	0.107472	0.823444	0.896162	0.995932
.	Total iron binding capacity (TIBC)	.	Quantitative	ADA2	11070	71	.	.	-0.0148576	0.114907	0.897122	0.995932
EM_200.4	Thyroiditis	Endocrine/Metab	Binary	ADA2	1205	5	26537	171	-0.0575009	0.444879	0.897159	0.995932
MS_719.8	Rhabdomyolysis	Muscloskeletal	Binary	ADA2	65	0	27677	176	0.176697	1.36856	0.897271	0.995932
.	Phosphorus, blood	.	Quantitative	ADA2	13116	85	.	.	0.0139559	0.108215	0.897388	0.995932
GU_593.2	Microscopic hematuria	Genitourinary	Binary	ADA2	984	6	26758	170	0.0518711	0.40274	0.897518	0.995932
GI_524.1	Irritable bowel syndrome	Gastrointestinal	Binary	ADA2	789	4	26953	172	-0.0615329	0.481356	0.898281	0.995932
BI_168.2	Hyper-coagulability	Blood/Immune	Binary	ADA2	367	2	27375	174	0.0809531	0.636785	0.898839	0.995932
.	CMV IgM	.	Quantitative	ADA2	263	1	.	.	-0.137818	1.08627	0.899144	0.995932
MS_715	Other non-inflammatory spondylopathy	Muscloskeletal	Binary	ADA2	3420	19	24322	157	-0.0309975	0.244988	0.899315	0.995932
CM_763.232	Congenital insufficiency of aortic valve	Congenital	Binary	ADA2	67	0	27675	176	0.17286	1.36896	0.899515	0.995932
ID_057.1	Human immunodeficiency virus	Infections	Binary	ADA2	1908	12	25834	164	-0.0379096	0.300801	0.899708	0.995932
.	Estimated glomerular filtration rate (eGFR) African American	.	Quantitative	ADA2	17631	107	.	.	0.0106421	0.0847455	0.900069	0.995932
NS_330.3	Convulsions	Neurological	Binary	ADA2	818	5	26924	171	0.0546492	0.436237	0.900307	0.995932
.	Complement C3	.	Quantitative	ADA2	2105	11	.	.	-0.0378338	0.303226	0.900717	0.995932
GU_625.2	Postcoital bleeding	Genitourinary	Binary	ADA2	55	0	27687	176	0.169599	1.37198	0.901619	0.995932
GU_602.1	Benign prostatic hyperplasia	Genitourinary	Binary	ADA2	2110	12	25632	164	-0.0401774	0.327875	0.902471	0.995932
CA_103	Malignant neoplasm of the skin	Neoplasms	Binary	ADA2	1654	8	26088	168	0.04282	0.357255	0.904585	0.995932
DE_660.4	Carbuncle and furuncle	Dermatological	Binary	ADA2	329	2	27413	174	0.075803	0.638007	0.905428	0.995932
.	Walnut IgE	.	Quantitative	ADA2	349	2	.	.	0.0812909	0.687892	0.906001	0.995932
ID_089.2	Viral infections	Infections	Binary	ADA2	9297	61	18445	115	0.0189886	0.160944	0.906089	0.995932
CM_750	Congenital malformations of nervous system	Congenital	Binary	ADA2	83	0	27659	176	-0.161539	1.38163	0.906923	0.995932
GU_612	Other nonmalignant breast conditions	Genitourinary	Binary	ADA2	1901	12	25841	164	-0.0348461	0.301221	0.907903	0.995932
DE_672.21	Actinic keratosis	Dermatological	Binary	ADA2	611	2	27131	174	0.0753765	0.652491	0.908036	0.995932
CV_447	Nonspecific low blood-pressure reading	Cardiovascular	Binary	ADA2	67	0	27675	176	0.157781	1.3749	0.908639	0.995932
CA_106	Gynecological malignant neoplasms	Neoplasms	Binary	ADA2	385	2	27357	174	0.0728972	0.645104	0.910034	0.995932
MS_741.71	Lumbosacral sprain	Muscloskeletal	Binary	ADA2	94	0	27648	176	-0.155476	1.38343	0.910519	0.995932
GI_500	Disorders of tooth develoment	Gastrointestinal	Binary	ADA2	56	0	27686	176	0.153382	1.36614	0.910606	0.995932
.	Free protein S antigen	.	Quantitative	ADA2	634	3	.	.	-0.0652004	0.581352	0.910738	0.995932
.	Base excess, arterial	.	Quantitative	ADA2	3303	17	.	.	-0.026952	0.243034	0.911704	0.995932
BI_164	Anemia	Blood/Immune	Binary	ADA2	7661	49	20081	127	-0.0194	0.175528	0.911994	0.995932
EM_247.52	Hypercalcemia	Endocrine/Metab	Binary	ADA2	906	5	26836	171	0.0478659	0.438704	0.91311	0.995932
CV_430.1	Nontraumatic subarachnoid hemorrhage	Cardiovascular	Binary	ADA2	85	0	27657	176	-0.150947	1.38598	0.913274	0.995932
MB_283.4	Patient's noncompliance with medical treatment and regimen	Mental	Binary	ADA2	623	4	27119	172	0.0518901	0.48152	0.914188	0.995932
SS_807.3	Post COVID-19 condition*	Symptoms	Binary	ADA2	100	0	27642	176	-0.148752	1.38312	0.914354	0.995932
SO_374.13	Horseshoe tear of retina without detachment	Sense organs	Binary	ADA2	71	0	27671	176	0.147489	1.37179	0.914379	0.995932
.	LDL cholesterol	.	Quantitative	ADA2	20286	131	.	.	0.00931508	0.0867908	0.91453	0.995932
PP_903	Preterm labor (including history of)	Pregnancy	Binary	ADA2	66	0	27676	176	-0.150997	1.41833	0.915216	0.995932
CM_751.32	Congenital malformation of retina	Congenital	Binary	ADA2	87	0	27655	176	-0.145477	1.38068	0.916086	0.995932
GU_614.51	Cervicitis and endocervicitis	Genitourinary	Binary	ADA2	72	0	27670	176	-0.144621	1.39121	0.917206	0.995932
.	Total thyroxine (T4)	.	Quantitative	ADA2	4087	30	.	.	-0.0189775	0.182804	0.917323	0.995932
PP_929	Excessive fetal growth	Pregnancy	Binary	ADA2	74	0	27668	176	-0.143358	1.40356	0.918646	0.995932
SS_800.3	Intercostal pain*	Symptoms	Binary	ADA2	80	0	27662	176	-0.139743	1.37965	0.919321	0.995932
.	Total carbondioxide (CO2), arterial	.	Quantitative	ADA2	3281	17	.	.	-0.0243155	0.243814	0.920565	0.995932
ID_076	Pneumocystosis	Infections	Binary	ADA2	65	0	27677	176	0.135929	1.37074	0.921008	0.995932
EM_200.411	Hashimoto thyroiditis [Chronic lymphocytic thyroiditis]	Endocrine/Metab	Binary	ADA2	1111	5	26631	171	0.0439786	0.446018	0.921454	0.995932
ID_008	Helicobacter [H. pylori]	Infections	Binary	ADA2	372	2	27370	174	-0.0627928	0.639043	0.921726	0.995932
EM_200.41	Chronic thyroiditis	Endocrine/Metab	Binary	ADA2	1113	5	26629	171	0.0435096	0.445994	0.922286	0.995932
GI_542.81	Primary biliary cirrhosis*	Gastrointestinal	Binary	ADA2	98	0	27644	176	-0.135332	1.39392	0.922657	0.995932
ID_006.2	Neisseria gonorrhea	Infections	Binary	ADA2	203	1	27539	175	0.0796334	0.825293	0.923131	0.995932
RE_472.3	Edema of larynx	Respiratory	Binary	ADA2	261	1	27481	175	-0.0787424	0.81744	0.923261	0.995932
GU_609	Male infertility	Genitourinary	Binary	ADA2	80	0	27662	176	-0.134373	1.39593	0.923313	0.995932
.	M spike (myeloma gamma globulin)%	.	Quantitative	ADA2	2002	9	.	.	0.0194133	0.202602	0.923673	0.995932
NS_344.1	Hydrocephalus	Neurological	Binary	ADA2	71	0	27671	176	0.131484	1.37435	0.923783	0.995932
NS_352.2	Parageusia*	Neurological	Binary	ADA2	83	0	27659	176	-0.131605	1.38061	0.924058	0.995932
CA_103.21	Basal cell carcinoma	Neoplasms	Binary	ADA2	361	1	27381	175	0.0792178	0.832868	0.92422	0.995932
SO_361.3	Ptosis of eyelid	Sense organs	Binary	ADA2	292	1	27450	175	-0.0773617	0.819674	0.924806	0.995932
GU_605.1	Male erectile dysfunction*	Genitourinary	Binary	ADA2	1951	12	25791	164	-0.0296647	0.315708	0.92514	0.995932
GU_581.33	Stricture or kinking of ureter	Genitourinary	Binary	ADA2	93	0	27649	176	-0.123244	1.38403	0.929044	0.995932
NS_341.2	Hemiplegia and hemiparesis	Neurological	Binary	ADA2	252	1	27490	175	-0.0726632	0.819761	0.929369	0.995932
DE_684.12	Telogen effluvium	Dermatological	Binary	ADA2	83	0	27659	176	-0.119694	1.38462	0.931113	0.995932
CV_444	Venous insufficiency	Cardiovascular	Binary	ADA2	2865	18	24877	158	0.0217908	0.252468	0.931205	0.995932
NS_346.1	Postconcussion syndrome	Neurological	Binary	ADA2	93	0	27649	176	-0.119257	1.38322	0.931294	0.995932
NS_324.314	Torticollis	Neurological	Binary	ADA2	233	1	27509	175	0.0702161	0.816278	0.931448	0.995932
RE_463.4	Nasal congestion*	Respiratory	Binary	ADA2	1734	11	26008	165	0.0264861	0.307966	0.931473	0.995932
.	HDL cholesterol	.	Quantitative	ADA2	20497	131	.	.	0.00696865	0.0815423	0.931896	0.995932
GI_542.2	Fatty liver disease (FLD)	Gastrointestinal	Binary	ADA2	1332	8	26410	168	-0.0299882	0.354394	0.932564	0.995932
SS_800.11	Pleurodynia*	Symptoms	Binary	ADA2	743	4	26999	172	-0.0405095	0.481069	0.932891	0.995932
GU_588.1	Disorders resulting from impaired renal function	Genitourinary	Binary	ADA2	774	4	26968	172	-0.0405991	0.483807	0.933124	0.995932
MB_280.4	Sedative, hypnotic, or anxiolytic related disorders	Mental	Binary	ADA2	88	0	27654	176	-0.114233	1.38228	0.934137	0.995932
.	Sycamore IgE	.	Quantitative	ADA2	65	1	.	.	0.0882718	1.07294	0.934754	0.995932
PP_908.1	Preeclampsia and eclampsia	Pregnancy	Binary	ADA2	67	0	27675	176	-0.113839	1.399	0.935147	0.995932
ID_084	Parasites	Infections	Binary	ADA2	369	2	27373	174	-0.0514259	0.638834	0.93584	0.995932
NS_356.2	Aphasia and dysphasia	Neurological	Binary	ADA2	102	0	27640	176	-0.111153	1.38962	0.936247	0.995932
.	Amylase, blood	.	Quantitative	ADA2	11174	71	.	.	0.00909706	0.11377	0.93627	0.995932
MS_713	Symptoms related to joints	Muscloskeletal	Binary	ADA2	10664	70	17078	106	0.0128274	0.161828	0.936822	0.995932
.	Intrinsic factor antibody	.	Quantitative	ADA2	80	1	.	.	0.0953276	1.20245	0.937052	0.995932
MB_280.1	Alcohol use disorders	Mental	Binary	ADA2	1131	7	26611	169	-0.0296667	0.378611	0.937544	0.995932
SO_374	Disorders of the retina	Sense organs	Binary	ADA2	3009	18	24733	158	-0.0197732	0.253774	0.937894	0.995932
NS_324.31	Dystonia	Neurological	Binary	ADA2	409	2	27333	174	0.0494852	0.637313	0.938107	0.995932
MB_309.1	Irritability	Mental	Binary	ADA2	65	0	27677	176	0.106016	1.36778	0.938217	0.995932
GI_542.11	Cirrhosis of liver	Gastrointestinal	Binary	ADA2	1307	8	26435	168	-0.0276343	0.357956	0.938465	0.995932
EM_208.22	Secondary hyperparathyroidism	Endocrine/Metab	Binary	ADA2	620	3	27122	173	-0.0415858	0.544961	0.939173	0.995932
CA_114.1	Malignant neuroendocrine tumors	Neoplasms	Binary	ADA2	110	0	27632	176	-0.105481	1.38609	0.93934	0.995932
RE_472	Diseases of vocal cords and larynx, not elsewhere classified	Respiratory	Binary	ADA2	766	4	26976	172	-0.0362025	0.479746	0.939847	0.995932
ID_006	Neisseria	Infections	Binary	ADA2	206	1	27536	175	0.0617816	0.824591	0.940272	0.995932
CV_414	Cardiomyopathy	Cardiovascular	Binary	ADA2	1078	6	26664	170	-0.0303623	0.405428	0.940302	0.995932
EM_256.72	Hypovolemia	Endocrine/Metab	Binary	ADA2	86	0	27656	176	-0.103367	1.38041	0.940309	0.995932
CV_424.5	Right heart failure*	Cardiovascular	Binary	ADA2	80	0	27662	176	0.10178	1.37947	0.941184	0.995932
.	Basophil%	.	Quantitative	ADA2	23177	145	.	.	-0.00533803	0.072349	0.941185	0.995932
.	Herpes Simplex Virus 1 (HSV-1) IgG	.	Quantitative	ADA2	332	3	.	.	-0.0458758	0.621626	0.941216	0.995932
BI_179.1	Hypogammaglobulinemia NOS	Blood/Immune	Binary	ADA2	100	0	27642	176	0.101636	1.38363	0.941443	0.995932
RE_468.5	Pneumonia due to fungus	Respiratory	Binary	ADA2	81	0	27661	176	-0.100679	1.38138	0.9419	0.995932
DE_684.14	Androgenic alopecia*	Dermatological	Binary	ADA2	219	1	27523	175	0.0589574	0.816162	0.942414	0.995932
SO_374.71	Puckering of macula	Sense organs	Binary	ADA2	483	2	27259	174	-0.0460555	0.641385	0.942757	0.995932
CM_771	Congenital malformations of integument	Congenital	Binary	ADA2	242	1	27500	175	-0.0585003	0.816989	0.942916	0.995932
.	Carbon dioxide, blood	.	Quantitative	ADA2	24073	152	.	.	0.00583836	0.0816225	0.942977	0.995932
GU_624	Symptoms involving female genital tract	Genitourinary	Binary	ADA2	1313	10	26429	166	-0.0240991	0.337992	0.943158	0.995932
GI_542.3	Hepatic failure	Gastrointestinal	Binary	ADA2	228	1	27514	175	-0.0576789	0.818578	0.943826	0.995932
RE_474.13	Centrilobular emphysema*	Respiratory	Binary	ADA2	258	1	27484	175	0.0576272	0.822045	0.94411	0.995932
GU_582.2	Chronic kidney disease	Genitourinary	Binary	ADA2	4243	26	23499	150	0.0156469	0.226669	0.944981	0.995932
RE_491	Pleurisy	Respiratory	Binary	ADA2	90	0	27652	176	-0.0941349	1.38109	0.945659	0.995932
DE_668.3	Contact dermatitis	Dermatological	Binary	ADA2	1261	8	26481	168	0.024029	0.354987	0.946024	0.995932
SS_829.2	Abnormal level of blood mineral*	Symptoms	Binary	ADA2	89	0	27653	176	-0.091599	1.38119	0.947124	0.995932
MB_309.3	Emotional lability	Mental	Binary	ADA2	82	0	27660	176	-0.0908124	1.38043	0.947549	0.995932
CA_153	Benign neoplasm of other or unspecified sites	Neoplasms	Binary	ADA2	518	3	27224	173	0.0351934	0.543276	0.948351	0.995932
CA_101.6	Malignant neoplasm of the liver and intrahepatic bile ducts	Neoplasms	Binary	ADA2	393	2	27349	174	-0.0414722	0.641724	0.948472	0.995932
RE_499.4	Throat pain	Respiratory	Binary	ADA2	526	3	27216	173	-0.0350377	0.542452	0.948499	0.995932
.	LDL to HDL ratio	.	Quantitative	ADA2	19600	126	.	.	0.00564466	0.0876971	0.94868	0.995932
GI_540.1	Chronic hepatitis	Gastrointestinal	Binary	ADA2	2373	15	25369	161	0.0174076	0.27183	0.948951	0.995932
DE_684.8	Abnormalities of the hair	Dermatological	Binary	ADA2	61	0	27681	176	0.086352	1.37084	0.949774	0.995932
CV_410.1	Pericarditis	Cardiovascular	Binary	ADA2	70	0	27672	176	0.0848833	1.37098	0.950632	0.995932
EM_230	Malnutrition and underweight	Endocrine/Metab	Binary	ADA2	3609	21	24133	155	-0.0145382	0.237066	0.951101	0.995932
.	Quantiferon mitogen minus Nil	.	Quantitative	ADA2	1504	5	.	.	-0.0269515	0.439698	0.951132	0.995932
.	Aldosterone	.	Quantitative	ADA2	870	5	.	.	0.0272422	0.452002	0.951955	0.995932
MS_706.2	Ankylosing spondylitis	Muscloskeletal	Binary	ADA2	82	0	27660	176	-0.0829904	1.37786	0.951972	0.995932
GE_971	Genetic coagulation defects	Genetic	Binary	ADA2	81	0	27661	176	0.0821973	1.37485	0.952323	0.995932
.	Haptoglobulin	.	Quantitative	ADA2	2099	9	.	.	-0.0208161	0.349071	0.952454	0.995932
SO_360.42	Squamous blepharitis	Sense organs	Binary	ADA2	249	1	27493	175	-0.0477428	0.817091	0.953406	0.995932
CA_124.6	Myelodysplastic syndrome	Neoplasms	Binary	ADA2	75	0	27667	176	0.0806579	1.38446	0.953542	0.995932
SO_386.4	Visual field defects	Sense organs	Binary	ADA2	245	1	27497	175	0.0475132	0.816418	0.953596	0.995932
CA_104.3	Malignant neoplasm of connective and soft tissue	Neoplasms	Binary	ADA2	87	0	27655	176	-0.0800556	1.37902	0.953707	0.995932
.	Partial pressure of oxygen (PO2), venous	.	Quantitative	ADA2	4643	22	.	.	-0.0122795	0.214335	0.954316	0.995932
DE_666.4	Dermatographic urticaria	Dermatological	Binary	ADA2	72	0	27670	176	0.078312	1.37442	0.954563	0.995932
.	Cancer antigen 125 (CA-125)	.	Quantitative	ADA2	677	3	.	.	-0.0346546	0.612498	0.954898	0.995932
BI_175	Polycythemias	Blood/Immune	Binary	ADA2	226	1	27516	175	0.046225	0.817382	0.954901	0.995932
CM_758	Congenital malformations of digestive system	Congenital	Binary	ADA2	85	0	27657	176	-0.0749326	1.37974	0.956689	0.995932
CV_406.2	Acute pulmonary heart disease	Cardiovascular	Binary	ADA2	72	0	27670	176	0.0741887	1.37353	0.956924	0.995932
SS_823.2	Abnormal levels of other serum enzymes	Symptoms	Binary	ADA2	1562	10	26180	166	0.0172897	0.320598	0.956999	0.995932
CV_424	Heart failure	Cardiovascular	Binary	ADA2	2521	15	25221	161	0.0150167	0.28025	0.957255	0.995932
MS_713.35	Pain in joints of hand	Muscloskeletal	Binary	ADA2	367	2	27375	174	0.0331059	0.638102	0.958623	0.995932
SS_840.613	Allergy to sulfonamides	Symptoms	Binary	ADA2	98	0	27644	176	-0.0709688	1.38389	0.959101	0.995932
CM_763.2	Congenital malformations of heart valves	Congenital	Binary	ADA2	85	0	27657	176	-0.0696856	1.37913	0.959701	0.995932
MB_280.41	Sedative, hypnotic or anxiolytic-related abuse or dependance	Mental	Binary	ADA2	84	0	27658	176	-0.0693383	1.38076	0.959949	0.995932
GI_528.2	Vomiting	Gastrointestinal	Binary	ADA2	2077	14	25665	162	0.0138536	0.278941	0.960385	0.995932
MB_282.1	Current tobacco use and nicotine dependence	Mental	Binary	ADA2	2834	18	24908	158	-0.0124451	0.251623	0.960552	0.995932
GI_509.11	Glossodynia	Gastrointestinal	Binary	ADA2	76	0	27666	176	0.0678455	1.3762	0.960679	0.995932
.	Immature granulocyte%	.	Quantitative	ADA2	6467	31	.	.	0.00711897	0.144662	0.960753	0.995932
.	Oxygen (O2) saturation, venous	.	Quantitative	ADA2	4641	22	.	.	0.0103115	0.211568	0.96113	0.995932
GI_556.3	Abdominal or pelvic swelling, mass, or lump	Gastrointestinal	Binary	ADA2	549	3	27193	173	0.0262329	0.54309	0.961474	0.995932
CV_431.11	Cerebral infarction [Ischemic stroke]	Cardiovascular	Binary	ADA2	1353	8	26389	168	0.0173192	0.363346	0.961975	0.995932
.	Thrombin time	.	Quantitative	ADA2	1339	3	.	.	0.0263534	0.554447	0.962097	0.995932
CV_413	Heart valve disorders	Cardiovascular	Binary	ADA2	2130	11	25612	165	0.0148196	0.31241	0.962167	0.995932
MB_290.1	Posttraumatic stress disorder	Mental	Binary	ADA2	512	3	27230	173	-0.0250143	0.543038	0.963259	0.995932
GE_970.11	Sickle cell anemia (Hb-SS)	Genetic	Binary	ADA2	57	0	27685	176	0.0628809	1.38061	0.963672	0.995932
SO_362.7	Edema of eyelid	Sense organs	Binary	ADA2	79	0	27663	176	-0.0625501	1.38002	0.963848	0.995932
ID_052.5	Cytomegalovirus [CMV]	Infections	Binary	ADA2	77	0	27665	176	-0.0622563	1.37538	0.963896	0.995932
.	Partial pressure of carbon dioxide (PCO2), arterial	.	Quantitative	ADA2	3255	17	.	.	-0.0108789	0.243506	0.964368	0.995932
CV_440.12	Portal vein thrombosis	Cardiovascular	Binary	ADA2	76	0	27666	176	-0.0614213	1.37873	0.964467	0.995932
RE_499	Other symptoms and disorders of the respiratory system	Respiratory	Binary	ADA2	6863	43	20879	133	0.00797809	0.179053	0.96448	0.995932
.	Alanine Aminotransferase (ALT)	.	Quantitative	ADA2	23688	148	.	.	-0.00339963	0.0789302	0.965645	0.995932
PP_907.1	Placenta previa	Pregnancy	Binary	ADA2	72	0	27670	176	-0.0584282	1.39777	0.966658	0.995932
CM_760	Congenital anomalies of genital organs	Congenital	Binary	ADA2	66	0	27676	176	0.0572873	1.37248	0.966706	0.995932
NS_338	Myasthenia gravis and other myoneural disorders	Neurological	Binary	ADA2	88	0	27654	176	0.0574006	1.37786	0.966771	0.995932
MS_700.1	Lupus	Muscloskeletal	Binary	ADA2	486	3	27256	173	0.0226711	0.545958	0.966872	0.995932
GE_974	Genetic diseases of the eye	Genetic	Binary	ADA2	91	0	27651	176	-0.0563905	1.38227	0.967459	0.995932
MS_709.1	Acquired deformities of fingers	Muscloskeletal	Binary	ADA2	83	0	27659	176	-0.0562995	1.38082	0.967477	0.995932
CV_424.4	Combined systolic and diastolic heart failure	Cardiovascular	Binary	ADA2	253	1	27489	175	-0.0328321	0.822334	0.968152	0.995932
DE_672.1	Acute skin changes due to ultraviolet radiation	Dermatological	Binary	ADA2	87	0	27655	176	-0.0549537	1.38249	0.968293	0.995932
NS_340.2	Toxic myopathy	Neurological	Binary	ADA2	95	0	27647	176	-0.0548301	1.38258	0.968366	0.995932
MB_280.91	Psychoactive substance withdrawal	Mental	Binary	ADA2	75	0	27667	176	0.0537208	1.37625	0.968862	0.995932
EM_204.4	Hyperglycemia	Endocrine/Metab	Binary	ADA2	3243	20	24499	156	-0.00919212	0.241163	0.969596	0.995932
SO_389	Other disorders of eye	Sense organs	Binary	ADA2	1105	7	26637	169	0.0139029	0.377665	0.970636	0.995932
NS_336.51	Lesion of sciatic nerve	Neurological	Binary	ADA2	100	0	27642	176	-0.050501	1.3827	0.970865	0.995932
ID_059	Coronavirus	Infections	Binary	ADA2	1629	10	26113	166	0.0116321	0.320753	0.971083	0.995932
GE_983	Genetic carrier status	Genetic	Binary	ADA2	200	1	27542	175	-0.0291436	0.826499	0.971871	0.995932
GI_523	Diverticular disease [Bowel diverticulosis]	Gastrointestinal	Binary	ADA2	1065	6	26677	170	-0.0143454	0.407493	0.971916	0.995932
GU_614.31	Acute inflammatory pelvic disease	Genitourinary	Binary	ADA2	54	0	27688	176	0.0492377	1.40714	0.972087	0.995932
GE_970.25	Thalassemia minor	Genetic	Binary	ADA2	67	0	27675	176	0.0481423	1.37871	0.972147	0.995932
RE_475.6	Cough variant asthma	Respiratory	Binary	ADA2	82	0	27660	176	-0.0474512	1.37867	0.972544	0.995932
DE_660.123	Dermatophytosis of foot [Athelet's foot]	Dermatological	Binary	ADA2	1381	9	26361	167	0.0116716	0.339209	0.972554	0.995932
GU_594.5	Oliguria and anuria	Genitourinary	Binary	ADA2	79	0	27663	176	-0.0470287	1.38125	0.972839	0.995932
MB_287.1	Schizophrenia	Mental	Binary	ADA2	384	2	27358	174	-0.021098	0.639191	0.973669	0.995932
CA_107	Malignant neoplasm of male genitalia	Neoplasms	Binary	ADA2	563	3	27179	173	0.0186451	0.566909	0.973758	0.995932
MB_283.3	High risk sexual behavior	Mental	Binary	ADA2	761	5	26981	171	0.0143367	0.440721	0.974057	0.995932
DE_660	Infection of the skin	Dermatological	Binary	ADA2	6842	45	20900	131	-0.00571329	0.179297	0.974582	0.995932
MS_745.11	Fracture of femur	Muscloskeletal	Binary	ADA2	271	1	27471	175	0.0251803	0.824215	0.975627	0.995932
MB_283.1	Symptoms and signs involving appearance and behavior*	Mental	Binary	ADA2	81	0	27661	176	-0.0420738	1.37892	0.975659	0.995932
DE_672	Skin changes due to solar radiation	Dermatological	Binary	ADA2	805	3	26937	173	0.0163555	0.549589	0.97626	0.995932
GI_520.2	Diaphragmatic hernia	Gastrointestinal	Binary	ADA2	409	2	27333	174	0.0185666	0.639678	0.976844	0.995932
ID_061	Influenza virus	Infections	Binary	ADA2	823	5	26919	171	-0.0119855	0.436591	0.978098	0.995932
.	Forced vital capacity (FVC), pre-bronchodilator	.	Quantitative	ADA2	527	1	.	.	0.020775	0.784341	0.978879	0.995932
CV_414.1	Hypertrophic cardiomyopathy	Cardiovascular	Binary	ADA2	93	0	27649	176	-0.0360801	1.38273	0.979183	0.995932
CV_413.1	Mitral valve disorders	Cardiovascular	Binary	ADA2	1223	6	26519	170	0.0105343	0.40471	0.979241	0.995932
GI_550	Disorders of the gallbladder	Gastrointestinal	Binary	ADA2	1261	8	26481	168	0.00917776	0.355471	0.979398	0.995932
GI_520.11	Inguinal hernia	Gastrointestinal	Binary	ADA2	752	4	26990	172	-0.0122902	0.486658	0.979853	0.995932
NS_333.12	Central sleep apnea	Neurological	Binary	ADA2	87	0	27655	176	-0.0343782	1.38074	0.980136	0.995932
MS_730.1	Segmental and somatic dysfunction	Muscloskeletal	Binary	ADA2	81	0	27661	176	-0.0340047	1.37855	0.980321	0.995932
GE_970.1	Sickle-cell disorders	Genetic	Binary	ADA2	61	0	27681	176	0.0330479	1.38005	0.980896	0.995932
GE_976.5	Polycystic kidney disease	Genetic	Binary	ADA2	75	0	27667	176	-0.0315815	1.37624	0.981692	0.995932
MS_700.43	Polymyositis	Muscloskeletal	Binary	ADA2	74	0	27668	176	-0.0314349	1.37929	0.981817	0.995932
MS_719	Disorders of muscle	Muscloskeletal	Binary	ADA2	3013	19	24729	157	0.00555454	0.244206	0.981854	0.995932
DE_669	Neutrophilic and Eosinophilic dermatoses	Dermatological	Binary	ADA2	202	1	27540	175	0.0185175	0.819142	0.981966	0.995932
CV_444.15	Scrotal varices [Varicocele]	Cardiovascular	Binary	ADA2	73	0	27669	176	0.0306359	1.38139	0.982306	0.995932
NS_324.35	Myoclonus	Neurological	Binary	ADA2	74	0	27668	176	0.0294035	1.37341	0.982921	0.995932
GU_626.1	Irregular menstrual cycle/bleeding	Genitourinary	Binary	ADA2	2995	22	24747	154	0.00547498	0.258271	0.983087	0.995932
CA_101.61	Malignant neoplasm of the liver	Neoplasms	Binary	ADA2	371	2	27371	174	0.0134393	0.641508	0.983283	0.995932
PP_904.11	Threatened abortion	Pregnancy	Binary	ADA2	162	1	27580	175	0.0168669	0.844273	0.984062	0.995932
GI_552	Other diseases of biliary tract	Gastrointestinal	Binary	ADA2	388	2	27354	174	-0.0125261	0.637449	0.984322	0.995932
CV_403	Angina pectoris	Cardiovascular	Binary	ADA2	1787	12	25955	164	0.00604171	0.314899	0.984693	0.995932
GU_599.7	Urethral discharge	Genitourinary	Binary	ADA2	78	0	27664	176	0.0262329	1.39218	0.984966	0.995932
MS_718.3	Mid back pain	Muscloskeletal	Binary	ADA2	804	5	26938	171	-0.00802713	0.436528	0.985329	0.995932
CM_763.23	Congenital malformation of aortic and mitral valves	Congenital	Binary	ADA2	77	0	27665	176	0.0248487	1.37513	0.985581	0.995932
MS_740.2	Dislocation of shoulder	Muscloskeletal	Binary	ADA2	80	0	27662	176	-0.0232952	1.37788	0.986511	0.995932
.	Ferritin	.	Quantitative	ADA2	11347	66	.	.	0.00185464	0.114092	0.987031	0.995932
GU_602	Disorders of prostate	Genitourinary	Binary	ADA2	2527	15	25215	161	-0.0048829	0.301534	0.987079	0.995932
GI_522.92	Atrophic gastritis	Gastrointestinal	Binary	ADA2	76	0	27666	176	-0.021896	1.38323	0.98737	0.995932
CA_142.21	Mammographic microcalcification	Neoplasms	Binary	ADA2	79	0	27663	176	0.0212819	1.38422	0.987731	0.995932
CM_761	Congenital malformations of the urinary system	Congenital	Binary	ADA2	232	1	27510	175	0.0120867	0.816216	0.988184	0.995932
RE_460.1	Acute upper respiratory infection	Respiratory	Binary	ADA2	6983	46	20759	130	0.00231731	0.176435	0.989543	0.996255
GI_526	Intestinal infection	Gastrointestinal	Binary	ADA2	1554	10	26188	166	-0.00403212	0.321364	0.989988	0.996255
NS_329.41	Attention and concentration deficit	Neurological	Binary	ADA2	80	0	27662	176	-0.0170271	1.37708	0.990135	0.996255
.	pH, venous	.	Quantitative	ADA2	4643	22	.	.	-0.00230687	0.210242	0.991246	0.996255
.	Beta-hydroxybutyrate	.	Quantitative	ADA2	295	2	.	.	-0.00723569	0.67847	0.991499	0.996255
SS_809.2	Chronic pain	Symptoms	Binary	ADA2	6171	40	21571	136	-0.0019519	0.185519	0.991604	0.996255
EM_234	Other nutritional deficiencies	Endocrine/Metab	Binary	ADA2	78	0	27664	176	0.0118594	1.37934	0.993138	0.997276
GI_508	Diseases of lips	Gastrointestinal	Binary	ADA2	228	1	27514	175	-0.00622332	0.816092	0.993916	0.997538
.	Cashew nut IgE	.	Quantitative	ADA2	339	2	.	.	-0.00438001	0.665379	0.994752	0.997857
SO_360.5	Noninfectious dermatoses of eyelid	Sense organs	Binary	ADA2	80	0	27662	176	0.00680678	1.37751	0.996056	0.998646
.	Vitamin B1, whole blood	.	Quantitative	ADA2	582	1	.	.	0.00334423	1.01711	0.997378	0.999218
MS_714	Deforming dorsopathies	Muscloskeletal	Binary	ADA2	772	4	26970	172	0.00140901	0.48032	0.997667	0.999218
.	EBV VCA-IgG	.	Quantitative	ADA2	125	1	.	.	-0.00232247	1.13971	0.998378	0.999218
.	Blood urea nitrogen (BUN)	.	Quantitative	ADA2	24317	152	.	.	-0.000113968	0.0699615	0.9987	0.999218
CV_416.214	Permanent atrial fibrillation*	Cardiovascular	Binary	ADA2	86	0	27656	176	-0.00112964	1.38915	0.999351	0.999351
.	Chick pea IgE	.	Quantitative	ADA2	51	0	.	.	NA	NA	NA
.	Chenodeoxycholic acid	.	Quantitative	ADA2	52	0	.	.	NA	NA	NA
.	Factor VII	.	Quantitative	ADA2	52	0	.	.	NA	NA	NA
.	Cholic acid	.	Quantitative	ADA2	53	0	.	.	NA	NA	NA
.	Casein IgE	.	Quantitative	ADA2	54	0	.	.	NA	NA	NA
.	Deoxycholic acid	.	Quantitative	ADA2	54	0	.	.	NA	NA	NA
.	Selenium, serum or plasma	.	Quantitative	ADA2	57	0	.	.	NA	NA	NA
.	Helicobacter pylori antibody IgA	.	Quantitative	ADA2	58	0	.	.	NA	NA	NA
.	Anti-Saccharomyces cerevisiae IgA	.	Quantitative	ADA2	59	0	.	.	NA	NA	NA
.	Wheat IgE	.	Quantitative	ADA2	59	0	.	.	NA	NA	NA
.	IL-6	.	Quantitative	ADA2	60	0	.	.	NA	NA	NA
.	Ovomucoid IgE	.	Quantitative	ADA2	60	0	.	.	NA	NA	NA
.	Anti-proteinase 3 antibody	.	Quantitative	ADA2	61	0	.	.	NA	NA	NA
.	Anti-myeloperoxidase	.	Quantitative	ADA2	62	0	.	.	NA	NA	NA
.	Helicobacter pylori antibody IgM	.	Quantitative	ADA2	63	0	.	.	NA	NA	NA
.	Vitamin C	.	Quantitative	ADA2	63	0	.	.	NA	NA	NA
.	Anti-outer membrane protein C IgA	.	Quantitative	ADA2	67	0	.	.	NA	NA	NA
.	Pancreastatin	.	Quantitative	ADA2	68	0	.	.	NA	NA	NA
.	Pea-IgE	.	Quantitative	ADA2	70	0	.	.	NA	NA	NA
.	Factor II	.	Quantitative	ADA2	72	0	.	.	NA	NA	NA
.	Factor X	.	Quantitative	ADA2	72	0	.	.	NA	NA	NA
.	Mustard IgE	.	Quantitative	ADA2	73	0	.	.	NA	NA	NA
.	Alpha-2-macroglobulin	.	Quantitative	ADA2	76	0	.	.	NA	NA	NA
.	Anti-Saccharomyces cerevisiae IgG	.	Quantitative	ADA2	76	0	.	.	NA	NA	NA
.	Lentil IgE	.	Quantitative	ADA2	77	0	.	.	NA	NA	NA
.	Anti-Gliadin IgG	.	Quantitative	ADA2	78	0	.	.	NA	NA	NA
.	Anti-Gliadin IgA	.	Quantitative	ADA2	79	0	.	.	NA	NA	NA
.	Neuron specific enolase	.	Quantitative	ADA2	84	0	.	.	NA	NA	NA
.	Coconut IgE	.	Quantitative	ADA2	85	0	.	.	NA	NA	NA
.	Gastrin	.	Quantitative	ADA2	85	0	.	.	NA	NA	NA
.	Bermuda grass IgE	.	Quantitative	ADA2	86	0	.	.	NA	NA	NA
.	Parathyroid hormone (PTH)-related peptide	.	Quantitative	ADA2	88	0	.	.	NA	NA	NA
.	Total bile acids	.	Quantitative	ADA2	88	0	.	.	NA	NA	NA
.	Antiparietal cell antibody	.	Quantitative	ADA2	89	0	.	.	NA	NA	NA
.	Peak inspiratory flow (PIF), post-bronchodilator	.	Quantitative	ADA2	92	0	.	.	NA	NA	NA
.	Sunflower seed IgE	.	Quantitative	ADA2	92	0	.	.	NA	NA	NA
.	Creatine kinase MM (CK-MM)	.	Quantitative	ADA2	93	0	.	.	NA	NA	NA
.	Forced expiratory flow 25-75%, post-bronchodilator	.	Quantitative	ADA2	93	0	.	.	NA	NA	NA
.	Forced expiratory flow 50%, post-bronchodilator	.	Quantitative	ADA2	93	0	.	.	NA	NA	NA
.	Forced expiratory time (FET) 100%, post-bronchodilator	.	Quantitative	ADA2	93	0	.	.	NA	NA	NA
.	Forced expiratory volume in the first second (FEV1)/Forced vital capacity (FVC) ratio, post-bronchodilator	.	Quantitative	ADA2	93	0	.	.	NA	NA	NA
.	Forced expiratory volume in the first second (FEV1), post-bronchodilator	.	Quantitative	ADA2	93	0	.	.	NA	NA	NA
.	Forced inspiratory vital capacity (FIVC), post-bronchodilator	.	Quantitative	ADA2	93	0	.	.	NA	NA	NA
.	Forced vital capacity (FVC), post-bronchodilator	.	Quantitative	ADA2	93	0	.	.	NA	NA	NA
.	Peak expiratory flow (PEF), post-bronchodilator	.	Quantitative	ADA2	93	0	.	.	NA	NA	NA
.	Anti-flagellin (CBir1)	.	Quantitative	ADA2	94	0	.	.	NA	NA	NA
.	EBV nuclear antigen antibodies, IgG	.	Quantitative	ADA2	97	0	.	.	NA	NA	NA
.	Plasminogen activator inhibitor 1	.	Quantitative	ADA2	97	0	.	.	NA	NA	NA
.	anti-A4 Fla2 IgG	.	Quantitative	ADA2	98	0	.	.	NA	NA	NA
.	anti-FlaX IgG	.	Quantitative	ADA2	98	0	.	.	NA	NA	NA
.	Serum amyloid A (SAA)	.	Quantitative	ADA2	98	0	.	.	NA	NA	NA
.	Soybean IgE	.	Quantitative	ADA2	98	0	.	.	NA	NA	NA
.	VEGF	.	Quantitative	ADA2	98	0	.	.	NA	NA	NA
.	VCAM-1	.	Quantitative	ADA2	99	0	.	.	NA	NA	NA
.	ICAM-1	.	Quantitative	ADA2	101	0	.	.	NA	NA	NA
.	Factor V	.	Quantitative	ADA2	102	0	.	.	NA	NA	NA
.	Orchard IgE	.	Quantitative	ADA2	107	0	.	.	NA	NA	NA
.	Serotonin	.	Quantitative	ADA2	107	0	.	.	NA	NA	NA
.	Unconjugated bilirubin	.	Quantitative	ADA2	109	0	.	.	NA	NA	NA
.	Alpha-tocopherol (Vitamin E)	.	Quantitative	ADA2	116	0	.	.	NA	NA	NA
.	Gamma-tocopherol (Vitamin E)	.	Quantitative	ADA2	116	0	.	.	NA	NA	NA
.	Pine nut IgE	.	Quantitative	ADA2	121	0	.	.	NA	NA	NA
.	Thyroid stimulating immunoglobulin (TSI)	.	Quantitative	ADA2	122	0	.	.	NA	NA	NA
.	Antimitochondrial M2 antibody	.	Quantitative	ADA2	123	0	.	.	NA	NA	NA
.	TSH receptor antibody	.	Quantitative	ADA2	124	0	.	.	NA	NA	NA
.	Androstenedione	.	Quantitative	ADA2	126	0	.	.	NA	NA	NA
.	Lobster IgE	.	Quantitative	ADA2	127	0	.	.	NA	NA	NA
.	Copper	.	Quantitative	ADA2	143	0	.	.	NA	NA	NA
.	Milk IgE	.	Quantitative	ADA2	143	0	.	.	NA	NA	NA
.	Metanephrine	.	Quantitative	ADA2	149	0	.	.	NA	NA	NA
[truncated: 18 more rows]
